# Supplementary material for: Transcriptional profile of Taxus chinensis cells in response to methyl jasmonate
Source: BMC Genomics. 2012 Jul 2;13:295. doi: 10.1186/1471-2164-13-295 (PMC3414795; doi:10.1186/1471-2164-13-295)
Supplement: Additional file 3 — The annotation of all unigenes. [file 1471-2164-13-295-S3.xls]

## Sheet: sheet1
Additional file 3:The annotation of all unigenes
geneID	Nr-annotation
Unigene1_All	--
Unigene10_All	--
Unigene100_All	Os08g0175200 [Oryza sativa (japonica cultivar-group)] >gi|113623080|dbj|BAF23025.1| Os08g0175200 [Oryza sativa Japonica Group]
Unigene1000_All	Os01g0184500 [Oryza sativa (japonica cultivar-group)] >gi|75321764|sp|Q5VRY0.1|RH39_ORYSJ RecName: Full=DEAD-box ATP-dependent RNA helicase 39 >gi|113531765|dbj|BAF04148.1| Os01g0184500 [Oryza sativa Japonica Group]
Unigene10000_All	hypothetical protein CHLREDRAFT_193029 [Chlamydomonas reinhardtii] >gi|158274000|gb|EDO99785.1| predicted protein [Chlamydomonas reinhardtii]
Unigene10001_All	LOC100281292 [Zea mays] >gi|195613084|gb|ACG28372.1| ubiquitin-protein ligase [Zea mays]
Unigene10002_All	--
Unigene10003_All	SD2-5 (S-DOMAIN-2 5); carbohydrate binding / kinase/ protein kinase [Arabidopsis thaliana]
Unigene10004_All	AT3g52150/F4F15_260 [Arabidopsis thaliana] >gi|23507783|gb|AAN38695.1| At3g52150/F4F15_260 [Arabidopsis thaliana]
Unigene10005_All	Os01g0954400 [Oryza sativa (japonica cultivar-group)] >gi|15528816|dbj|BAB64711.1| RING finger-like protein [Oryza sativa Japonica Group] >gi|20161860|dbj|BAB90773.1| RING finger-like protein [Oryza sativa Japonica Group]
Unigene10006_All	glycosyl transferase, CAZy family GT43 [Populus trichocarpa] >gi|222853612|gb|EEE91159.1| glycosyl transferase, CAZy family GT43 [Populus trichocarpa]
Unigene10007_All	Os04g0543200 [Oryza sativa (japonica cultivar-group)] >gi|38345947|emb|CAE04271.2| OSJNBb0103I08.18 [Oryza sativa (japonica cultivar-group)] >gi|38345949|emb|CAE04337.2| OSJNBb0038F03.1 [Oryza sativa (japonica cultivar-group)] >gi|113565024|dbj|BAF15367.1| Os04g0543200 [Oryza sativa Japonica Group]
Unigene10008_All	histone deacetylase [Populus trichocarpa] >gi|222847812|gb|EEE85359.1| histone deacetylase [Populus trichocarpa]
Unigene10009_All	Os12g0171200 [Oryza sativa (japonica cultivar-group)] >gi|113648782|dbj|BAF29294.1| Os12g0171200 [Oryza sativa Japonica Group]
Unigene1001_All	Os01g0757400 [Oryza sativa (japonica cultivar-group)] >gi|32352152|dbj|BAC78569.1| katanin [Oryza sativa Japonica Group] >gi|57899262|dbj|BAD87507.1| katanin [Oryza sativa Japonica Group] >gi|113533824|dbj|BAF06207.1| Os01g0757400 [Oryza sativa Japonica Group]
Unigene10010_All	At3g05940 [Arabidopsis thaliana]
Unigene10011_All	Os11g0174000 [Oryza sativa (japonica cultivar-group)]
Unigene10012_All	expressed protein [Arabidopsis thaliana] >gi|15010704|gb|AAK74011.1| At2g44200/F6E13.34 [Arabidopsis thaliana] >gi|20197069|gb|AAM14905.1| expressed protein [Arabidopsis thaliana] >gi|21360459|gb|AAM47345.1| At2g44200/F6E13.34 [Arabidopsis thaliana]
Unigene10013_All	peptidyl-prolyl cis-trans isomerase cyclophilin-type family protein [Arabidopsis thaliana] >gi|42572289|ref|NP_974240.1| peptidyl-prolyl cis-trans isomerase cyclophilin-type family protein [Arabidopsis thaliana] >gi|42572291|ref|NP_974241.1| peptidyl-prolyl cis-trans isomerase cyclophilin-type family protein [Arabidopsis thaliana] >gi|45680870|gb|AAS75304.1| single domain cyclophilin type peptidy…
Unigene10014_All	At4g35335 [Arabidopsis thaliana] >gi|53828601|gb|AAU94410.1| At4g35335 [Arabidopsis thaliana]
Unigene10015_All	minus agglutinin [Chlamydomonas reinhardtii]
Unigene10016_All	RecName: Full=Probable plastid-lipid-associated protein 3, chloroplastic; Short=AtPap3; AltName: Full=Fibrillin-3; Flags: Precursor
Unigene10017_All	T5E21.14/T5E21.14 [Arabidopsis thaliana] >gi|20334722|gb|AAM16222.1| At1g14670/T5E21.14 [Arabidopsis thaliana]
Unigene10018_All	binding [Arabidopsis thaliana] >gi|53749172|gb|AAU90071.1| At4g39820 [Arabidopsis thaliana]
Unigene10019_All	AT3g07470/F21O3_18 [Arabidopsis thaliana] >gi|27363316|gb|AAO11577.1| At3g07470/F21O3_18 [Arabidopsis thaliana]
Unigene1002_All	spotted leaf protein 11 [Zea mays]
Unigene10020_All	Os01g0585100 [Oryza sativa (japonica cultivar-group)] >gi|113532954|dbj|BAF05337.1| Os01g0585100 [Oryza sativa Japonica Group]
Unigene10021_All	WRKY transcription factor 29 [(Populus tomentosa x P. bolleana) x P. tomentosa]
Unigene10022_All	expressed protein [Oryza sativa (japonica cultivar-group)]
Unigene10023_All	plastid enolase [Helianthus annuus]
Unigene10024_All	beta Galactosidase-like protein [Arabidopsis thaliana]
Unigene10025_All	transmembrane 9 superfamily protein member 1 [Zea mays] >gi|195618600|gb|ACG31130.1| transmembrane 9 superfamily protein member 1 precursor [Zea mays]
Unigene10026_All	Os07g0620300 [Oryza sativa (japonica cultivar-group)] >gi|113611835|dbj|BAF22213.1| Os07g0620300 [Oryza sativa Japonica Group]
Unigene10027_All	KH domain-containing protein [Arabidopsis thaliana] >gi|31711718|gb|AAP68215.1| At1g51580 [Arabidopsis thaliana]
Unigene10028_All	HpcH/HpaI aldolase family protein [Arabidopsis thaliana] >gi|3600031|gb|AAC35519.1| similar to 2,4-dihydroxyhept-2-ene-1,7-dioic acid aldolases [Arabidopsis thaliana]
Unigene10029_All	Os11g0544500 [Oryza sativa (japonica cultivar-group)] >gi|77551400|gb|ABA94197.1| Uncharacterized protein family UPF0016 containing protein, expressed [Oryza sativa (japonica cultivar-group)] >gi|113645275|dbj|BAF28416.1| Os11g0544500 [Oryza sativa Japonica Group]
Unigene1003_All	beta-mannosidase 4 [Oncidium Gower Ramsey]
Unigene10030_All	PREDICTED: similar to catalytic [Vitis vinifera]
Unigene10031_All	dcp1-like decapping family protein [Zea mays] >gi|195625206|gb|ACG34433.1| dcp1-like decapping family protein [Zea mays]
Unigene10032_All	mitochondrial substrate carrier family protein [Arabidopsis thaliana] >gi|9757958|dbj|BAB08446.1| mitochondrial carrier protein-like [Arabidopsis thaliana]
Unigene10033_All	Os02g0798600 [Oryza sativa (japonica cultivar-group)] >gi|51091322|dbj|BAD36057.1| zinc finger protein-like [Oryza sativa Japonica Group] >gi|113537934|dbj|BAF10317.1| Os02g0798600 [Oryza sativa Japonica Group]
Unigene10034_All	EMB1873 (EMBRYO DEFECTIVE 1873); agmatine deiminase [Arabidopsis thaliana] >gi|73622159|sp|Q8GWW7.2|AGUA_ARATH RecName: Full=Agmatine deiminase; AltName: Full=Agmatine iminohydrolase; AltName: Full=Protein EMBRYO DEFECTIVE 1873
Unigene10035_All	pentatricopeptide (PPR) repeat-containing protein [Arabidopsis thaliana] >gi|75180372|sp|Q9LS25.1|PP420_ARATH RecName: Full=Pentatricopeptide repeat-containing protein At5g46580, chloroplastic; Flags: Precursor
Unigene10036_All	unnamed protein product [Vitis vinifera]
Unigene10037_All	STT3B (staurosporin and temperature sensitive 3-like b); oligosaccharyl transferase [Arabidopsis thaliana] >gi|10086464|gb|AAG12524.1|AC015446_5 Putative integral membrane protein [Arabidopsis thaliana]
Unigene10038_All	TMT2 (TONOPLAST MONOSACCHARIDE TRANSPORTER2); carbohydrate transmembrane transporter/ nucleoside transmembrane transporter/ sugar:hydrogen symporter [Arabidopsis thaliana] >gi|20453189|gb|AAM19835.1| AT4g35300/F23E12_140 [Arabidopsis thaliana]
Unigene10039_All	Unknown protein [Arabidopsis thaliana] >gi|40823449|gb|AAR92283.1| At1g10020 [Arabidopsis thaliana] >gi|46518421|gb|AAS99692.1| At1g10020 [Arabidopsis thaliana]
Unigene1004_All	--
Unigene10040_All	Os08g0435700 [Oryza sativa (japonica cultivar-group)] >gi|113623851|dbj|BAF23796.1| Os08g0435700 [Oryza sativa Japonica Group]
Unigene10041_All	RecName: Full=Zinc finger CCCH domain-containing protein 27; Short=OsC3H27
Unigene10042_All	RecName: Full=Probable inactive receptor kinase At1g27190; Flags: Precursor >gi|8778873|gb|AAF79872.1|AC000348_25 T7N9.25 [Arabidopsis thaliana] >gi|53828509|gb|AAU94364.1| At1g27190 [Arabidopsis thaliana] >gi|224589400|gb|ACN59234.1| leucine-rich repeat receptor-like protein kinase [Arabidopsis thaliana]
Unigene10043_All	trihelix transcription factor [Glycine max]
Unigene10044_All	Ran GTPase binding / chromatin binding / zinc ion binding [Arabidopsis thaliana]
Unigene10045_All	f-box family protein [Populus trichocarpa] >gi|222862322|gb|EEE99828.1| f-box family protein [Populus trichocarpa]
Unigene10046_All	IBR domain containing protein [Zea mays]
Unigene10047_All	COP9 signalosome complex subunit 4 [Zea mays]
Unigene10048_All	Os07g0608800 [Oryza sativa (japonica cultivar-group)] >gi|113611781|dbj|BAF22159.1| Os07g0608800 [Oryza sativa Japonica Group]
Unigene10049_All	At3g19920 [Arabidopsis thaliana]
Unigene1005_All	Os03g0586800 [Oryza sativa (japonica cultivar-group)] >gi|55583785|sp|Q6F2U9.1|SYK_ORYSJ RecName: Full=Lysyl-tRNA synthetase; AltName: Full=Lysine--tRNA ligase; Short=LysRS >gi|113549043|dbj|BAF12486.1| Os03g0586800 [Oryza sativa Japonica Group]
Unigene10050_All	PREDICTED: similar to 3-oxoacyl-[acyl-carrier-protein] synthase [Vitis vinifera]
Unigene10051_All	beta-glucosidase [Pinus contorta]
Unigene10052_All	prephenate dehydratase [Ipomoea trifida]
Unigene10053_All	RecName: Full=DEAD-box ATP-dependent RNA helicase 30 >gi|110741550|dbj|BAE98724.1| ATP-dependent RNA helicase-like protein [Arabidopsis thaliana]
Unigene10054_All	dof transcription factor [Pinus pinaster]
Unigene10055_All	LOC100281192 [Zea mays] >gi|195612314|gb|ACG27987.1| beta-hexosaminidase beta chain precursor [Zea mays]
Unigene10056_All	Os06g0103900 [Oryza sativa (japonica cultivar-group)]
Unigene10057_All	FAD linked oxidase family protein [Arabidopsis thaliana] >gi|42573191|ref|NP_974692.1| FAD linked oxidase family protein [Arabidopsis thaliana]
Unigene10058_All	Os05g0292200 [Oryza sativa (japonica cultivar-group)] >gi|113578652|dbj|BAF17015.1| Os05g0292200 [Oryza sativa Japonica Group]
Unigene10059_All	monodehydroascorbate reductase, cytoplasmic isoform 2 [Zea mays]
Unigene1006_All	ribonuclease P [Arabidopsis thaliana]
Unigene10060_All	with no lysine kinase [Glycine max]
Unigene10061_All	Os11g0276300 [Oryza sativa (japonica cultivar-group)] >gi|62701764|gb|AAX92837.1| AT5g19150/T24G5_50 [Oryza sativa Japonica Group] >gi|77549829|gb|ABA92626.1| YjeF-related protein, C-terminus containing protein, expressed [Oryza sativa (japonica cultivar-group)] >gi|113644909|dbj|BAF28050.1| Os11g0276300 [Oryza sativa Japonica Group]
Unigene10062_All	Os10g0466000 [Oryza sativa (japonica cultivar-group)] >gi|78708794|gb|ABB47769.1| expressed protein [Oryza sativa (japonica cultivar-group)] >gi|78708795|gb|ABB47770.1| expressed protein [Oryza sativa (japonica cultivar-group)] >gi|113639410|dbj|BAF26715.1| Os10g0466000 [Oryza sativa Japonica Group]
Unigene10063_All	Os07g0581300 [Oryza sativa (japonica cultivar-group)] >gi|113611641|dbj|BAF22019.1| Os07g0581300 [Oryza sativa Japonica Group]
Unigene10064_All	AtITPK4 (inositol 1,3,4-trisphosphate 5/6-kinase 4); ATP binding / catalytic/ inositol tetrakisphosphate 1-kinase/ inositol-1,3,4-trisphosphate 5/6-kinase/ magnesium ion binding [Arabidopsis thaliana] >gi|83288252|sp|O80568.2|ITPK4_ARATH RecName: Full=Inositol-tetrakisphosphate 1-kinase 4; AltName: Full=Inositol 1,3,4-trisphosphate 5/6-kinase 4; Short=Inositol-triphosphate 5/6-kinase 4; Short=Ins…
Unigene10065_All	tetratricopeptide repeat (TPR)-containing protein [Arabidopsis thaliana] >gi|44917447|gb|AAS49048.1| At3g16760 [Arabidopsis thaliana] >gi|50253544|gb|AAT71974.1| At3g16760 [Arabidopsis thaliana]
Unigene10066_All	HcrVf2 protein [Malus floribunda]
Unigene10067_All	1-acyl-sn-glycerol-3-phosphate acyltransferase [Prunus mume]
Unigene10068_All	Thioredoxin fold [Medicago truncatula]
Unigene10069_All	Os02g0829600 [Oryza sativa (japonica cultivar-group)]
Unigene1007_All	--
Unigene10070_All	peptidase M3 family protein / thimet oligopeptidase family protein [Arabidopsis thaliana]
Unigene10071_All	protein phosphatase 2C-related / PP2C-related [Arabidopsis thaliana] >gi|79320902|ref|NP_001031252.1| protein phosphatase 2C-related / PP2C-related [Arabidopsis thaliana] >gi|75191032|sp|Q9M9C6.1|P2C15_ARATH RecName: Full=Probable protein phosphatase 2C 15; Short=AtPP2C15
Unigene10072_All	GAUT13 (Galacturonosyltransferase 13); polygalacturonate 4-alpha-galacturonosyltransferase/ transferase, transferring glycosyl groups / transferase, transferring hexosyl groups [Arabidopsis thaliana]
Unigene10073_All	Os03g0805400 [Oryza sativa (japonica cultivar-group)] >gi|113550099|dbj|BAF13542.1| Os03g0805400 [Oryza sativa Japonica Group]
Unigene10074_All	Os09g0466800 [Oryza sativa (japonica cultivar-group)] >gi|113631653|dbj|BAF25334.1| Os09g0466800 [Oryza sativa Japonica Group]
Unigene10075_All	adenylyl cyclase associated protein [Gossypium hirsutum]
Unigene10076_All	PREDICTED: similar to Zinc finger, RING-type [Vitis vinifera]
Unigene10077_All	receptor-like kinase [Marchantia polymorpha]
Unigene10078_All	cytochrome P450 monooxygenase CYP701A16 [Glycine max]
Unigene10079_All	Os02g0516600 [Oryza sativa (japonica cultivar-group)] >gi|113536489|dbj|BAF08872.1| Os02g0516600 [Oryza sativa Japonica Group]
Unigene1008_All	MLH3 (MUTL PROTEIN HOMOLOG 3); ATP binding / mismatched DNA binding [Arabidopsis thaliana]
Unigene10080_All	Os04g0574600 [Oryza sativa (japonica cultivar-group)] >gi|113565190|dbj|BAF15533.1| Os04g0574600 [Oryza sativa Japonica Group]
Unigene10081_All	Os05g0270200 [Oryza sativa (japonica cultivar-group)] >gi|113578608|dbj|BAF16971.1| Os05g0270200 [Oryza sativa Japonica Group]
Unigene10082_All	ATPDIL5-2 (PDI-LIKE 5-2); protein disulfide isomerase [Arabidopsis thaliana] >gi|14423498|gb|AAK62431.1|AF386986_1 Unknown protein [Arabidopsis thaliana] >gi|31376373|gb|AAP49513.1| At1g35620 [Arabidopsis thaliana]
Unigene10083_All	X4 [Silene latifolia]
Unigene10084_All	histone mRNA exonuclease 1 [Zea mays]
Unigene10085_All	Os10g0101000 [Oryza sativa (japonica cultivar-group)] >gi|18481964|gb|AAL73562.1|AC079632_6 Putative receptor-like protein kinase [Oryza sativa Japonica Group] >gi|19920204|gb|AAM08636.1|AC108883_9 Putative receptor-like protein kinase [Oryza sativa Japonica Group] >gi|31429736|gb|AAP51745.1| Protein kinase domain containing protein, expressed [Oryza sativa (japonica cultivar-group)] >gi|11363862…
Unigene10086_All	3-deoxy-D-arabino-heptulosonate-7-phosphate synthase 02 [Vitis vinifera]
Unigene10087_All	SPla/RYanodine receptor (SPRY) domain-containing protein [Arabidopsis thaliana] >gi|66792638|gb|AAY56421.1| At1g51450 [Arabidopsis thaliana]
Unigene10088_All	sugar isomerase (SIS) domain-containing protein / CBS domain-containing protein [Arabidopsis thaliana] >gi|7258373|emb|CAB77589.1| sugar-phosphate isomerase-like protein [Arabidopsis thaliana] >gi|110742297|dbj|BAE99073.1| sugar-phosphate isomerase - like protein [Arabidopsis thaliana]
Unigene10089_All	Os12g0407500 [Oryza sativa (japonica cultivar-group)] >gi|113649141|dbj|BAF29653.1| Os12g0407500 [Oryza sativa Japonica Group]
Unigene1009_All	predicted protein [Physcomitrella patens subsp. patens] >gi|162665820|gb|EDQ52492.1| predicted protein [Physcomitrella patens subsp. patens]
Unigene10090_All	At5g18420 [Arabidopsis thaliana]
Unigene10091_All	ankyrin repeat family protein [Arabidopsis thaliana]
Unigene10092_All	Os01g0496900 [Oryza sativa (japonica cultivar-group)] >gi|113532654|dbj|BAF05037.1| Os01g0496900 [Oryza sativa Japonica Group]
Unigene10093_All	HSK (HOMOSERINE KINASE); homoserine kinase [Arabidopsis thaliana] >gi|22135868|gb|AAM91516.1| 3-hydroxy-3-methylglutaryl-coenzyme A reductase 2 [Arabidopsis thaliana] >gi|24899693|gb|AAN65061.1| 3-hydroxy-3-methylglutaryl-coenzyme A reductase 2 [Arabidopsis thaliana]
Unigene10094_All	Os02g0692000 [Oryza sativa (japonica cultivar-group)] >gi|41052984|dbj|BAD07893.1| zinc finger (C3HC4-type RING finger)-like [Oryza sativa Japonica Group] >gi|41053267|dbj|BAD07693.1| zinc finger (C3HC4-type RING finger)-like [Oryza sativa Japonica Group] >gi|113537327|dbj|BAF09710.1| Os02g0692000 [Oryza sativa Japonica Group]
Unigene10095_All	Os01g0915600 [Oryza sativa (japonica cultivar-group)] >gi|113534719|dbj|BAF07102.1| Os01g0915600 [Oryza sativa Japonica Group]
Unigene10096_All	cytochrome P450 monooxygenase CYP72A5 [Zea mays subsp. mays]
Unigene10097_All	PTAC17 (PLASTID TRANSCRIPTIONALLY ACTIVE17) [Arabidopsis thaliana] >gi|48958493|gb|AAT47799.1| At1g80480 [Arabidopsis thaliana] >gi|51536562|gb|AAU05519.1| At1g80480 [Arabidopsis thaliana]
Unigene10098_All	Putative selenium-binding protein, related [Solanum demissum]
Unigene10099_All	Os03g0809100 [Oryza sativa (japonica cultivar-group)] >gi|50540747|gb|AAT77903.1| expressed protein [Oryza sativa Japonica Group] >gi|113550126|dbj|BAF13569.1| Os03g0809100 [Oryza sativa Japonica Group]
Unigene101_All	--
Unigene1010_All	clavata-like receptor [Picea glauca]
Unigene10100_All	ATAPY2 (ARABIDOPSIS THALIANA APYRASE 2); ATPase/ nucleotide diphosphatase [Arabidopsis thaliana]
Unigene10101_All	3-dehydroquinate dehydratase/shikimate 5-dehydrogenase [Juglans regia]
Unigene10102_All	Os06g0558700 [Oryza sativa Japonica Group]
Unigene10103_All	M404 [Lilium longiflorum]
Unigene10104_All	Os01g0633200 [Oryza sativa (japonica cultivar-group)] >gi|113533186|dbj|BAF05569.1| Os01g0633200 [Oryza sativa Japonica Group]
Unigene10105_All	ATNAP6 (NON-INTRINSIC ABC PROTEIN 6); protein binding / transporter [Arabidopsis thaliana] >gi|75180162|sp|Q9LQK7.1|AB7I_ARATH RecName: Full=Protein ABCI7, chloroplastic; AltName: Full=ABC transporter I family member 7; Short=ABC transporter ABCI.7; Short=AtABCI7; AltName: Full=Non-intrinsic ABC protein 6; AltName: Full=Plastid SufD-like protein; Flags: Precursor >gi|8920626|gb|AAF81348.1|AC00776…
Unigene10106_All	Os01g0888500 [Oryza sativa (japonica cultivar-group)] >gi|113534570|dbj|BAF06953.1| Os01g0888500 [Oryza sativa Japonica Group]
Unigene10107_All	Zinc finger, CCCH-type [Medicago truncatula]
Unigene10108_All	Os02g0730400 [Oryza sativa (japonica cultivar-group)] >gi|113537544|dbj|BAF09927.1| Os02g0730400 [Oryza sativa Japonica Group]
Unigene10109_All	folylpolyglutamate synthase [Populus trichocarpa] >gi|222851012|gb|EEE88559.1| folylpolyglutamate synthase [Populus trichocarpa]
Unigene1011_All	Os07g0611600 [Oryza sativa (japonica cultivar-group)] >gi|113611785|dbj|BAF22163.1| Os07g0611600 [Oryza sativa Japonica Group]
Unigene10110_All	Multicopper oxidase, type 1 [Medicago truncatula]
Unigene10111_All	WD-40 repeat family protein [Arabidopsis thaliana] >gi|15081811|gb|AAK82560.1| AT3g13340/MDC11_13 [Arabidopsis thaliana] >gi|22655036|gb|AAM98109.1| At3g13340/MDC11_13 [Arabidopsis thaliana]
Unigene10112_All	5-phosphoribosyl-1-pyrophosphate amidotransferase [Nicotiana tabacum]
Unigene10113_All	At5g67020 [Arabidopsis thaliana]
Unigene10114_All	nitroreductase family protein [Arabidopsis thaliana]
Unigene10115_All	Os05g0333500 [Oryza sativa (japonica cultivar-group)] >gi|115463261|ref|NP_001055230.1| Os05g0334400 [Oryza sativa (japonica cultivar-group)] >gi|113578778|dbj|BAF17141.1| Os05g0333500 [Oryza sativa Japonica Group] >gi|113578781|dbj|BAF17144.1| Os05g0334400 [Oryza sativa Japonica Group]
Unigene10116_All	Os09g0481300 [Oryza sativa (japonica cultivar-group)]
Unigene10117_All	ATERDJ3A; oxidoreductase [Arabidopsis thaliana]
Unigene10118_All	zinc knuckle (CCHC-type) family protein [Arabidopsis thaliana]
Unigene10119_All	transcription factor DP1 [Populus tremula x Populus tremuloides] >gi|32187097|gb|AAP73785.1| DP1 [Populus tremula x Populus tremuloides]
Unigene1012_All	HOS1; ubiquitin-protein ligase [Arabidopsis thaliana] >gi|75146727|sp|Q84JU6.1|HOS1_ARATH RecName: Full=E3 ubiquitin-protein ligase HOS1; AltName: Full=RING finger protein HOS1; AltName: Full=Protein HIGH EXPRESSION OF OSMOTICALLY RESPONSIVE GENE 1
Unigene10120_All	Os03g0806700 [Oryza sativa (japonica cultivar-group)] >gi|108711652|gb|ABF99447.1| expressed protein [Oryza sativa (japonica cultivar-group)] >gi|113550108|dbj|BAF13551.1| Os03g0806700 [Oryza sativa Japonica Group]
Unigene10121_All	Contains similarity to beta scruin gb|Z47541 from Limulus polyphemus. ESTs gb|T04493 and gb|AA585955 come from this gene [Arabidopsis thaliana]
Unigene10122_All	enhanced disease susceptibility 1 [Vitis vinifera]
Unigene10123_All	secondary cell wall-related glycosyltransferase family 47 [Populus tremula x Populus tremuloides]
Unigene10124_All	f-box family protein [Populus trichocarpa] >gi|222869267|gb|EEF06398.1| f-box family protein [Populus trichocarpa]
Unigene10125_All	RecName: Full=Phosphoglucomutase, chloroplastic; Short=PGM; AltName: Full=Glucose phosphomutase; Flags: Precursor >gi|8250622|emb|CAB93680.1| plastidic phosphoglucomutase [Solanum tuberosum]
Unigene10126_All	serine-type endopeptidase/ serine-type peptidase [Arabidopsis thaliana]
Unigene10127_All	heavy metal ATPase [Populus trichocarpa] >gi|222833770|gb|EEE72247.1| heavy metal ATPase [Populus trichocarpa]
Unigene10128_All	phytochrome N [Pinus sylvestris]
Unigene10129_All	FBX2 (F-BOX PROTEIN 2) [Arabidopsis thaliana] >gi|75332042|sp|Q94AD8.1|FBW3_ARATH RecName: Full=F-box/WD-40 repeat-containing protein At5g21040 >gi|15081723|gb|AAK82516.1| T10F18_70/T10F18_70 [Arabidopsis thaliana] >gi|27363380|gb|AAO11609.1| At5g21040/T10F18_70 [Arabidopsis thaliana]
Unigene1013_All	pentatricopeptide (PPR) repeat-containing protein [Arabidopsis thaliana] >gi|75099187|sp|O64766.1|PP185_ARATH RecName: Full=Pentatricopeptide repeat-containing protein At2g35030, mitochondrial; Flags: Precursor >gi|209414526|gb|ACI46503.1| At2g35030 [Arabidopsis thaliana]
Unigene10130_All	At3g02460 [Arabidopsis thaliana]
Unigene10131_All	TFIIB-related protein [Spinacia oleracea]
Unigene10132_All	RecName: Full=Probable UDP-N-acetylglucosamine--peptide N-acetylglucosaminyltransferase SPINDLY; Short=LeSPY >gi|19913115|emb|CAC85168.1| SPY protein [Solanum lycopersicum] >gi|19913117|emb|CAC85169.1| SPY protein [Solanum lycopersicum]
Unigene10133_All	Os01g0151100 [Oryza sativa (japonica cultivar-group)] >gi|59860476|gb|AAX09673.1| sodium-lithium tolerant 2 [Oryza sativa Japonica Group] >gi|113531568|dbj|BAF03951.1| Os01g0151100 [Oryza sativa Japonica Group]
Unigene10134_All	pentatricopeptide (PPR) repeat-containing protein [Arabidopsis thaliana] >gi|75173405|sp|Q9FZD1.1|PPR58_ARATH RecName: Full=Pentatricopeptide repeat-containing protein At1g26460, mitochondrial; Flags: Precursor
Unigene10135_All	U-box domain-containing protein [Musa acuminata]
Unigene10136_All	Os01g0920400 [Oryza sativa (japonica cultivar-group)] >gi|113534751|dbj|BAF07134.1| Os01g0920400 [Oryza sativa Japonica Group]
Unigene10137_All	ESTs gb|N96028, gb|F14286, gb|T20680, gb|F14443, gb|AA657300 and gb|N65244 come from this gene [Arabidopsis thaliana]
Unigene10138_All	membrane protein [Arabidopsis thaliana] >gi|53749190|gb|AAU90080.1| At3g07080 [Arabidopsis thaliana]
Unigene10139_All	AAA-type ATPase family protein [Arabidopsis thaliana]
Unigene1014_All	HPA1 (HISTIDINOL PHOSPHATE AMINOTRANSFERASE 1); histidinol-phosphate transaminase [Arabidopsis thaliana] >gi|79327596|ref|NP_001031867.1| HPA1 (HISTIDINOL PHOSPHATE AMINOTRANSFERASE 1); histidinol-phosphate transaminase [Arabidopsis thaliana] >gi|51316065|sp|Q949X3.1|HIS8_ARATH RecName: Full=Histidinol-phosphate aminotransferase, chloroplastic; AltName: Full=Imidazole acetol-phosphate transaminas…
Unigene10140_All	SDP6 (SUGAR-DEPENDENT 6); glycerol-3-phosphate dehydrogenase [Arabidopsis thaliana] >gi|75266244|sp|Q9SS48.1|SDP6_ARATH RecName: Full=Glycerol-3-phosphate dehydrogenase SDP6, mitochondrial; AltName: Full=Protein SUGAR-DEPENDENT 6; Flags: Precursor
Unigene10141_All	Os03g0214900 [Oryza sativa (japonica cultivar-group)] >gi|108706836|gb|ABF94631.1| expressed protein [Oryza sativa (japonica cultivar-group)] >gi|113547844|dbj|BAF11287.1| Os03g0214900 [Oryza sativa Japonica Group]
Unigene10142_All	kelch repeat-containing F-box family protein [Arabidopsis thaliana] >gi|75127127|sp|Q6NPN5.1|FK113_ARATH RecName: Full=F-box/kelch-repeat protein At5g26960 >gi|38603834|gb|AAR24662.1| At5g26960 [Arabidopsis thaliana]
Unigene10143_All	flavodoxin family protein / radical SAM domain-containing protein [Arabidopsis thaliana] >gi|75158883|sp|Q8RXN5.1|TYW1_ARATH RecName: Full=tRNA wybutosine-synthesizing protein 1 homolog
Unigene10144_All	PREDICTED: similar to GAUT1/LGT1 (Galacturonosyltransferase 1); polygalacturonate 4-alpha-galacturonosyltransferase/ transferase, transferring glycosyl groups [Vitis vinifera]
Unigene10145_All	PREDICTED: similar to OSJNBa0064D20.9 [Vitis vinifera]
Unigene10146_All	floral homeotic protein HUA1 [Arabidopsis thaliana]
Unigene10147_All	KH domain-containing protein [Arabidopsis thaliana] >gi|19310435|gb|AAL84954.1| F17H15.1/F17H15.1 [Arabidopsis thaliana]
Unigene10148_All	FG-GAP repeat-containing protein [Arabidopsis thaliana]
Unigene10149_All	respiratory burst oxidase homolog [Nicotiana benthamiana]
Unigene1015_All	Os03g0305700 [Oryza sativa (japonica cultivar-group)] >gi|108707729|gb|ABF95524.1| peptide chain release factor 2 family protein, expressed [Oryza sativa (japonica cultivar-group)] >gi|113548356|dbj|BAF11799.1| Os03g0305700 [Oryza sativa Japonica Group]
Unigene10150_All	f-box family protein [Populus trichocarpa] >gi|222844903|gb|EEE82450.1| f-box family protein [Populus trichocarpa]
Unigene10151_All	PREDICTED: similar to protein kinase family protein [Vitis vinifera]
Unigene10152_All	Os05g0475300 [Oryza sativa (japonica cultivar-group)] >gi|113579381|dbj|BAF17744.1| Os05g0475300 [Oryza sativa Japonica Group]
Unigene10153_All	cysteine-type peptidase [Zea mays] >gi|195649739|gb|ACG44337.1| cysteine-type peptidase [Zea mays]
Unigene10154_All	Os06g0245700 [Oryza sativa (japonica cultivar-group)]
Unigene10155_All	B0103C08-B0602B01.10 [Oryza sativa (indica cultivar-group)]
Unigene10156_All	protein kinase-related [Arabidopsis thaliana]
Unigene10157_All	jumonji domain protein [Populus trichocarpa] >gi|222858030|gb|EEE95577.1| jumonji domain protein [Populus trichocarpa]
Unigene10158_All	Os01g0948500 [Oryza sativa (japonica cultivar-group)] >gi|22830929|dbj|BAC15794.1| armadillo repeat-containing protein-like [Oryza sativa Japonica Group] >gi|113534925|dbj|BAF07308.1| Os01g0948500 [Oryza sativa Japonica Group]
Unigene10159_All	f-box family protein [Populus trichocarpa] >gi|222858725|gb|EEE96272.1| f-box family protein [Populus trichocarpa]
Unigene1016_All	--
Unigene10160_All	SAP domain-containing protein [Arabidopsis thaliana] >gi|145334269|ref|NP_001078515.1| SAP domain-containing protein [Arabidopsis thaliana]
Unigene10161_All	potassium transporter [Phragmites australis]
Unigene10162_All	GC6 (golgin candidate 6); binding / protein transporter [Arabidopsis thaliana] >gi|205785974|sp|B0F9L4.2|GOGC6_ARATH RecName: Full=Golgin candidate 6; Short=AtGC6
Unigene10163_All	photosystem II 44 kDa protein [Acorus calamus] >gi|74381705|emb|CAI53790.1| PSII 43 KDa protein [Acorus calamus]
Unigene10164_All	Os12g0568800 [Oryza sativa (japonica cultivar-group)] >gi|3983665|dbj|BAA34862.1| importin-beta2 [Oryza sativa Japonica Group] >gi|108862856|gb|ABA99642.2| Importin-beta N-terminal domain containing protein, expressed [Oryza sativa (japonica cultivar-group)] >gi|113649575|dbj|BAF30087.1| Os12g0568800 [Oryza sativa Japonica Group]
Unigene10165_All	Os10g0447600 [Oryza sativa (japonica cultivar-group)]
Unigene10166_All	glycosyl hydrolase family 17 protein [Arabidopsis thaliana] >gi|75154301|sp|Q8L868.1|E1311_ARATH RecName: Full=Glucan endo-1,3-beta-glucosidase 11; AltName: Full=(1->3)-beta-glucan endohydrolase 11; Short=(1->3)-beta-glucanase 11; AltName: Full=Beta-1,3-endoglucanase 11; Short=Beta-1,3-glucanase 11; Flags: Precursor
Unigene10167_All	cytochrome c biogenesis FN [Cycas taitungensis] >gi|166706945|dbj|BAF98409.1| cytochrome c biogenesis FN [Cycas taitungensis]
Unigene10168_All	Os05g0205100 [Oryza sativa (japonica cultivar-group)] >gi|113578445|dbj|BAF16808.1| Os05g0205100 [Oryza sativa Japonica Group]
Unigene10169_All	--
Unigene1017_All	nematode responsive protein [Arabidopsis thaliana]
Unigene10170_All	CjMDR1 [Coptis japonica]
Unigene10171_All	transducin family protein / WD-40 repeat family protein [Arabidopsis thaliana] >gi|15912305|gb|AAL08286.1| AT4g18900/F13C5_70 [Arabidopsis thaliana]
Unigene10172_All	Helicase, C-terminal; Zinc finger, CCHC-type; GUCT [Medicago truncatula]
Unigene10173_All	Os09g0516800 [Oryza sativa (japonica cultivar-group)] >gi|113631908|dbj|BAF25589.1| Os09g0516800 [Oryza sativa Japonica Group]
Unigene10174_All	--
Unigene10175_All	acylaminoacyl-peptidase1 [Zea mays] >gi|195658571|gb|ACG48753.1| acyl-peptide hydrolase-like [Zea mays]
Unigene10176_All	--
Unigene10177_All	--
Unigene10178_All	--
Unigene10179_All	ribosomal protein S2 [Cycas taitungensis] >gi|166706951|dbj|BAF98415.1| ribosomal protein S2 [Cycas taitungensis]
Unigene1018_All	--
Unigene10180_All	--
Unigene10181_All	Os01g0253600 [Oryza sativa (japonica cultivar-group)] >gi|40714351|dbj|BAD06873.1| replication protein A 14kDa [Oryza sativa Japonica Group] >gi|113532144|dbj|BAF04527.1| Os01g0253600 [Oryza sativa Japonica Group]
Unigene10182_All	polyunsaturated fatty acid delta-5-desaturase [Marchantia polymorpha]
Unigene10183_All	receptor protein kinase [Ipomoea trifida]
Unigene10184_All	--
Unigene10185_All	AtALMT9 (aluminum-activated malate transporter 9); anion channel [Arabidopsis thaliana]
Unigene10186_All	--
Unigene10187_All	--
Unigene10188_All	Os02g0595800 [Oryza sativa (japonica cultivar-group)] >gi|113536847|dbj|BAF09230.1| Os02g0595800 [Oryza sativa Japonica Group]
Unigene10189_All	aspartate kinase family protein, expressed [Oryza sativa (japonica cultivar-group)]
Unigene1019_All	Os01g0136400 [Oryza sativa (japonica cultivar-group)] >gi|54290820|dbj|BAD61459.1| serine/threonine-specific protein kinase -like [Oryza sativa Japonica Group] >gi|113531488|dbj|BAF03871.1| Os01g0136400 [Oryza sativa Japonica Group]
Unigene10190_All	F12A21.8 [Arabidopsis thaliana]
Unigene10191_All	Os05g0365500 [Oryza sativa (japonica cultivar-group)] >gi|113578877|dbj|BAF17240.1| Os05g0365500 [Oryza sativa Japonica Group]
Unigene10192_All	PREDICTED: similar to IBR3 (IBA-RESPONSE 3); acyl-CoA dehydrogenase/ oxidoreductase [Vitis vinifera]
Unigene10193_All	--
Unigene10194_All	Os11g0162000 [Oryza sativa (japonica cultivar-group)] >gi|62732972|gb|AAX95091.1| expressed protein [Oryza sativa Japonica Group] >gi|77548862|gb|ABA91659.1| expressed protein [Oryza sativa (japonica cultivar-group)]
Unigene10195_All	RecName: Full=Vacuolar protein sorting-associated protein 41 homolog >gi|1835788|gb|AAB60857.1| VPS41 [Solanum lycopersicum]
Unigene10196_All	Os10g0378100 [Oryza sativa (japonica cultivar-group)] >gi|113639088|dbj|BAF26393.1| Os10g0378100 [Oryza sativa Japonica Group]
Unigene10197_All	RecName: Full=Mitochondrial import inner membrane translocase subunit Tim9 >gi|5107212|gb|AAD40018.1|AF150112_1 small zinc finger-like protein [Mesembryanthemum crystallinum]
Unigene10198_All	Putative pyridoxamine 5-phosphate oxidase [Oryza sativa Japonica Group]
Unigene10199_All	eukaryotic translation initiation factor 2 gamma subunit [Zea mays]
Unigene102_All	Os05g0121700 [Oryza sativa (japonica cultivar-group)] >gi|113578051|dbj|BAF16414.1| Os05g0121700 [Oryza sativa Japonica Group]
Unigene1020_All	50S ribosomal protein L4 [Zea mays] >gi|195628460|gb|ACG36060.1| 50S ribosomal protein L4 [Zea mays]
Unigene10200_All	--
Unigene10201_All	Os08g0191700 [Oryza sativa (japonica cultivar-group)] >gi|84029333|sp|Q948T6.2|LGUL_ORYSJ RecName: Full=Lactoylglutathione lyase; AltName: Full=Methylglyoxalase; AltName: Full=Aldoketomutase; AltName: Full=Glyoxalase I; Short=Glx I; AltName: Full=Ketone-aldehyde mutase; AltName: Full=S-D-lactoylglutathione methylglyoxal lyase; AltName: Full=Allergen Glb33; AltName: Full=PP33; AltName: Allergen=Or…
Unigene10202_All	transducin family protein / WD-40 repeat family protein [Arabidopsis thaliana] >gi|15983390|gb|AAL11563.1|AF424569_1 At2g47790/F17A22.18 [Arabidopsis thaliana] >gi|20197308|gb|AAC63654.2| expressed protein [Arabidopsis thaliana] >gi|23308341|gb|AAN18140.1| At2g47790/F17A22.18 [Arabidopsis thaliana]
Unigene10203_All	--
Unigene10204_All	Os11g0602200 [Oryza sativa (japonica cultivar-group)] >gi|77551797|gb|ABA94594.1| YDG/SRA domain containing protein, expressed [Oryza sativa (japonica cultivar-group)] >gi|113645451|dbj|BAF28592.1| Os11g0602200 [Oryza sativa Japonica Group]
Unigene10205_All	monooxygenase family protein [Arabidopsis thaliana] >gi|28950969|gb|AAO63408.1| At5g11330 [Arabidopsis thaliana]
Unigene10206_All	Os11g0470200 [Oryza sativa (japonica cultivar-group)] >gi|113645094|dbj|BAF28235.1| Os11g0470200 [Oryza sativa Japonica Group]
Unigene10207_All	protein COQ10 A [Zea mays] >gi|195635775|gb|ACG37356.1| protein COQ10 A [Zea mays]
Unigene10208_All	expressed protein [Oryza sativa (japonica cultivar-group)]
Unigene10209_All	PREDICTED: similar to elongation factor 2 [Vitis vinifera]
Unigene1021_All	unnamed protein product [Vitis vinifera]
Unigene10210_All	--
Unigene10211_All	CBL-interacting protein kinase 16 [Vitis vinifera]
Unigene10212_All	--
Unigene10213_All	101 kDa heat shock protein [Nicotiana tabacum]
Unigene10214_All	Os01g0861900 [Oryza sativa (japonica cultivar-group)] >gi|113534409|dbj|BAF06792.1| Os01g0861900 [Oryza sativa Japonica Group]
Unigene10215_All	Os05g0311000 [Oryza sativa (japonica cultivar-group)] >gi|122169274|sp|Q0DJ99.1|COPD2_ORYSJ RecName: Full=Coatomer subunit delta-2; AltName: Full=Delta-coat protein 2; Short=Delta-COP 2 >gi|113578711|dbj|BAF17074.1| Os05g0311000 [Oryza sativa Japonica Group]
Unigene10216_All	verticillium resistance protein [Solanum lycopersicum]
Unigene10217_All	CRR7 (CHLORORESPIRATORY REDUCTION 7) [Arabidopsis thaliana]
Unigene10218_All	Os01g0120800 [Oryza sativa (japonica cultivar-group)] >gi|43823412|emb|CAD24839.1| translation initiation factor 3 [Oryza sativa (japonica cultivar-group)] >gi|113531402|dbj|BAF03785.1| Os01g0120800 [Oryza sativa Japonica Group]
Unigene10219_All	--
Unigene1022_All	--
Unigene10220_All	unknown [Picea sitchensis]
Unigene10221_All	--
Unigene10222_All	--
Unigene10223_All	--
Unigene10224_All	26S proteasome regulatory subunit [Arabidopsis thaliana] >gi|20260040|gb|AAM13367.1| 26S proteasome regulatory subunit [Arabidopsis thaliana]
Unigene10225_All	F23A5.34 [Arabidopsis thaliana] >gi|94442491|gb|ABF19033.1| At1g80980 [Arabidopsis thaliana]
Unigene10226_All	--
Unigene10227_All	Os04g0372800 [Oryza sativa (japonica cultivar-group)] >gi|21742151|emb|CAD40577.1| OSJNBa0069D17.2 [Oryza sativa (japonica cultivar-group)] >gi|113564142|dbj|BAF14485.1| Os04g0372800 [Oryza sativa Japonica Group]
Unigene10228_All	Os12g0633200 [Oryza sativa (japonica cultivar-group)] >gi|108863016|gb|ABA99943.2| Erg28 like protein, expressed [Oryza sativa (japonica cultivar-group)] >gi|113649857|dbj|BAF30369.1| Os12g0633200 [Oryza sativa Japonica Group]
Unigene10229_All	predicted protein [Physcomitrella patens subsp. patens] >gi|162677203|gb|EDQ63676.1| predicted protein [Physcomitrella patens subsp. patens]
Unigene1023_All	f-box family protein [Populus trichocarpa] >gi|222855258|gb|EEE92805.1| f-box family protein [Populus trichocarpa]
Unigene10230_All	--
Unigene10231_All	germin-like protein 1 [Glycine max]
Unigene10232_All	Os02g0567000 [Oryza sativa (japonica cultivar-group)] >gi|113536707|dbj|BAF09090.1| Os02g0567000 [Oryza sativa Japonica Group]
Unigene10233_All	lipid binding / structural constituent of cell wall [Arabidopsis thaliana]
Unigene10234_All	Os05g0292800 [Oryza sativa (japonica cultivar-group)] >gi|113578655|dbj|BAF17018.1| Os05g0292800 [Oryza sativa Japonica Group]
Unigene10235_All	ATP binding / aminoacyl-tRNA ligase/ histidine-tRNA ligase/ nucleotide binding [Arabidopsis thaliana]
Unigene10236_All	HGL1 (heteroglycan glucosidase 1); hydrolase, hydrolyzing O-glycosyl compounds [Arabidopsis thaliana] >gi|186510357|ref|NP_001118685.1| HGL1 (heteroglycan glucosidase 1); hydrolase, hydrolyzing O-glycosyl compounds [Arabidopsis thaliana] >gi|16648903|gb|AAL24303.1| alpha glucosidase-like protein [Arabidopsis thaliana] >gi|27311799|gb|AAO00865.1| Unknown protein [Arabidopsis thaliana] >gi|31711788…
Unigene10237_All	DNA binding / transcription factor [Arabidopsis thaliana]
Unigene10238_All	--
Unigene10239_All	unknown [Picea sitchensis]
Unigene1024_All	pentatricopeptide (PPR) repeat-containing protein [Arabidopsis thaliana] >gi|75206168|sp|Q9SIT7.1|PP151_ARATH RecName: Full=Pentatricopeptide repeat-containing protein At2g13600
Unigene10240_All	Os06g0342100 [Oryza sativa (japonica cultivar-group)] >gi|1711507|sp|P49964.1|SRP19_ORYSJ RecName: Full=Signal recognition particle 19 kDa protein; Short=SRP19 >gi|624221|gb|AAB65810.1| signal recognition particle 19 kDa protein subunit SRP19 [Oryza sativa Japonica Group] >gi|54290895|dbj|BAD61555.1| signal recognition particle 19 kDa protein subunit SRP19 [Oryza sativa Japonica Group] >gi|542909…
Unigene10241_All	CPSUFE (CHLOROPLAST SULFUR E); enzyme activator/ transcription regulator [Arabidopsis thaliana] >gi|115502843|sp|Q84W65.2|SUFE_ARATH RecName: Full=SufE-like protein, chloroplastic; AltName: Full=Protein EMBRYO DEFECTIVE 1374; Flags: Precursor >gi|60543325|gb|AAX22260.1| At4g26500 [Arabidopsis thaliana]
Unigene10242_All	Os12g0170700 [Oryza sativa (japonica cultivar-group)] >gi|113648780|dbj|BAF29292.1| Os12g0170700 [Oryza sativa Japonica Group]
Unigene10243_All	--
Unigene10244_All	--
Unigene10245_All	YALI0F13057p [Yarrowia lipolytica] >gi|74632637|sp|Q6C1V6.1|CWC25_YARLI RecName: Full=Pre-mRNA-splicing factor CWC25 >gi|49651226|emb|CAG78163.1| YALI0F13057p [Yarrowia lipolytica]
Unigene10246_All	--
Unigene10247_All	--
Unigene10248_All	--
Unigene10249_All	protein kinase [Zea mays] >gi|195614480|gb|ACG29070.1| protein kinase [Zea mays]
Unigene1025_All	PREDICTED: ripening-related protein-like [Vitis vinifera]
Unigene10250_All	XLG3 (extra-large GTP-binding protein 3); guanyl nucleotide binding / signal transducer [Arabidopsis thaliana] >gi|30692624|ref|NP_849737.1| XLG3 (extra-large GTP-binding protein 3); guanyl nucleotide binding / signal transducer [Arabidopsis thaliana] >gi|222423921|dbj|BAH19924.1| AT1G31930 [Arabidopsis thaliana] >gi|222424740|dbj|BAH20323.1| AT1G31930 [Arabidopsis thaliana] >gi|251737921|gb|ACT1…
Unigene10251_All	dof transcription factor [Pinus pinaster]
Unigene10252_All	At4g12590 [Arabidopsis thaliana]
Unigene10253_All	predicted protein [Physcomitrella patens subsp. patens] >gi|162672673|gb|EDQ59207.1| predicted protein [Physcomitrella patens subsp. patens]
Unigene10254_All	--
Unigene10255_All	Dual specificity protein phosphatase [Medicago truncatula]
Unigene10256_All	binding [Arabidopsis thaliana]
Unigene10257_All	Os03g0586700 [Oryza sativa (japonica cultivar-group)] >gi|50399948|gb|AAT76336.1| expressed protein [Oryza sativa Japonica Group] >gi|108709559|gb|ABF97354.1| expressed protein [Oryza sativa (japonica cultivar-group)] >gi|113549042|dbj|BAF12485.1| Os03g0586700 [Oryza sativa Japonica Group]
Unigene10258_All	--
Unigene10259_All	Os01g0801200 [Oryza sativa (japonica cultivar-group)] >gi|113534070|dbj|BAF06453.1| Os01g0801200 [Oryza sativa Japonica Group]
Unigene1026_All	hydroxyproline-rich glycoprotein family protein [Arabidopsis thaliana]
Unigene10260_All	--
Unigene10261_All	cePP protein [Zea mays] >gi|195628736|gb|ACG36198.1| cePP protein [Zea mays]
Unigene10262_All	At5g09320 [Arabidopsis thaliana]
Unigene10263_All	--
Unigene10264_All	--
Unigene10265_All	expressed protein [Oryza sativa (japonica cultivar-group)]
Unigene10266_All	Os03g0691400 [Oryza sativa (japonica cultivar-group)] >gi|113549425|dbj|BAF12868.1| Os03g0691400 [Oryza sativa Japonica Group]
Unigene10267_All	Os03g0281000 [Oryza sativa (japonica cultivar-group)] >gi|113548211|dbj|BAF11654.1| Os03g0281000 [Oryza sativa Japonica Group]
Unigene10268_All	Os06g0609800 [Oryza sativa (japonica cultivar-group)] >gi|113596088|dbj|BAF19962.1| Os06g0609800 [Oryza sativa Japonica Group]
Unigene10269_All	--
Unigene1027_All	Os02g0772500 [Oryza sativa (japonica cultivar-group)] >gi|113537796|dbj|BAF10179.1| Os02g0772500 [Oryza sativa Japonica Group]
Unigene10270_All	--
Unigene10271_All	--
Unigene10272_All	--
Unigene10273_All	leucine-rich repeat family protein [Arabidopsis thaliana] >gi|15912299|gb|AAL08283.1| AT5g22320/MWD9_11 [Arabidopsis thaliana] >gi|19699236|gb|AAL90984.1| AT5g22320/MWD9_11 [Arabidopsis thaliana]
Unigene10274_All	cytochrome P450 monooxygenase CYP736B [Vitis arizonica x Vitis rupestris] >gi|225421127|gb|ACN89832.1| cytochrome P450 monooxygenase CYP736B [Vitis arizonica x Vitis rupestris]
Unigene10275_All	protein kinase ATN1-like protein [Arabidopsis thaliana] >gi|28416673|gb|AAO42867.1| At5g50180 [Arabidopsis thaliana] >gi|110735901|dbj|BAE99926.1| protein kinase ATN1-like protein [Arabidopsis thaliana]
Unigene10276_All	--
Unigene10277_All	Os06g0114600 [Oryza sativa (japonica cultivar-group)] >gi|113594645|dbj|BAF18519.1| Os06g0114600 [Oryza sativa Japonica Group]
Unigene10278_All	--
Unigene10279_All	protein binding / zinc ion binding [Arabidopsis thaliana] >gi|50253444|gb|AAT71924.1| At5g01450 [Arabidopsis thaliana] >gi|53828623|gb|AAU94421.1| At5g01450 [Arabidopsis thaliana]
Unigene1028_All	galactinol synthase [Coptis japonica]
Unigene10280_All	predicted protein [Populus trichocarpa] >gi|222861046|gb|EEE98588.1| predicted protein [Populus trichocarpa]
Unigene10281_All	Os10g0485000 [Oryza sativa (japonica cultivar-group)] >gi|78708826|gb|ABB47801.1| FF domain containing protein, expressed [Oryza sativa (japonica cultivar-group)] >gi|113639502|dbj|BAF26807.1| Os10g0485000 [Oryza sativa Japonica Group]
Unigene10282_All	CBS domain containing protein [Zea mays] >gi|195647750|gb|ACG43343.1| CBS domain containing protein [Zea mays]
Unigene10283_All	PREDICTED: hypothetical protein [Vitis vinifera]
Unigene10284_All	mevalonate disphosphate decarboxylase [Ginkgo biloba]
Unigene10285_All	--
Unigene10286_All	receptor-like protein kinase homolog RK20-1 [Phaseolus vulgaris]
Unigene10287_All	contains similarity to myosin heavy chain [Arabidopsis thaliana]
Unigene10288_All	--
Unigene10289_All	UDP-glucose:glucosyltransferase [Lycium barbarum]
Unigene1029_All	HUA2 (ENHANCER OF AG-4 2); transcription factor [Arabidopsis thaliana] >gi|10177804|dbj|BAB11170.1| transcription factor-like protein [Arabidopsis thaliana]
Unigene10290_All	katanin [Gossypium hirsutum]
Unigene10291_All	--
Unigene10292_All	AFC2 (ARABIDOPSIS FUS3-COMPLEMENTING GENE 2); kinase/ protein kinase [Arabidopsis thaliana]
Unigene10293_All	Glycosyltransferase sugar-binding region containing DXD motif; Alpha 1,4-glycosyltransferase conserved region [Medicago truncatula]
Unigene10294_All	Helix-loop-helix DNA-binding domain containing protein [Oryza sativa (japonica cultivar-group)]
Unigene10295_All	Os07g0260400 [Oryza sativa (japonica cultivar-group)] >gi|113610860|dbj|BAF21238.1| Os07g0260400 [Oryza sativa Japonica Group]
Unigene10296_All	Os06g0207500 [Oryza sativa (japonica cultivar-group)] >gi|113595140|dbj|BAF19014.1| Os06g0207500 [Oryza sativa Japonica Group]
Unigene10297_All	glycosyl hydrolase family 18 protein [Arabidopsis thaliana]
Unigene10298_All	--
Unigene10299_All	--
Unigene103_All	FMO-like protein [Thellungiella halophila]
Unigene1030_All	multidrug/pheromone exporter, MDR family, ABC transporter family [Populus trichocarpa] >gi|222861715|gb|EEE99257.1| multidrug/pheromone exporter, MDR family, ABC transporter family [Populus trichocarpa]
Unigene10300_All	zinc finger protein [Medicago sativa]
Unigene10301_All	expressed protein [Oryza sativa (japonica cultivar-group)]
Unigene10302_All	unknown [Picea sitchensis]
Unigene10303_All	--
Unigene10304_All	H0209H04.5 [Oryza sativa (indica cultivar-group)]
Unigene10305_All	DNA-directed RNA polymerase, subunit C11/M/9 [Medicago truncatula]
Unigene10306_All	--
Unigene10307_All	--
Unigene10308_All	PREDICTED: similar to cytokinin receptor 1 [Vitis vinifera]
Unigene10309_All	--
Unigene1031_All	pre-rRNA processing protein [Chlamydomonas reinhardtii] >gi|158272423|gb|EDO98223.1| pre-rRNA processing protein [Chlamydomonas reinhardtii]
Unigene10310_All	RecName: Full=Protein spotted leaf 11; AltName: Full=Cell death-related protein SPL11 >gi|158564096|sp|Q0IMG9.2|SL11_ORYSJ RecName: Full=Protein spotted leaf 11; AltName: Full=Cell death-related protein SPL11 >gi|51038701|gb|AAT94160.1| cell death-related protein SPL11 [Oryza sativa Japonica Group] >gi|51038703|gb|AAT94161.1| cell death-related protein SPL11 [Oryza sativa Japonica Group]
Unigene10311_All	ATL2; protein binding / zinc ion binding [Arabidopsis thaliana] >gi|68565202|sp|Q8L9T5.2|ATL3F_ARATH RecName: Full=RING-H2 finger protein ATL3F; AltName: Full=RING-H2 finger protein ATL2 >gi|11994627|dbj|BAB02764.1| RING zinc finger protein-like [Arabidopsis thaliana] >gi|17065578|gb|AAL32943.1| RING zinc finger protein-like [Arabidopsis thaliana] >gi|20148585|gb|AAM10183.1| RING zinc finger prot…
Unigene10312_All	--
Unigene10313_All	unknown [Picea sitchensis]
Unigene10314_All	--
Unigene10315_All	ARGOS [Arabidopsis thaliana]
Unigene10316_All	ATMMH-1 (ARABIDOPSIS THALIANA MUTM HOMOLOG-1); DNA N-glycosylase [Arabidopsis thaliana] >gi|5903053|gb|AAD55612.1|AC008016_22 Identical to gb|AB010690 mutM homologue-1 (formamidopyrimidine-DNA glycosylase 1) from Arabidopsis thaliana. EST gb|Z18192 comes from this gene >gi|3550982|dbj|BAA32702.1| AtMMH-1 [Arabidopsis thaliana] >gi|195947437|gb|ACG58696.1| At1g52500 [Arabidopsis thaliana]
Unigene10317_All	TraB family protein [Arabidopsis thaliana] >gi|28950927|gb|AAO63387.1| At1g05270 [Arabidopsis thaliana]
Unigene10318_All	--
Unigene10319_All	RNA recognition motif (RRM)-containing protein [Arabidopsis thaliana]
Unigene1032_All	Os03g0165100 [Oryza sativa (japonica cultivar-group)] >gi|113547536|dbj|BAF10979.1| Os03g0165100 [Oryza sativa Japonica Group]
Unigene10320_All	--
Unigene10321_All	nucleotide binding protein [Zea mays] >gi|195607394|gb|ACG25527.1| nucleotide binding protein [Zea mays]
Unigene10322_All	PDE318 (pigment defective 318); GTP binding [Arabidopsis thaliana]
Unigene10323_All	Os07g0568200 [Oryza sativa (japonica cultivar-group)] >gi|113611563|dbj|BAF21941.1| Os07g0568200 [Oryza sativa Japonica Group]
Unigene10324_All	--
Unigene10325_All	calcineurin B-like protein 4-2 [Populus trichocarpa]
Unigene10326_All	Os01g0893400 [Oryza sativa (japonica cultivar-group)] >gi|113534595|dbj|BAF06978.1| Os01g0893400 [Oryza sativa Japonica Group]
Unigene10327_All	--
Unigene10328_All	CC-NBS-LRR resistance-like protein [Pinus lambertiana]
Unigene10329_All	--
Unigene1033_All	Os06g0309000 [Oryza sativa (japonica cultivar-group)] >gi|54290628|dbj|BAD62199.1| bactericidal permeability-increasing protein-like [Oryza sativa Japonica Group] >gi|113595518|dbj|BAF19392.1| Os06g0309000 [Oryza sativa Japonica Group]
Unigene10330_All	SKIP6 (SKP1 interacting partner 6); ubiquitin-protein ligase [Arabidopsis thaliana] >gi|75206206|sp|Q9SJ04.1|SKIP6_ARATH RecName: Full=F-box/kelch-repeat protein SKIP6; AltName: Full=SKP1-interacting partner 6
Unigene10331_All	PWWP domain-containing protein [Arabidopsis thaliana]
Unigene10332_All	CARB (CARBAMOYL PHOSPHATE SYNTHETASE B); ATP binding / carbamoyl-phosphate synthase/ catalytic [Arabidopsis thaliana] >gi|9972356|gb|AAG10606.1|AC008030_6 carbamoyl phosphate synthetase large chain (carB) [Arabidopsis thaliana] >gi|14194125|gb|AAK56257.1|AF367268_1 At1g29900/F1N18_6 [Arabidopsis thaliana] >gi|1477480|gb|AAB67843.1| carbamoyl phosphate synthetase large chain [Arabidopsis thaliana]…
Unigene10333_All	EST gb|T20649 comes from this gene [Arabidopsis thaliana]
Unigene10334_All	WD-40 repeat protein family [Arabidopsis thaliana] >gi|90093296|gb|ABD85161.1| At4g30840 [Arabidopsis thaliana]
Unigene10335_All	--
Unigene10336_All	expressed protein [Oryza sativa (japonica cultivar-group)]
Unigene10337_All	B0403H10-OSIGBa0105A11.16 [Oryza sativa (indica cultivar-group)]
Unigene10338_All	Os02g0596100 [Oryza sativa (japonica cultivar-group)] >gi|113536850|dbj|BAF09233.1| Os02g0596100 [Oryza sativa Japonica Group]
Unigene10339_All	--
Unigene1034_All	early-responsive to dehydration stress protein [Picea abies]
Unigene10340_All	--
Unigene10341_All	copz2 mRNA for nonclathrin coat protein zeta2-cop [Oryza sativa Indica Group]
Unigene10342_All	cellulose synthase [Pinus radiata]
Unigene10343_All	RGE1 (RETARDED GROWTH OF EMBRYO 1); DNA binding / transcription factor [Arabidopsis thaliana] >gi|218563532|sp|Q9FXA3.2|BH095_ARATH RecName: Full=Transcription factor bHLH95; AltName: Full=Transcription factor EN 21; AltName: Full=bHLH transcription factor bHLH095; AltName: Full=Basic helix-loop-helix protein 95; Short=bHLH 95; Short=AtbHLH95; AltName: Full=Protein RETARDED GROWTH OF EMBRYO 1
Unigene10344_All	Os11g0198100 [Oryza sativa (japonica cultivar-group)] >gi|113644654|dbj|BAF27795.1| Os11g0198100 [Oryza sativa Japonica Group]
Unigene10345_All	--
Unigene10346_All	unknown [Picea sitchensis]
Unigene10347_All	--
Unigene10348_All	PREDICTED: similar to RelA-SpoT like protein RSH1 [Vitis vinifera]
Unigene10349_All	mRNA decapping enzyme 2 [Zea mays] >gi|195638430|gb|ACG38683.1| mRNA decapping enzyme 2 [Zea mays]
Unigene1035_All	GDSL-motif lipase/hydrolase family protein [Arabidopsis thaliana] >gi|75273423|sp|Q9LIN2.1|GDL53_ARATH RecName: Full=GDSL esterase/lipase At3g26430; AltName: Full=Extracellular lipase At3g26430; Flags: Precursor >gi|9294302|dbj|BAB02204.1| nodulin-like protein protein [Arabidopsis thaliana] >gi|17064918|gb|AAL32613.1| Unknown protein [Arabidopsis thaliana]
Unigene10350_All	--
Unigene10351_All	--
Unigene10352_All	Os02g0574600 [Oryza sativa (japonica cultivar-group)] >gi|113536738|dbj|BAF09121.1| Os02g0574600 [Oryza sativa Japonica Group]
Unigene10353_All	adenylosuccinate lyase [Nicotiana tabacum]
Unigene10354_All	--
Unigene10355_All	--
Unigene10356_All	RKP (Related to KPC1); protein binding / zinc ion binding [Arabidopsis thaliana]
Unigene10357_All	Os01g0872700 [Oryza sativa (japonica cultivar-group)] >gi|113534478|dbj|BAF06861.1| Os01g0872700 [Oryza sativa Japonica Group]
Unigene10358_All	light-harvesting complex II protein Lhcb6 [Populus trichocarpa] >gi|222840592|gb|EEE78139.1| light-harvesting complex II protein Lhcb6 [Populus trichocarpa]
Unigene10359_All	--
Unigene1036_All	LOC100282212 [Zea mays] >gi|195620676|gb|ACG32168.1| prefoldin subunit 1 [Zea mays]
Unigene10360_All	ABC transporter family protein, expressed [Oryza sativa (japonica cultivar-group)]
Unigene10361_All	--
Unigene10362_All	nucleolar protein,Nop52 containing protein [Zea mays] >gi|195647654|gb|ACG43295.1| nucleolar protein,Nop52 containing protein [Zea mays]
Unigene10363_All	extensin [Cicer arietinum]
Unigene10364_All	--
Unigene10365_All	--
Unigene10366_All	glycosyl hydrolase, family 43 protein [Zea mays]
Unigene10367_All	Os07g0688800 [Oryza sativa (japonica cultivar-group)] >gi|24059891|dbj|BAC21357.1| betaine aldehyde dehydrogenase-like [Oryza sativa Japonica Group] >gi|50509286|dbj|BAD30593.1| betaine aldehyde dehydrogenase-like [Oryza sativa Japonica Group] >gi|113612240|dbj|BAF22618.1| Os07g0688800 [Oryza sativa Japonica Group]
Unigene10368_All	glutamate-gated kainate-type ion channel receptor subunit GluR5 [Populus trichocarpa] >gi|222865795|gb|EEF02926.1| glutamate-gated kainate-type ion channel receptor subunit GluR5 [Populus trichocarpa]
Unigene10369_All	GCN5-related N-acetyltransferase (GNAT) family protein [Arabidopsis thaliana] >gi|15451112|gb|AAK96827.1| Unknown protein [Arabidopsis thaliana]
Unigene1037_All	Os02g0759700 [Oryza sativa (japonica cultivar-group)] >gi|113537714|dbj|BAF10097.1| Os02g0759700 [Oryza sativa Japonica Group]
Unigene10370_All	ultraviolet hypersensitive 1 [Arabidopsis thaliana]
Unigene10371_All	LOC100282926 [Zea mays] >gi|195626202|gb|ACG34931.1| PP1/PP2A phosphatases pleiotropic regulator PRL1 [Zea mays]
Unigene10372_All	F-box family protein [Arabidopsis thaliana] >gi|109946405|gb|ABG48381.1| At5g49610 [Arabidopsis thaliana]
Unigene10373_All	--
Unigene10374_All	--
Unigene10375_All	immediate-early fungal elicitor protein CMPG1 [Zea mays] >gi|195655805|gb|ACG47370.1| immediate-early fungal elicitor protein CMPG1 [Zea mays]
Unigene10376_All	polygalacturonase [Zea mays] >gi|195647062|gb|ACG42999.1| polygalacturonase [Zea mays]
Unigene10377_All	ATEXO70D3 (exocyst subunit EXO70 family protein D3); protein binding [Arabidopsis thaliana]
Unigene10378_All	selenium-binding protein-like [Oryza sativa Japonica Group]
Unigene10379_All	RecName: Full=Calcium-transporting ATPase, endoplasmic reticulum-type >gi|170378|gb|AAA34138.1| Ca2+-ATPase [Solanum lycopersicum] >gi|4206311|gb|AAD11617.1| Ca2+-ATPase [Solanum lycopersicum] >gi|4206313|gb|AAD11618.1| Ca2+-ATPase [Solanum lycopersicum]
Unigene1038_All	glucose-methanol-choline (GMC) oxidoreductase family protein [Arabidopsis thaliana] >gi|5080795|gb|AAD39305.1|AC007576_28 Similar to mandelonitrile lyase [Arabidopsis thaliana]
Unigene10380_All	Os02g0754700 [Oryza sativa (japonica cultivar-group)] >gi|113537688|dbj|BAF10071.1| Os02g0754700 [Oryza sativa Japonica Group]
Unigene10381_All	--
Unigene10382_All	Os09g0245500 [Oryza sativa (japonica cultivar-group)] >gi|113630891|dbj|BAF24572.1| Os09g0245500 [Oryza sativa Japonica Group]
Unigene10383_All	leucine-rich repeat receptor-like protein kinase [Arabidopsis thaliana]
Unigene10384_All	fimbriata [Mimulus guttatus]
Unigene10385_All	TOM3; protein binding [Arabidopsis thaliana] >gi|15425641|dbj|BAB64308.1| TOM3 [Arabidopsis thaliana] >gi|20197487|gb|AAC97216.2| expressed protein [Arabidopsis thaliana]
Unigene10386_All	Os02g0748100 [Oryza sativa (japonica cultivar-group)] >gi|46390939|dbj|BAD16453.1| chromosome structural maintenance protein-like [Oryza sativa Japonica Group] >gi|113537650|dbj|BAF10033.1| Os02g0748100 [Oryza sativa Japonica Group]
Unigene10387_All	OSJNBa0028M15.12 [Oryza sativa (japonica cultivar-group)]
Unigene10388_All	GEK1 (GEKO1); D-aminoacyl-tRNA deacylase [Arabidopsis thaliana] >gi|83302950|sp|Q9ZPQ3.2|GEK1_ARATH RecName: Full=D-aminoacyl-tRNA deacylase; AltName: Full=Ethanol tolerance protein GEKO1 >gi|28812213|dbj|BAC65101.1| GEKO1 [Arabidopsis thaliana] >gi|63025186|gb|AAY27066.1| At2g03800 [Arabidopsis thaliana]
Unigene10389_All	Os06g0663900 [Oryza sativa (japonica cultivar-group)] >gi|113596335|dbj|BAF20209.1| Os06g0663900 [Oryza sativa Japonica Group]
Unigene1039_All	F-box family protein (FBL4) [Arabidopsis thaliana] >gi|75333365|sp|Q9C5D2.1|FBL4_ARATH RecName: Full=F-box/LRR-repeat protein 4; Short=AtFBL4 >gi|13605655|gb|AAK32821.1|AF361808_1 AT4g15470/dl3775w [Arabidopsis thaliana]
Unigene10390_All	Os08g0105100 [Oryza sativa (japonica cultivar-group)] >gi|42407787|dbj|BAD08932.1| F-box protein family-like [Oryza sativa Japonica Group] >gi|113622753|dbj|BAF22698.1| Os08g0105100 [Oryza sativa Japonica Group]
Unigene10391_All	Os05g0113500 [Oryza sativa (japonica cultivar-group)] >gi|113578008|dbj|BAF16371.1| Os05g0113500 [Oryza sativa Japonica Group]
Unigene10392_All	--
Unigene10393_All	--
Unigene10394_All	EMB2016 (embryo defective 2016) [Arabidopsis thaliana]
Unigene10395_All	Os01g0147200 [Oryza sativa (japonica cultivar-group)] >gi|113531542|dbj|BAF03925.1| Os01g0147200 [Oryza sativa Japonica Group]
Unigene10396_All	pentatricopeptide (PPR) repeat-containing protein [Arabidopsis thaliana] >gi|75213324|sp|Q9SY02.1|PP301_ARATH RecName: Full=Pentatricopeptide repeat-containing protein At4g02750
Unigene10397_All	DEAD box RNA helicase (RH26) [Arabidopsis thaliana] >gi|109893654|sp|Q9FNM7.2|RH26_ARATH RecName: Full=DEAD-box ATP-dependent RNA helicase 26
Unigene10398_All	Os03g0355600 [Oryza sativa (japonica cultivar-group)] >gi|113548606|dbj|BAF12049.1| Os03g0355600 [Oryza sativa Japonica Group]
Unigene10399_All	Os05g0315100 [Oryza sativa (japonica cultivar-group)] >gi|113578721|dbj|BAF17084.1| Os05g0315100 [Oryza sativa Japonica Group]
Unigene104_All	PREDICTED: similar to ATPDR4/PDR4 (PLEIOTROPIC DRUG RESISTANCE 4); ATPase, coupled to transmembrane movement of substances [Vitis vinifera]
Unigene1040_All	unknown [Picea sitchensis]
Unigene10400_All	Glycoside hydrolase, family 17; Virulence factor, pectin lyase fold; X8 [Medicago truncatula]
Unigene10401_All	ESTs gb|AV518228, gb|AV519045, gb|AV524928, gb|AV530358, gb|AV559044 come from this gene [Arabidopsis thaliana] >gi|9719717|gb|AAF97819.1|AC034107_2 ESTs gb|AV518228, gb|AV519045, gb|AV524928, gb|AV530358, gb|AV559044 come from this gene [Arabidopsis thaliana] >gi|16323169|gb|AAL15319.1| At1g18010/T10F20_2 [Arabidopsis thaliana] >gi|25090089|gb|AAN72225.1| At1g18010/T10F20_2 [Arabidopsis thaliana…
Unigene10402_All	oxoglutarate dehydrogenase - like protein [Arabidopsis thaliana]
Unigene10403_All	polyprotein-like [Solanum chilense]
Unigene10404_All	--
Unigene10405_All	F-box family protein [Arabidopsis thaliana] >gi|30681602|ref|NP_849357.1| F-box family protein [Arabidopsis thaliana] >gi|75249436|sp|Q93YV9.1|SKIP8_ARATH RecName: Full=F-box protein SKIP8; AltName: Full=SKP1-interacting partner 8
Unigene10406_All	TSD2 (TUMOROUS SHOOT DEVELOPMENT 2); methyltransferase [Arabidopsis thaliana] >gi|238479105|ref|NP_001154475.1| TSD2 (TUMOROUS SHOOT DEVELOPMENT 2); methyltransferase [Arabidopsis thaliana]
Unigene10407_All	--
Unigene10408_All	DNA binding / nucleic acid binding / zinc ion binding [Arabidopsis thaliana]
Unigene10409_All	Os10g0567400 [Oryza sativa (japonica cultivar-group)] >gi|75247969|sp|Q8S7E1.1|CAO_ORYSJ RecName: Full=Chlorophyllide a oxygenase, chloroplastic; Short=Chlorophyll a oxygenase; AltName: Full=Chlorophyll b synthase; Flags: Precursor >gi|113639965|dbj|BAF27270.1| Os10g0567400 [Oryza sativa Japonica Group]
Unigene1041_All	--
Unigene10410_All	CAAX amino terminal protease family protein [Arabidopsis thaliana]
Unigene10411_All	--
Unigene10412_All	rhodanese-like domain containing protein [Zea mays] >gi|195610936|gb|ACG27298.1| rhodanese-like domain containing protein [Zea mays] >gi|195624004|gb|ACG33832.1| rhodanese-like domain containing protein [Zea mays]
Unigene10413_All	SAUR family protein [Populus trichocarpa] >gi|222860992|gb|EEE98534.1| SAUR family protein [Populus trichocarpa]
Unigene10414_All	--
Unigene10415_All	DREPP4 protein [Striga asiatica]
Unigene10416_All	Os03g0852000 [Oryza sativa Japonica Group]
Unigene10417_All	Nucleoporin interacting component; Protein prenyltransferase [Medicago truncatula]
Unigene10418_All	--
Unigene10419_All	Nucleic acid binding NABP [Medicago truncatula]
Unigene1042_All	RecName: Full=Uroporphyrinogen decarboxylase; Short=URO-D; Short=UPD >gi|1016347|emb|CAA58039.1| uroporphyrinogen decarboxylase [Hordeum vulgare subsp. vulgare]
Unigene10420_All	PREDICTED: similar to protein kinase family protein [Vitis vinifera]
Unigene10421_All	5' nucleotidase family protein [Arabidopsis thaliana] >gi|30102542|gb|AAP21189.1| At2g23890 [Arabidopsis thaliana]
Unigene10422_All	SWR1-complex protein 4 [Lodderomyces elongisporus NRRL YB-4239] >gi|146447458|gb|EDK41846.1| SWR1-complex protein 4 [Lodderomyces elongisporus NRRL YB-4239]
Unigene10423_All	Os02g0658300 [Oryza sativa (japonica cultivar-group)] >gi|113537165|dbj|BAF09548.1| Os02g0658300 [Oryza sativa Japonica Group]
Unigene10424_All	--
Unigene10425_All	--
Unigene10426_All	--
Unigene10427_All	expressed protein [Oryza sativa (japonica cultivar-group)]
Unigene10428_All	PUB14; ubiquitin-protein ligase [Arabidopsis thaliana] >gi|62287507|sp|Q8VZ40.1|PUB14_ARATH RecName: Full=U-box domain-containing protein 14; AltName: Full=Plant U-box protein 14; AltName: Full=E3 ubiquitin-protein ligase PUB14; AltName: Full=Prototypical U-box domain protein 14
Unigene10429_All	SET domain-containing protein [Populus trichocarpa] >gi|222864633|gb|EEF01764.1| SET domain-containing protein [Populus trichocarpa]
Unigene1043_All	ATEXO70A1 (exocyst subunit EXO70 family protein A1); protein binding [Arabidopsis thaliana]
Unigene10430_All	--
Unigene10431_All	PREDICTED: ethylene receptor-like [Vitis vinifera]
Unigene10432_All	hydroxyproline-rich glycoprotein DZ-HRGP [Volvox carteri f. nagariensis]
Unigene10433_All	AT1G53800 [Arabidopsis thaliana]
Unigene10434_All	--
Unigene10435_All	zinc finger (C3HC4-type RING finger) family protein [Arabidopsis thaliana] >gi|209529765|gb|ACI49777.1| At5g03450 [Arabidopsis thaliana]
Unigene10436_All	GYF domain-containing protein [Arabidopsis thaliana]
Unigene10437_All	ATARP9 (ACTIN-RELATED PROTEIN 9); DNA binding / protein binding [Arabidopsis thaliana]
Unigene10438_All	Os02g0614700 [Oryza sativa (japonica cultivar-group)] >gi|113536959|dbj|BAF09342.1| Os02g0614700 [Oryza sativa Japonica Group]
Unigene10439_All	purple acid phosphatase [Ipomoea batatas]
Unigene1044_All	Os01g0321700 [Oryza sativa (japonica cultivar-group)] >gi|113532422|dbj|BAF04805.1| Os01g0321700 [Oryza sativa Japonica Group]
Unigene10440_All	F16A14.15 [Arabidopsis thaliana]
Unigene10441_All	--
Unigene10442_All	--
Unigene10443_All	--
Unigene10444_All	peroxisomal small heat shock protein [Glycine max]
Unigene10445_All	Cop1 protein-like [Oryza sativa Japonica Group] >gi|255673643|dbj|BAF06029.2| Os01g0725800 [Oryza sativa Japonica Group]
Unigene10446_All	glycosyltransferase [Medicago truncatula]
Unigene10447_All	3-hydroxy-3-methylglutaryl-CoA synthase [Taxus x media]
Unigene10448_All	Os03g0754900 [Oryza sativa (japonica cultivar-group)] >gi|113549780|dbj|BAF13223.1| Os03g0754900 [Oryza sativa Japonica Group]
Unigene10449_All	PTAC16 (PLASTID TRANSCRIPTIONALLY ACTIVE 16); binding / catalytic [Arabidopsis thaliana]
Unigene1045_All	kinesin motor protein-related [Arabidopsis thaliana] >gi|59958334|gb|AAX12877.1| At5g02370 [Arabidopsis thaliana]
Unigene10450_All	--
Unigene10451_All	--
Unigene10452_All	Expressed protein [Arabidopsis thaliana] >gi|48310228|gb|AAT41779.1| At3g01435 [Arabidopsis thaliana] >gi|52218796|gb|AAU29468.1| At3g01435 [Arabidopsis thaliana]
Unigene10453_All	ankyrin repeat domain-containing protein 2 [Zea mays]
Unigene10454_All	Endonuclease/exonuclease/phosphatase [Medicago truncatula]
Unigene10455_All	--
Unigene10456_All	NOL1/NOP2/sun family protein [Zea mays] >gi|195640662|gb|ACG39799.1| NOL1/NOP2/sun family protein [Zea mays]
Unigene10457_All	dihydrodipicolinate reductase-like protein [Arabidopsis thaliana]
Unigene10458_All	--
Unigene10459_All	--
Unigene1046_All	transcription factor-related [Arabidopsis thaliana]
Unigene10460_All	ERD1 (EARLY RESPONSIVE TO DEHYDRATION 1); ATP binding / ATPase/ nucleoside-triphosphatase/ nucleotide binding / protein binding [Arabidopsis thaliana] >gi|1169544|sp|P42762.1|ERD1_ARATH RecName: Full=ERD1 protein, chloroplastic; Flags: Precursor >gi|497629|dbj|BAA04506.1| ERD1 protein [Arabidopsis thaliana] >gi|10177198|dbj|BAB10330.1| Erd1 protein precursor [Arabidopsis thaliana]
Unigene10461_All	OSJNBb0008G24.32 [Oryza sativa Japonica Group]
Unigene10462_All	--
Unigene10463_All	ABC1 protein [Zea mays]
Unigene10464_All	--
Unigene10465_All	--
Unigene10466_All	cation-chloride cotransporter [Populus trichocarpa] >gi|222860413|gb|EEE97960.1| cation-chloride cotransporter [Populus trichocarpa]
Unigene10467_All	NBS [Pinus taeda]
Unigene10468_All	VHA-A1 (VACUOLAR PROTON ATPASE A 1); ATPase [Arabidopsis thaliana]
Unigene10469_All	Os09g0532700 [Oryza sativa (japonica cultivar-group)] >gi|52075945|dbj|BAD46025.1| deoxyribodipyrimidine photolyase family protein-like [Oryza sativa Japonica Group] >gi|52077228|dbj|BAD46272.1| deoxyribodipyrimidine photolyase family protein-like [Oryza sativa Japonica Group] >gi|113631996|dbj|BAF25677.1| Os09g0532700 [Oryza sativa Japonica Group]
Unigene1047_All	unknown [Picea sitchensis] >gi|224285049|gb|ACN40252.1| unknown [Picea sitchensis]
Unigene10470_All	--
Unigene10471_All	F-box family protein (FBX3) [Arabidopsis thaliana] >gi|75098682|sp|O49279.1|SKI15_ARATH RecName: Full=SKP1-interacting partner 15; AltName: Full=F-box only protein 3 >gi|2829924|gb|AAC00632.1| Unknown protein [Arabidopsis thaliana] >gi|21553606|gb|AAM62699.1| F-box protein AtFBX3 [Arabidopsis thaliana] >gi|30725584|gb|AAP37814.1| At1g76920 [Arabidopsis thaliana]
Unigene10472_All	predicted protein [Micromonas pusilla CCMP1545]
Unigene10473_All	SKIP interacting protein 10 [Oryza sativa]
Unigene10474_All	--
Unigene10475_All	EDR1 [Oryza sativa Japonica Group]
Unigene10476_All	--
Unigene10477_All	Hypothetical protein [Arabidopsis thaliana]
Unigene10478_All	ClpC protease [Spinacia oleracea]
Unigene10479_All	--
Unigene1048_All	AT1G29120 [Arabidopsis thaliana]
Unigene10480_All	--
Unigene10481_All	Os02g0293300 [Oryza sativa (japonica cultivar-group)]
Unigene10482_All	Os01g0761100 [Oryza sativa (japonica cultivar-group)] >gi|57900356|dbj|BAD87346.1| tesmin-like [Oryza sativa Japonica Group] >gi|113533852|dbj|BAF06235.1| Os01g0761100 [Oryza sativa Japonica Group]
Unigene10483_All	WHY1 (WHIRLY 1); DNA binding / telomeric DNA binding [Arabidopsis thaliana]
Unigene10484_All	kinetochore protein [Nicotiana sylvestris]
Unigene10485_All	methylase family protein [Arabidopsis thaliana] >gi|15451004|gb|AAK96773.1| Unknown protein [Arabidopsis thaliana] >gi|30725624|gb|AAP37834.1| At5g64156 [Arabidopsis thaliana]
Unigene10486_All	--
Unigene10487_All	Os04g0303500 [Oryza sativa (japonica cultivar-group)]
Unigene10488_All	PREDICTED: similar to vacuolar protein sorting 13C protein-like [Vitis vinifera]
Unigene10489_All	--
Unigene1049_All	--
Unigene10490_All	At5g58020 [Arabidopsis thaliana]
Unigene10491_All	Mak16 protein [Medicago truncatula]
Unigene10492_All	Os03g0820900 [Oryza sativa (japonica cultivar-group)] >gi|108711795|gb|ABF99590.1| CRAL/TRIO domain containing protein, expressed [Oryza sativa (japonica cultivar-group)] >gi|108711796|gb|ABF99591.1| CRAL/TRIO domain containing protein, expressed [Oryza sativa (japonica cultivar-group)] >gi|113550194|dbj|BAF13637.1| Os03g0820900 [Oryza sativa Japonica Group]
Unigene10493_All	expressed protein [Oryza sativa (japonica cultivar-group)]
Unigene10494_All	cell division cycle protein 48 [Guillardia theta]
Unigene10495_All	H0525E10.1 [Oryza sativa (indica cultivar-group)]
Unigene10496_All	--
Unigene10497_All	--
Unigene10498_All	Os08g0524100 [Oryza sativa (japonica cultivar-group)] >gi|113624254|dbj|BAF24199.1| Os08g0524100 [Oryza sativa Japonica Group]
Unigene10499_All	Os02g0234500 [Oryza sativa (japonica cultivar-group)] >gi|113535912|dbj|BAF08295.1| Os02g0234500 [Oryza sativa Japonica Group]
Unigene105_All	predicted protein [Physcomitrella patens subsp. patens] >gi|162670578|gb|EDQ57144.1| predicted protein [Physcomitrella patens subsp. patens]
Unigene1050_All	Os01g0779300 [Oryza sativa (japonica cultivar-group)] >gi|113533963|dbj|BAF06346.1| Os01g0779300 [Oryza sativa Japonica Group]
Unigene10500_All	predicted protein [Physcomitrella patens subsp. patens] >gi|162678140|gb|EDQ64602.1| predicted protein [Physcomitrella patens subsp. patens]
Unigene10501_All	Peptidase S26A, signal peptidase I; WD40-like [Medicago truncatula]
Unigene10502_All	chromatin remodeling complex subunit [Populus trichocarpa] >gi|222859265|gb|EEE96812.1| chromatin remodeling complex subunit [Populus trichocarpa]
Unigene10503_All	PERK1-like protein kinase [Nicotiana tabacum]
Unigene10504_All	aminophospholipid ATPase [Populus trichocarpa] >gi|222837319|gb|EEE75698.1| aminophospholipid ATPase [Populus trichocarpa]
Unigene10505_All	--
Unigene10506_All	protein tyrosine phosphatase [Phaseolus vulgaris]
Unigene10507_All	methyl binding domain protein [Populus trichocarpa] >gi|222844027|gb|EEE81574.1| methyl binding domain protein [Populus trichocarpa]
Unigene10508_All	--
Unigene10509_All	Heat shock protein DnaJ [Medicago truncatula]
Unigene1051_All	--
Unigene10510_All	--
Unigene10511_All	ATP-dependent DNA helicase [Micromonas pusilla CCMP1545]
Unigene10512_All	CDPK adapter protein 1 [Mesembryanthemum crystallinum]
Unigene10513_All	--
Unigene10514_All	Os09g0569200 [Oryza sativa (japonica cultivar-group)] >gi|113632209|dbj|BAF25890.1| Os09g0569200 [Oryza sativa Japonica Group]
Unigene10515_All	--
Unigene10516_All	ATP-dependent RNA halicase Mtr4-like (pedicted) [Schizosaccharomyces pombe] >gi|3219961|sp|O13799.1|YE02_SCHPO RecName: Full=Uncharacterized helicase C17H9.02
Unigene10517_All	Os09g0566100 [Oryza sativa (japonica cultivar-group)] >gi|113632186|dbj|BAF25867.1| Os09g0566100 [Oryza sativa Japonica Group]
Unigene10518_All	--
Unigene10519_All	--
Unigene1052_All	OEP80 (OUTER ENVELOPE PROTEIN OF 80 KDA) [Arabidopsis thaliana] >gi|75168961|sp|Q9C5J8.1|OEP80_ARATH RecName: Full=Outer envelope protein of 80 kDa; Short=AtOEP80; AltName: Full=Protein TOC75-V; Short=AtToc75-V
Unigene10520_All	5-alpha-taxadienol-10-beta-hydroxylase [Taxus x media]
Unigene10521_All	AAR3 (antiauxin-resistant 3) [Arabidopsis thaliana]
Unigene10522_All	--
Unigene10523_All	RecName: Full=Nucleolar complex protein 2 homolog; Short=Protein NOC2 homolog
Unigene10524_All	copia-type polyprotein [Arabidopsis thaliana] >gi|13872710|emb|CAC37622.1| polyprotein [Arabidopsis thaliana]
Unigene10525_All	Os06g0267600 [Oryza sativa (japonica cultivar-group)] >gi|53791759|dbj|BAD53524.1| potential autophagy related protein-like [Oryza sativa Japonica Group] >gi|113595390|dbj|BAF19264.1| Os06g0267600 [Oryza sativa Japonica Group]
Unigene10526_All	Tetratricopeptide-like helical [Medicago truncatula]
Unigene10527_All	Os01g0165100 [Oryza sativa (japonica cultivar-group)] >gi|113531639|dbj|BAF04022.1| Os01g0165100 [Oryza sativa Japonica Group]
Unigene10528_All	PUB26 (PLANT U-BOX 26); binding / ubiquitin-protein ligase [Arabidopsis thaliana] >gi|75173046|sp|Q9FXA4.1|PUB26_ARATH RecName: Full=U-box domain-containing protein 26; AltName: Full=Plant U-box protein 26 >gi|10120432|gb|AAG13057.1|AC011807_16 Hypothetical protein [Arabidopsis thaliana] >gi|115311483|gb|ABI93922.1| At1g49780 [Arabidopsis thaliana]
Unigene10529_All	integrase [Boechera divaricarpa]
Unigene1053_All	Os03g0301800 [Oryza sativa (japonica cultivar-group)] >gi|113548338|dbj|BAF11781.1| Os03g0301800 [Oryza sativa Japonica Group]
Unigene10530_All	AT3g50910/F18B3_190 [Arabidopsis thaliana] >gi|27764930|gb|AAO23586.1| At3g50910/F18B3_190 [Arabidopsis thaliana]
Unigene10531_All	PREDICTED: hypothetical protein [Vitis vinifera] >gi|270306229|emb|CBI17287.1| unnamed protein product [Vitis vinifera]
Unigene10532_All	AAE15 (acyl-activating enzyme 15); long-chain-fatty-acid-[acyl-carrier-protein] ligase [Arabidopsis thaliana] >gi|17065456|gb|AAL32882.1| A6 anther-specific protein [Arabidopsis thaliana] >gi|34098785|gb|AAQ56775.1| At4g14070 [Arabidopsis thaliana] >gi|118420017|gb|ABK88270.1| chloroplast acyl ACP synthetase [Arabidopsis thaliana]
Unigene10533_All	--
Unigene10534_All	SET domain-containing protein [Populus trichocarpa] >gi|222851140|gb|EEE88687.1| SET domain-containing protein [Populus trichocarpa]
Unigene10535_All	--
Unigene10536_All	Tic20-like protein [Solanum tuberosum]
Unigene10537_All	Os08g0167400 [Oryza sativa Japonica Group]
Unigene10538_All	ATEXO70D3 (exocyst subunit EXO70 family protein D3); protein binding [Arabidopsis thaliana]
Unigene10539_All	Solute carrier family 35 member B3, related [Medicago truncatula]
Unigene1054_All	Os08g0152700 [Oryza sativa (japonica cultivar-group)] >gi|28971947|dbj|BAC65388.1| sphingosine kinase-like protein [Oryza sativa Japonica Group] >gi|113622975|dbj|BAF22920.1| Os08g0152700 [Oryza sativa Japonica Group]
Unigene10540_All	nuclear matrix protein 1 [Solanum lycopersicum]
Unigene10541_All	mitochondrial carrier protein CGI-69 [Zea mays] >gi|195639200|gb|ACG39068.1| mitochondrial carrier protein CGI-69 [Zea mays]
Unigene10542_All	LOC100286064 [Zea mays] >gi|195656143|gb|ACG47539.1| choline/ethanolamine kinase [Zea mays]
Unigene10543_All	H0215E01.6 [Oryza sativa (indica cultivar-group)]
Unigene10544_All	--
Unigene10545_All	--
Unigene10546_All	--
Unigene10547_All	peptidoglycan-binding LysM domain-containing related protein [Gossypioides kirkii]
Unigene10548_All	OBP33pep like protein [Arabidopsis thaliana] >gi|7268299|emb|CAB78594.1| OBP33pep like protein [Arabidopsis thaliana]
Unigene10549_All	sulfate/bicarbonate/oxalate exchanger and transporter sat-1 [Populus trichocarpa] >gi|222863843|gb|EEF00974.1| sulfate/bicarbonate/oxalate exchanger and transporter sat-1 [Populus trichocarpa]
Unigene1055_All	MAP kinase-like protein [Gossypium hirsutum]
Unigene10550_All	1-acyl-sn-glycerol-3-phosphate acyltransferase [Prunus mume]
Unigene10551_All	Os06g0677500 [Oryza sativa (japonica cultivar-group)] >gi|113596397|dbj|BAF20271.1| Os06g0677500 [Oryza sativa Japonica Group]
Unigene10552_All	cyclic nucleotide gated channel [Malus x domestica]
Unigene10553_All	leucine-rich repeat family protein [Arabidopsis thaliana]
Unigene10554_All	transducin family protein / WD-40 repeat family protein [Arabidopsis thaliana] >gi|29029034|gb|AAO64896.1| At4g34280 [Arabidopsis thaliana]
Unigene10555_All	pentatricopeptide (PPR) repeat-containing protein [Arabidopsis thaliana] >gi|75207468|sp|Q9SS83.1|PP220_ARATH RecName: Full=Pentatricopeptide repeat-containing protein At3g09040, mitochondrial; Flags: Precursor
Unigene10556_All	--
Unigene10557_All	--
Unigene10558_All	Os03g0853700 [Oryza sativa (japonica cultivar-group)] >gi|29126331|gb|AAO66523.1| expressed protein [Oryza sativa Japonica Group] >gi|108712159|gb|ABF99954.1| expressed protein [Oryza sativa (japonica cultivar-group)] >gi|113550402|dbj|BAF13845.1| Os03g0853700 [Oryza sativa Japonica Group]
Unigene10559_All	--
Unigene1056_All	Os03g0355800 [Oryza sativa (japonica cultivar-group)] >gi|113548608|dbj|BAF12051.1| Os03g0355800 [Oryza sativa Japonica Group]
Unigene10560_All	kinesin-1 [Zea mays]
Unigene10561_All	RecName: Full=Cytochrome P450 750A1; AltName: Full=Cytochrome P450 CYPC >gi|59800268|gb|AAX07433.1| cytochrome P450 CYPC [Pinus taeda]
Unigene10562_All	PRMT6 (PROTEIN ARGININE METHYLTRANSFERASE 6); methyltransferase [Arabidopsis thaliana] >gi|122165742|sp|Q08A71.1|ANM6_ARATH RecName: Full=Probable protein arginine N-methyltransferase 6 >gi|115311473|gb|ABI93917.1| At3g20020 [Arabidopsis thaliana]
Unigene10563_All	SWIRM domain protein [Physcomitrella patens subsp. patens] >gi|162672571|gb|EDQ59106.1| SWIRM domain protein [Physcomitrella patens subsp. patens]
Unigene10564_All	peptidase M16 family protein / insulinase family protein [Arabidopsis thaliana]
Unigene10565_All	seed specific protein Bn15D14A [Brassica napus]
Unigene10566_All	--
Unigene10567_All	--
Unigene10568_All	--
Unigene10569_All	--
Unigene1057_All	--
Unigene10570_All	--
Unigene10571_All	phospholipase C/ phosphoric diester hydrolase [Arabidopsis thaliana] >gi|10120435|gb|AAG13060.1|AC011807_19 Unknown protein [Arabidopsis thaliana]
Unigene10572_All	SAE1B (SUMO ACTIVATING ENZYME 1B); SUMO activating enzyme [Arabidopsis thaliana] >gi|30695915|ref|NP_568732.2| SAE1B (SUMO-ACTIVATING ENZYME 1B); SUMO activating enzyme [Arabidopsis thaliana] >gi|8777391|dbj|BAA96981.1| ubiquitin activating enzyme [Arabidopsis thaliana] >gi|9758767|dbj|BAB09143.1| ubiquitin activating enzyme [Arabidopsis thaliana] >gi|110742353|dbj|BAE99099.1| ubiquitin activatin…
Unigene10573_All	TCTR2 protein [Solanum lycopersicum]
Unigene10574_All	ethylene-forming enzyme [Picea glauca]
Unigene10575_All	--
Unigene10576_All	--
Unigene10577_All	AtAUR1 (ATAURORA1); histone kinase(H3-S10 specific) / kinase/ protein serine/threonine kinase [Arabidopsis thaliana] >gi|75335736|sp|Q9M077.1|AUR1_ARATH RecName: Full=Serine/threonine-protein kinase Aurora-1; Short=AtAur1; AltName: Full=Aurora-like kinase 1 >gi|55467118|emb|CAH69532.1| aurora-like kinase 1 [Arabidopsis thaliana] >gi|67845859|dbj|BAE00019.1| Aurora kinase [Arabidopsis thaliana]
Unigene10578_All	--
Unigene10579_All	PTEN1; phosphatase [Arabidopsis thaliana] >gi|21535746|emb|CAD35363.1| phosphatase and tensin homolog [Arabidopsis thaliana] >gi|26451280|dbj|BAC42741.1| PTEN like protein [Arabidopsis thaliana]
Unigene1058_All	pentatricopeptide (PPR) repeat-containing protein [Arabidopsis thaliana] >gi|75206010|sp|Q9SHZ8.1|PP168_ARATH RecName: Full=Pentatricopeptide repeat-containing protein At2g22070
Unigene10580_All	Os11g0186400 [Oryza sativa (japonica cultivar-group)] >gi|13124219|sp|Q9LRE6.1|DPOD1_ORYSJ RecName: Full=DNA polymerase delta catalytic subunit >gi|9188570|dbj|BAA99573.1| OsPol delta large subunit [Oryza sativa Japonica Group] >gi|62734232|gb|AAX96341.1| dna polymerase delta catalytic subunit (ec 2.7.7.7) [Oryza sativa Japonica Group] >gi|113644627|dbj|BAF27768.1| Os11g0186400 [Oryza sativa Japo…
Unigene10581_All	Os08g0398000 [Oryza sativa (japonica cultivar-group)] >gi|113623711|dbj|BAF23656.1| Os08g0398000 [Oryza sativa Japonica Group]
Unigene10582_All	--
Unigene10583_All	PP2C [Hordeum vulgare subsp. vulgare]
Unigene10584_All	--
Unigene10585_All	Os02g0816700 [Oryza sativa (japonica cultivar-group)] >gi|113538046|dbj|BAF10429.1| Os02g0816700 [Oryza sativa Japonica Group]
Unigene10586_All	PREDICTED: similar to peptidase S41 family protein [Vitis vinifera]
Unigene10587_All	CAAX amino terminal protease family protein [Arabidopsis thaliana] >gi|3548816|gb|AAC34488.1| similar to late embryogenesis abundant proteins [Arabidopsis thaliana]
Unigene10588_All	RecName: Full=12-oxophytodienoate reductase 1; AltName: Full=12-oxophytodienoate-10,11-reductase 1; Short=OPDA-reductase 1; AltName: Full=LeOPR1 >gi|4894182|emb|CAB43506.1| 12-oxophytodienoate reductase [Solanum lycopersicum]
Unigene10589_All	mitochondrial substrate carrier family protein [Arabidopsis thaliana] >gi|15450697|gb|AAK96620.1| AT5g01340/T10O8_50 [Arabidopsis thaliana] >gi|20466091|gb|AAM19967.1| AT5g01340/T10O8_50 [Arabidopsis thaliana]
Unigene1059_All	SCY1 (SecY Homolog 1); P-P-bond-hydrolysis-driven protein transmembrane transporter [Arabidopsis thaliana] >gi|12643748|sp|Q38885.2|SECY_ARATH RecName: Full=Preprotein translocase subunit secY, chloroplastic; AltName: Full=CpSecY; Flags: Precursor >gi|15983352|gb|AAL11544.1|AF424550_1 At2g18710/MSF3.9 [Arabidopsis thaliana] >gi|16604410|gb|AAL24211.1| At2g18710/MSF3.9 [Arabidopsis thaliana] >gi|2…
Unigene10590_All	--
Unigene10591_All	symbiosis receptor-like kinase [Tropaeolum majus]
Unigene10592_All	--
Unigene10593_All	--
Unigene10594_All	--
Unigene10595_All	Os09g0327200 [Oryza sativa (japonica cultivar-group)]
Unigene10596_All	DUO pollen 3 [Arabidopsis thaliana]
Unigene10597_All	protein phosphtase 2C [Marchantia polymorpha]
Unigene10598_All	Os06g0171800 [Oryza sativa (japonica cultivar-group)] >gi|113594977|dbj|BAF18851.1| Os06g0171800 [Oryza sativa Japonica Group]
Unigene10599_All	--
Unigene106_All	--
Unigene1060_All	--
Unigene10600_All	--
Unigene10601_All	C2 domain-containing protein [Arabidopsis thaliana]
Unigene10602_All	Os05g0361200 [Oryza sativa (japonica cultivar-group)] >gi|122169204|sp|Q0DIV0.1|HEMH2_ORYSJ RecName: Full=Ferrochelatase-2, chloroplastic; AltName: Full=Ferrochelatase II; AltName: Full=Protoheme ferro-lyase 2; AltName: Full=Heme synthase 2; Flags: Precursor >gi|152032525|sp|A2Y3Q5.2|HEMH_ORYSI RecName: Full=Ferrochelatase-2, chloroplastic; AltName: Full=Ferrochelatase II; AltName: Full=Protoheme…
Unigene10603_All	Putative kinesin-related protein [Oryza sativa Japonica Group] >gi|108705750|gb|ABF93545.1| expressed protein [Oryza sativa (japonica cultivar-group)]
Unigene10604_All	--
Unigene10605_All	PREDICTED: similar to protein kinase family protein [Vitis vinifera]
Unigene10606_All	expressed protein [Oryza sativa (japonica cultivar-group)]
Unigene10607_All	--
Unigene10608_All	--
Unigene10609_All	RNA binding [Arabidopsis thaliana]
Unigene1061_All	--
Unigene10610_All	--
Unigene10611_All	At5g20120 [Arabidopsis thaliana]
Unigene10612_All	BTB/POZ domain-containing protein [Arabidopsis thaliana] >gi|145323970|ref|NP_001077574.1| BTB/POZ domain-containing protein [Arabidopsis thaliana] >gi|5263330|gb|AAD41432.1|AC007727_21 Contains similarity to gb|AJ000644 SPOP (speckle-type POZ protein) from Homo sapiens and contains a PF|00651 BTB/POZ domain. ESTs gb|T75841, gb|R89974, gb|R30221, gb|N96386, gb|T76457, gb|AI100013 and gb|T76456 co…
Unigene10613_All	Nucleic acid binding NABP [Medicago truncatula]
Unigene10614_All	f-box family protein [Populus trichocarpa] >gi|222833599|gb|EEE72076.1| f-box family protein [Populus trichocarpa]
Unigene10615_All	Os03g0203100 [Oryza sativa (japonica cultivar-group)] >gi|108706728|gb|ABF94523.1| expressed protein [Oryza sativa (japonica cultivar-group)] >gi|113547776|dbj|BAF11219.1| Os03g0203100 [Oryza sativa Japonica Group]
Unigene10616_All	--
Unigene10617_All	Os03g0115500 [Oryza sativa (japonica cultivar-group)]
Unigene10618_All	non-LTR retrolelement reverse transcriptase-like protein [Arabidopsis thaliana]
Unigene10619_All	nodulin-like protein [Arabidopsis thaliana]
Unigene1062_All	--
Unigene10620_All	--
Unigene10621_All	phosphoglucosamine mutase [Carica papaya]
Unigene10622_All	ATASE1 (GLN PHOSPHORIBOSYL PYROPHOSPHATE AMIDOTRANSFERASE 1); amidophosphoribosyltransferase [Arabidopsis thaliana] >gi|4589981|gb|AAD26498.1| amidophosphoribosyltransferase [Arabidopsis thaliana]
Unigene10623_All	--
Unigene10624_All	--
Unigene10625_All	--
Unigene10626_All	--
Unigene10627_All	--
Unigene10628_All	SR45; RNA binding / protein binding [Arabidopsis thaliana] >gi|6601502|gb|AAF19004.1|AF151366_1 arginine/serine-rich protein [Arabidopsis thaliana] >gi|9989058|gb|AAG10821.1|AC011808_9 arginine/serine-rich protein [Arabidopsis thaliana] >gi|56382017|gb|AAV85727.1| At1g16610 [Arabidopsis thaliana]
Unigene10629_All	Os01g0502400 [Oryza sativa (japonica cultivar-group)] >gi|56201538|dbj|BAD73185.1| oxidoreductase, 2OG-Fe(II) oxygenase-like protein [Oryza sativa Japonica Group] >gi|56201807|dbj|BAD73257.1| oxidoreductase, 2OG-Fe(II) oxygenase-like protein [Oryza sativa Japonica Group] >gi|113532666|dbj|BAF05049.1| Os01g0502400 [Oryza sativa Japonica Group]
Unigene1063_All	Os06g0298400 [Oryza sativa (japonica cultivar-group)] >gi|53792505|dbj|BAD53469.1| WW domain-containing protein-like [Oryza sativa Japonica Group] >gi|113595482|dbj|BAF19356.1| Os06g0298400 [Oryza sativa Japonica Group]
Unigene10630_All	nucleolar protein 10 [Zea mays] >gi|195655253|gb|ACG47094.1| nucleolar protein 10 [Zea mays]
Unigene10631_All	histidine kinase [Zea mays] >gi|89242037|dbj|BAE80689.1| histidine kinase [Zea mays]
Unigene10632_All	leucine-rich repeat family protein [Arabidopsis thaliana]
Unigene10633_All	phospholipase C/ phosphoric diester hydrolase [Arabidopsis thaliana]
Unigene10634_All	CD2-binding protein-related [Arabidopsis thaliana] >gi|21703117|gb|AAM74500.1| AT5g09390/T5E8_190 [Arabidopsis thaliana] >gi|23308323|gb|AAN18131.1| At5g09390/T5E8_190 [Arabidopsis thaliana]
Unigene10635_All	protein kinase family protein [Arabidopsis thaliana]
Unigene10636_All	Os03g0719500 [Oryza sativa (japonica cultivar-group)] >gi|113549566|dbj|BAF13009.1| Os03g0719500 [Oryza sativa Japonica Group]
Unigene10637_All	proline-rich extensin-like family protein [Arabidopsis thaliana]
Unigene10638_All	--
Unigene10639_All	unknown [Picea sitchensis]
Unigene1064_All	peptidase M28 family protein [Arabidopsis thaliana] >gi|30725320|gb|AAP37682.1| At5g19740 [Arabidopsis thaliana]
Unigene10640_All	short-chain dehydrogenase/reductase [Oncidium Gower Ramsey]
Unigene10641_All	--
Unigene10642_All	--
Unigene10643_All	Os07g0645100 [Oryza sativa (japonica cultivar-group)] >gi|113611988|dbj|BAF22366.1| Os07g0645100 [Oryza sativa Japonica Group]
Unigene10644_All	SET domain protein [Populus trichocarpa] >gi|222856162|gb|EEE93709.1| SET domain protein [Populus trichocarpa]
Unigene10645_All	DRP [Cucumis melo]
Unigene10646_All	pentatricopeptide repeat-containing protein, putative [Ricinus communis] >gi|223536026|gb|EEF37684.1| pentatricopeptide repeat-containing protein, putative [Ricinus communis]
Unigene10647_All	--
Unigene10648_All	nucleoporin 98 [Daucus carota]
Unigene10649_All	--
Unigene1065_All	flagella associated protein [Chlamydomonas reinhardtii] >gi|158272706|gb|EDO98503.1| flagella associated protein [Chlamydomonas reinhardtii]
Unigene10650_All	TIP4;1 (tonoplast intrinsic protein 4;1); water channel [Arabidopsis thaliana] >gi|32363218|sp|O82316.1|TIP41_ARATH RecName: Full=Aquaporin TIP4-1; AltName: Full=Tonoplast intrinsic protein 4-1; Short=AtTIP4;1; AltName: Full=Epsilon-tonoplast intrinsic protein; Short=Epsilon-TIP >gi|46931300|gb|AAT06454.1| At2g25810 [Arabidopsis thaliana]
Unigene10651_All	--
Unigene10652_All	progesterone 5beta reductase-B [Nicotiana tabacum]
Unigene10653_All	At1g12020 [Arabidopsis thaliana]
Unigene10654_All	--
Unigene10655_All	--
Unigene10656_All	PpPPR_98 [Physcomitrella patens]
Unigene10657_All	Os09g0510700 [Oryza sativa (japonica cultivar-group)] >gi|113631868|dbj|BAF25549.1| Os09g0510700 [Oryza sativa Japonica Group]
Unigene10658_All	RecName: Full=Uracil phosphoribosyltransferase; Short=UPRTase; AltName: Full=UMP pyrophosphorylase >gi|1848214|emb|CAA72093.1| uracil phosphoribosyltransferase [Nicotiana tabacum]
Unigene10659_All	predicted protein [Populus trichocarpa] >gi|222844138|gb|EEE81685.1| predicted protein [Populus trichocarpa]
Unigene1066_All	orf288 [Beta vulgaris subsp. vulgaris] >gi|9087330|dbj|BAA99474.1| orf288 [Beta vulgaris subsp. vulgaris]
Unigene10660_All	At5g57910 [Arabidopsis thaliana]
Unigene10661_All	CDC48B; ATP binding / ATPase/ nucleoside-triphosphatase/ nucleotide binding [Arabidopsis thaliana] >gi|28201774|sp|Q9ZPR1.1|CD48B_ARATH RecName: Full=Cell division control protein 48 homolog B; Short=AtCDC48b >gi|30725416|gb|AAP37730.1| At2g03670 [Arabidopsis thaliana]
Unigene10662_All	methyltransferase [Arabidopsis thaliana] >gi|56550685|gb|AAV97796.1| At1g54650 [Arabidopsis thaliana]
Unigene10663_All	--
Unigene10664_All	DNA binding [Arabidopsis thaliana]
Unigene10665_All	Os05g0170000 [Oryza sativa (japonica cultivar-group)] >gi|113578317|dbj|BAF16680.1| Os05g0170000 [Oryza sativa Japonica Group] >gi|126038362|gb|ABN72585.1| BC10 protein [Oryza sativa Japonica Group]
Unigene10666_All	GUT1; catalytic/ glucuronoxylan glucuronosyltransferase [Arabidopsis thaliana] >gi|15809826|gb|AAL06841.1| AT5g61840/mac9_140 [Arabidopsis thaliana] >gi|17978869|gb|AAL47406.1| AT5g61840/mac9_140 [Arabidopsis thaliana]
Unigene10667_All	BGAL8 (beta-galactosidase 8); beta-galactosidase/ catalytic/ cation binding / sugar binding [Arabidopsis thaliana] >gi|152013364|sp|Q9SCV4.2|BGAL8_ARATH RecName: Full=Beta-galactosidase 8; Short=Lactase 8; AltName: Full=Protein AR782; Flags: Precursor
Unigene10668_All	--
Unigene10669_All	--
Unigene1067_All	--
Unigene10670_All	Pentatricopeptide repeat [Medicago truncatula]
Unigene10671_All	emb2738 (embryo defective 2738); GTP binding [Arabidopsis thaliana] >gi|209529777|gb|ACI49783.1| At3g12080 [Arabidopsis thaliana]
Unigene10672_All	--
Unigene10673_All	--
Unigene10674_All	Hypothetical protein [Arabidopsis thaliana]
Unigene10675_All	trithorax-like protein, histone-lysine N-methyltransferase [Physcomitrella patens subsp. patens] >gi|162667953|gb|EDQ54570.1| trithorax-like protein, histone-lysine N-methyltransferase [Physcomitrella patens subsp. patens]
Unigene10676_All	OTU-like cysteine protease family protein [Arabidopsis thaliana] >gi|45773792|gb|AAS76700.1| At3g02070 [Arabidopsis thaliana] >gi|46402444|gb|AAS92324.1| At3g02070 [Arabidopsis thaliana] >gi|222424391|dbj|BAH20151.1| AT3G02070 [Arabidopsis thaliana]
Unigene10677_All	--
Unigene10678_All	PpPPR_98 [Physcomitrella patens]
Unigene10679_All	4-coumarate:CoA ligase isoenzyme 3 [Glycine max] >gi|4038973|gb|AAC97599.1| 4-coumarate:CoA ligase isoenzyme 3 [Glycine max]
Unigene1068_All	PREDICTED: similar to FIP2 (FH protein interacting protein 2); voltage-gated potassium channel [Vitis vinifera]
Unigene10680_All	lectin protein kinase family protein [Arabidopsis thaliana] >gi|6729489|emb|CAB67645.1| receptor lectin kinase-like protein [Arabidopsis thaliana] >gi|66792710|gb|AAY56457.1| At3g53380 [Arabidopsis thaliana]
Unigene10681_All	EMB2217 (embryo defective 2217) [Arabidopsis thaliana] >gi|75200795|sp|Q9SAK0.1|PP132_ARATH RecName: Full=Pentatricopeptide repeat-containing protein At1g79490, mitochondrial; AltName: Full=Protein EMBRYO DEFECTIVE 2217; Flags: Precursor >gi|4835759|gb|AAD30226.1|AC007202_8 T8K14.9 [Arabidopsis thaliana]
Unigene10682_All	AtQSOX2 (quiescin-sulfhydryl oxidase 2); thiol oxidase [Arabidopsis thaliana] >gi|19699314|gb|AAL91267.1| At2g01270/F10A8.15 [Arabidopsis thaliana] >gi|20197588|gb|AAD14527.2| expressed protein [Arabidopsis thaliana] >gi|21928041|gb|AAM78049.1| At2g01270/F10A8.15 [Arabidopsis thaliana]
Unigene10683_All	Os01g0896500 [Oryza sativa (japonica cultivar-group)] >gi|113534612|dbj|BAF06995.1| Os01g0896500 [Oryza sativa Japonica Group]
Unigene10684_All	flavonoid 3',5'-hydroxylase [Clitoria ternatea]
Unigene10685_All	Os05g0299200 [Oryza sativa (japonica cultivar-group)] >gi|113578679|dbj|BAF17042.1| Os05g0299200 [Oryza sativa Japonica Group]
Unigene10686_All	aminophospholipid ATPase [Populus trichocarpa] >gi|222839734|gb|EEE78057.1| aminophospholipid ATPase [Populus trichocarpa]
Unigene10687_All	predicted protein [Physcomitrella patens subsp. patens] >gi|162683013|gb|EDQ69427.1| predicted protein [Physcomitrella patens subsp. patens]
Unigene10688_All	--
Unigene10689_All	6-phosphogluconate dehydrogenase NAD-binding domain-containing protein [Musa acuminata]
Unigene1069_All	senescence-associated protein-related [Arabidopsis thaliana]
Unigene10690_All	Os07g0674300 [Oryza sativa (japonica cultivar-group)] >gi|34393854|dbj|BAC83534.1| pentatricopeptide (PPR) repeat-containing protein-like [Oryza sativa Japonica Group] >gi|34395085|dbj|BAC84771.1| pentatricopeptide (PPR) repeat-containing protein-like [Oryza sativa Japonica Group] >gi|113612150|dbj|BAF22528.1| Os07g0674300 [Oryza sativa Japonica Group]
Unigene10691_All	DYW9 protein [Arabidopsis thaliana]
Unigene10692_All	CAAX amino terminal protease family protein [Arabidopsis thaliana]
Unigene10693_All	ClpC protease [Spinacia oleracea]
Unigene10694_All	tyrosine specific protein phosphatase family protein [Arabidopsis thaliana] >gi|17981661|gb|AAL51114.1|AF458342_1 AT4g03960/T24M8_4 [Arabidopsis thaliana] >gi|15810022|gb|AAL06938.1| AT4g03960/T24M8_4 [Arabidopsis thaliana] >gi|21555065|gb|AAM63767.1| contains similarity to C3HC4-type zinc fingers [Arabidopsis thaliana]
Unigene10695_All	expressed protein [Oryza sativa (japonica cultivar-group)]
Unigene10696_All	--
Unigene10697_All	Methylglutaconyl-CoA hydratase, mitochondrial precursor, putative [Ricinus communis] >gi|223527942|gb|EEF30028.1| Methylglutaconyl-CoA hydratase, mitochondrial precursor, putative [Ricinus communis]
Unigene10698_All	--
Unigene10699_All	Os07g0222900 [Oryza sativa (japonica cultivar-group)]
Unigene107_All	molecular chaperone Hsp90-1 [Solanum lycopersicum]
Unigene1070_All	Heat shock protein DnaJ [Medicago truncatula]
Unigene10700_All	DNA-binding storekeeper protein-related [Arabidopsis thaliana] >gi|3047122|gb|AAC13633.1| F6N23.29 gene product [Arabidopsis thaliana]
Unigene10701_All	--
Unigene10702_All	--
Unigene10703_All	Strong similarity to Arabidopsis REV3C (gb|X62461) [Arabidopsis thaliana] >gi|111074216|gb|ABH04481.1| At1g04280 [Arabidopsis thaliana]
Unigene10704_All	CTR1-like protein kinase [Solanum lycopersicum] >gi|40781634|gb|AAR89823.1| CTR1-like protein kinase [Solanum lycopersicum]
Unigene10705_All	--
Unigene10706_All	At5g11730 [Arabidopsis thaliana]
Unigene10707_All	NBS/LRR [Pinus taeda]
Unigene10708_All	cryptochrome 1 [Vitis vinifera]
Unigene10709_All	double-stranded RNA binding protein [Physcomitrella patens subsp. patens] >gi|162665613|gb|EDQ52291.1| double-stranded RNA binding protein [Physcomitrella patens subsp. patens]
Unigene1071_All	prefoldin subunit 4 [Zea mays] >gi|195608154|gb|ACG25907.1| prefoldin subunit 4 [Zea mays] >gi|195658629|gb|ACG48782.1| prefoldin subunit 4 [Zea mays]
Unigene10710_All	LINC3 (LITTLE NUCLEI3) [Arabidopsis thaliana]
Unigene10711_All	CC-NBS-LRR resistance-like protein [Pinus lambertiana]
Unigene10712_All	--
Unigene10713_All	--
Unigene10714_All	--
Unigene10715_All	unnamed protein product [Vitis vinifera]
Unigene10716_All	--
Unigene10717_All	OSJNBb0096E05.17 [Oryza sativa (japonica cultivar-group)]
Unigene10718_All	APC2; ubiquitin protein ligase binding / ubiquitin-protein ligase [Arabidopsis thaliana] >gi|23429518|gb|AAN10196.1| APC2 [Arabidopsis thaliana]
Unigene10719_All	avr9 elicitor response protein [Zea mays]
Unigene1072_All	aldo/keto reductase family protein [Arabidopsis thaliana] >gi|10178073|dbj|BAB11492.1| aldose reductase-like protein [Arabidopsis thaliana] >gi|67633910|gb|AAY78879.1| aldo/keto reductase family protein [Arabidopsis thaliana]
Unigene10720_All	--
Unigene10721_All	PREDICTED: hypothetical protein [Vitis vinifera]
Unigene10722_All	--
Unigene10723_All	--
Unigene10724_All	unnamed protein product [Vitis vinifera]
Unigene10725_All	--
Unigene10726_All	UDP-glycosyltransferase 85A8 [Stevia rebaudiana]
Unigene10727_All	Protein kinase [Medicago truncatula] >gi|92893918|gb|ABE91968.1| Protein kinase [Medicago truncatula]
Unigene10728_All	Os05g0495100 [Oryza sativa (japonica cultivar-group)] >gi|113579479|dbj|BAF17842.1| Os05g0495100 [Oryza sativa Japonica Group]
Unigene10729_All	--
Unigene1073_All	--
Unigene10730_All	NUA (NUCLEAR PORE ANCHOR) [Arabidopsis thaliana] >gi|126594444|gb|ABO21684.1| nuclear-pore anchor [Arabidopsis thaliana]
Unigene10731_All	selenium-binding protein-like [Oryza sativa Japonica Group]
Unigene10732_All	ATP binding / kinase/ protein serine / threonine kinase [Vitis vinifera]
Unigene10733_All	PREDICTED: similar to Tetratricopeptide-like helical [Vitis vinifera]
Unigene10734_All	RecQl3; ATP binding / ATP-dependent helicase/ helicase/ nucleic acid binding [Arabidopsis thaliana] >gi|11121447|emb|CAC14867.1| DNA Helicase [Arabidopsis thaliana]
Unigene10735_All	cleavage stimulation factor-related WD40protein [Micromonas pusilla CCMP1545]
Unigene10736_All	--
Unigene10737_All	unknown [Picea sitchensis]
Unigene10738_All	Os01g0769000 [Oryza sativa Japonica Group]
Unigene10739_All	chromatin remodeling complex subunit [Populus trichocarpa] >gi|222871447|gb|EEF08578.1| chromatin remodeling complex subunit [Populus trichocarpa]
Unigene1074_All	lateral suppressor [Chrysanthemum x morifolium]
Unigene10740_All	--
Unigene10741_All	transcription factor AP2 [Taxus cuspidata]
Unigene10742_All	PEX11A (PEROXIN 11A) [Arabidopsis thaliana] >gi|75173415|sp|Q9FZF1.1|PX11A_ARATH RecName: Full=Peroxisomal membrane protein 11A; AltName: Full=Peroxin-11A; Short=AtPEX11a >gi|9802590|gb|AAF99792.1|AC012463_9 T2E6.18 [Arabidopsis thaliana] >gi|87116582|gb|ABD19655.1| At1g47750 [Arabidopsis thaliana]
Unigene10743_All	--
Unigene10744_All	Os08g0113800 [Oryza sativa (japonica cultivar-group)]
Unigene10745_All	receptor-like kinase [Marchantia polymorpha]
Unigene10746_All	fringe-related protein [Arabidopsis thaliana] >gi|53828537|gb|AAU94378.1| At5g41460 [Arabidopsis thaliana] >gi|57444904|gb|AAW50706.1| At5g41460 [Arabidopsis thaliana]
Unigene10747_All	Os08g0110700 [Oryza sativa (japonica cultivar-group)] >gi|113622791|dbj|BAF22736.1| Os08g0110700 [Oryza sativa Japonica Group]
Unigene10748_All	Os11g0266800 [Oryza sativa (japonica cultivar-group)] >gi|108864222|gb|ABA92586.2| TPR Domain containing protein, expressed [Oryza sativa (japonica cultivar-group)] >gi|113644889|dbj|BAF28030.1| Os11g0266800 [Oryza sativa Japonica Group]
Unigene10749_All	50S ribosomal protein L20 [Zea mays] >gi|226958655|ref|NP_001152923.1| LOC100280565 [Zea mays] >gi|195605838|gb|ACG24749.1| 50S ribosomal protein L20 [Zea mays] >gi|195649829|gb|ACG44382.1| 50S ribosomal protein L20 [Zea mays]
Unigene1075_All	expressed protein [Oryza sativa (japonica cultivar-group)]
Unigene10750_All	ATRBL1 (Arabidopsis thaliana Rhomboid-like 1)
Unigene10751_All	At4g04630 [Arabidopsis thaliana]
Unigene10752_All	LOC100286262 [Zea mays] >gi|226958525|ref|NP_001152943.1| anaphase-promoting complex subunit 11 [Zea mays] >gi|195636462|gb|ACG37699.1| anaphase-promoting complex subunit 11 [Zea mays] >gi|195658283|gb|ACG48609.1| anaphase-promoting complex subunit 11 [Zea mays]
Unigene10753_All	Os07g0193600 [Oryza sativa Japonica Group]
Unigene10754_All	DNA binding [Arabidopsis thaliana] >gi|186478156|ref|NP_001117233.1| DNA binding [Arabidopsis thaliana] >gi|8778713|gb|AAF79721.1|AC005106_2 T25N20.3 [Arabidopsis thaliana]
Unigene10755_All	aspartic proteinase nepenthesin I [Nepenthes alata]
Unigene10756_All	CLS (CARDIOLIPIN SYNTHASE); cardiolipin synthase/ phosphatidyltransferase [Arabidopsis thaliana]
Unigene10757_All	--
Unigene10758_All	aminotransferase family protein [Populus trichocarpa] >gi|222837455|gb|EEE75834.1| aminotransferase family protein [Populus trichocarpa]
Unigene10759_All	iron ion binding / oxidoreductase, acting on paired donors, with incorporation or reduction of molecular oxygen, 2-oxoglutarate as one donor, and incorporation of one atom each of oxygen into both donors [Arabidopsis thaliana] >gi|56236062|gb|AAV84487.1| At1g68080 [Arabidopsis thaliana] >gi|58531340|gb|AAW78592.1| At1g68080 [Arabidopsis thaliana] >gi|71905461|gb|AAZ52708.1| expressed protein [Ara…
Unigene1076_All	--
Unigene10760_All	--
Unigene10761_All	It is a member of GTP1/OBG family PF|01018 [Arabidopsis thaliana]
Unigene10762_All	Os09g0498800 [Oryza sativa (japonica cultivar-group)] >gi|113631802|dbj|BAF25483.1| Os09g0498800 [Oryza sativa Japonica Group]
Unigene10763_All	beta-hexosaminidase 1 [Solanum lycopersicum]
Unigene10764_All	anaphase promoting complex subunit 11 [Arabidopsis thaliana]
Unigene10765_All	PpPPR_98 [Physcomitrella patens]
Unigene10766_All	Os01g0558200 [Oryza sativa (japonica cultivar-group)] >gi|113532864|dbj|BAF05247.1| Os01g0558200 [Oryza sativa Japonica Group]
Unigene10767_All	UBP1 (UBIQUITIN-SPECIFIC PROTEASE 1); ubiquitin thiolesterase/ ubiquitin-specific protease/ zinc ion binding [Arabidopsis thaliana] >gi|62901388|sp|Q9FPT5.2|UBP1_ARATH RecName: Full=Ubiquitin carboxyl-terminal hydrolase 1; AltName: Full=Ubiquitin thioesterase 1; AltName: Full=Ubiquitin-specific-processing protease 1; AltName: Full=Deubiquitinating enzyme 1; Short=AtUBP1
Unigene10768_All	matR [Abies sibirica]
Unigene10769_All	expressed protein [Arabidopsis thaliana]
Unigene1077_All	RecName: Full=Probable LRR receptor-like serine/threonine-protein kinase At1g74360; Flags: Precursor >gi|224589485|gb|ACN59276.1| leucine-rich repeat receptor-like protein kinase [Arabidopsis thaliana]
Unigene10770_All	PREDICTED: similar to mitochondrial substrate carrier family protein isoform 1 [Vitis vinifera]
Unigene10771_All	--
Unigene10772_All	Os05g0405900 [Oryza sativa (japonica cultivar-group)] >gi|113579061|dbj|BAF17424.1| Os05g0405900 [Oryza sativa Japonica Group]
Unigene10773_All	--
Unigene10774_All	brassinosteroid receptor-like protein [Thellungiella halophila]
Unigene10775_All	Os12g0527800 [Oryza sativa (japonica cultivar-group)] >gi|77556508|gb|ABA99304.1| PHD-finger family protein, expressed [Oryza sativa (japonica cultivar-group)] >gi|113649416|dbj|BAF29928.1| Os12g0527800 [Oryza sativa Japonica Group]
Unigene10776_All	--
Unigene10777_All	cytochrome c biogenesis protein family [Arabidopsis thaliana] >gi|9759502|dbj|BAB10752.1| cytochrome c biogenesis protein precursor [Arabidopsis thaliana] >gi|23297361|gb|AAN12950.1| cytochrome c biogenesis protein precursor [Arabidopsis thaliana]
Unigene10778_All	IRE1-1 (INOSITOL REQUIRING 1-1); ATP binding / endoribonuclease, producing 5'-phosphomonoesters / kinase/ protein kinase/ protein serine/threonine kinase [Arabidopsis thaliana] >gi|15982747|gb|AAL09714.1| AT5g24360/K16H17_7 [Arabidopsis thaliana] >gi|16506693|gb|AAL17714.1| endoribonuclease/protein kinase Ire1p-like protein [Arabidopsis thaliana]
Unigene10779_All	phagocytosis and cell motility protein ELMO1-related [Arabidopsis thaliana]
Unigene1078_All	SKP1-like b [Medicago truncatula]
Unigene10780_All	peptidyl-prolyl cis-trans isomerase cyclophilin-type family protein [Arabidopsis thaliana]
Unigene10781_All	--
Unigene10782_All	RecName: Full=Levopimaradiene synthase, chloroplastic; AltName: Full=Diterpene synthase; AltName: Full=PaTPS-LAS; Includes: RecName: Full=Levopimaradiene synthase; Includes: RecName: Full=Copalyl diphosphate synthase; Flags: Precursor >gi|44804521|gb|AAS47691.1| levopimaradiene/abietadiene synthase [Picea abies]
Unigene10783_All	--
Unigene10784_All	leucine-rich repeat-containing protein kinase family protein [Musa acuminata]
Unigene10785_All	--
Unigene10786_All	AT-hook protein 1 [Zea mays] >gi|195629724|gb|ACG36503.1| AT-hook protein 1 [Zea mays]
Unigene10787_All	ATSS4; transferase, transferring glycosyl groups [Arabidopsis thaliana] >gi|110741548|dbj|BAE98723.1| starch synthase-like protein [Arabidopsis thaliana]
Unigene10788_All	T22C5.23 [Arabidopsis thaliana]
Unigene10789_All	Os08g0326100 [Oryza sativa (japonica cultivar-group)] >gi|24414059|dbj|BAC22308.1| Nuclear inhibitor of PP1-like [Oryza sativa Japonica Group] >gi|38637002|dbj|BAD03261.1| Nuclear inhibitor of PP1-like [Oryza sativa Japonica Group] >gi|113623517|dbj|BAF23462.1| Os08g0326100 [Oryza sativa Japonica Group]
Unigene1079_All	--
Unigene10790_All	--
Unigene10791_All	Os06g0555400 [Oryza sativa (japonica cultivar-group)] >gi|113595891|dbj|BAF19765.1| Os06g0555400 [Oryza sativa Japonica Group]
Unigene10792_All	Os01g0948500 [Oryza sativa (japonica cultivar-group)] >gi|22830929|dbj|BAC15794.1| armadillo repeat-containing protein-like [Oryza sativa Japonica Group] >gi|113534925|dbj|BAF07308.1| Os01g0948500 [Oryza sativa Japonica Group]
Unigene10793_All	RecName: Full=Short-chain type dehydrogenase/reductase >gi|395223|emb|CAA52213.1| short-chain alcohol dehydrogenase [Picea abies]
Unigene10794_All	Os03g0654600 [Oryza sativa (japonica cultivar-group)]
Unigene10795_All	PREDICTED: similar to binding [Vitis vinifera]
Unigene10796_All	ribosomal protein S17 [Arabidopsis thaliana]
Unigene10797_All	--
Unigene10798_All	endonuclease/exonuclease/phosphatase family protein [Arabidopsis thaliana]
Unigene10799_All	cytochrome P450 [Populus trichocarpa] >gi|222852075|gb|EEE89622.1| cytochrome P450 [Populus trichocarpa]
Unigene108_All	--
Unigene1080_All	Os01g0575000 [Oryza sativa (japonica cultivar-group)] >gi|113532919|dbj|BAF05302.1| Os01g0575000 [Oryza sativa Japonica Group]
Unigene10800_All	PAD4 [Populus trichocarpa] >gi|222856500|gb|EEE94047.1| PAD4 [Populus trichocarpa]
Unigene10801_All	serine/threonine kinase (ISS) [Ostreococcus tauri]
Unigene10802_All	ethylene-forming enzyme [Picea glauca]
Unigene10803_All	mitotic cyclin a2-type [Glycine max]
Unigene10804_All	PREDICTED: hypothetical protein [Vitis vinifera]
Unigene10805_All	methyl jasmonate esterase [Nicotiana attenuata]
Unigene10806_All	alpha-L-arabinofuranosidase/beta-D-xylosidase isoenzyme ARA-I [Hordeum vulgare]
Unigene10807_All	Os03g0726500 [Oryza sativa (japonica cultivar-group)] >gi|41469272|gb|AAS07154.1| expressed protein [Oryza sativa Japonica Group] >gi|50428734|gb|AAT77085.1| expressed protein [Oryza sativa Japonica Group] >gi|108710852|gb|ABF98647.1| expressed protein [Oryza sativa (japonica cultivar-group)] >gi|113549607|dbj|BAF13050.1| Os03g0726500 [Oryza sativa Japonica Group]
Unigene10808_All	RecName: Full=Protein translocase subunit secA, chloroplastic; Flags: Precursor
Unigene10809_All	--
Unigene1081_All	Os01g0218200 [Oryza sativa (japonica cultivar-group)] >gi|56201618|dbj|BAD73065.1| tetratricopeptide repeat protein -like [Oryza sativa Japonica Group] >gi|56784083|dbj|BAD81412.1| tetratricopeptide repeat protein -like [Oryza sativa Japonica Group] >gi|113531941|dbj|BAF04324.1| Os01g0218200 [Oryza sativa Japonica Group]
Unigene10810_All	--
Unigene10811_All	MAP kinase phosphatase [Triticum turgidum subsp. durum]
Unigene10812_All	Os03g0196500 [Oryza sativa (japonica cultivar-group)] >gi|108706661|gb|ABF94456.1| F-box domain containing protein [Oryza sativa (japonica cultivar-group)] >gi|113547735|dbj|BAF11178.1| Os03g0196500 [Oryza sativa Japonica Group]
Unigene10813_All	TIC55 (TRANSLOCON AT THE INNER ENVELOPE MEMBRANE OF CHLOROPLASTS 55); 2 iron, 2 sulfur cluster binding / electron carrier/ oxidoreductase [Arabidopsis thaliana]
Unigene10814_All	--
Unigene10815_All	zonadhesin-related protein [Musa balbisiana]
Unigene10816_All	protein kinase family protein [Arabidopsis thaliana] >gi|75337704|sp|Q9SV05.1|CCR35_ARATH RecName: Full=Serine/threonine-protein kinase-like protein At3g51990; AltName: Full=CRINKLY 4-related kinase; Flags: Precursor
Unigene10817_All	DEAD box protein P68 [Pisum sativum]
Unigene10818_All	--
Unigene10819_All	--
Unigene1082_All	--
Unigene10820_All	--
Unigene10821_All	--
Unigene10822_All	Os05g0349500 [Oryza sativa (japonica cultivar-group)] >gi|113578822|dbj|BAF17185.1| Os05g0349500 [Oryza sativa Japonica Group]
Unigene10823_All	PREDICTED: similar to protein kinase family protein [Vitis vinifera]
Unigene10824_All	Os05g0390000 [Oryza sativa (japonica cultivar-group)] >gi|113578989|dbj|BAF17352.1| Os05g0390000 [Oryza sativa Japonica Group]
Unigene10825_All	Os03g0415200 [Oryza sativa (japonica cultivar-group)] >gi|41469135|gb|AAS07086.1| expressed protein [Oryza sativa Japonica Group] >gi|113548835|dbj|BAF12278.1| Os03g0415200 [Oryza sativa Japonica Group]
Unigene10826_All	--
Unigene10827_All	EDA7 (embryo sac development arrest 7) [Arabidopsis thaliana] >gi|17979016|gb|AAL47467.1| AT3g56990/F24I3_70 [Arabidopsis thaliana]
Unigene10828_All	ATBPM4 (BTB-POZ and MATH domain 4); protein binding [Arabidopsis thaliana] >gi|13605821|gb|AAK32896.1|AF367309_1 AT3g03740/F20H23_23 [Arabidopsis thaliana] >gi|16323324|gb|AAL15375.1| AT3g03740/F20H23_23 [Arabidopsis thaliana]
Unigene10829_All	--
Unigene1083_All	unknown [Picea sitchensis]
Unigene10830_All	Os05g0455900 [Oryza sativa (japonica cultivar-group)] >gi|53749358|gb|AAU90217.1| unknow protein [Oryza sativa Japonica Group] >gi|113579278|dbj|BAF17641.1| Os05g0455900 [Oryza sativa Japonica Group]
Unigene10831_All	RecName: Full=Isocitrate lyase; Short=ICL; Short=Isocitratase; Short=Isocitrase >gi|1353642|gb|AAC49687.1| isocitrate lyase [Pinus taeda]
Unigene10832_All	AKT1 inward rectifier channel [Physcomitrella patens]
Unigene10833_All	OSJNBb0022F23.5 [Oryza sativa (japonica cultivar-group)]
Unigene10834_All	Os03g0318500 [Oryza sativa (japonica cultivar-group)] >gi|113548415|dbj|BAF11858.1| Os03g0318500 [Oryza sativa Japonica Group]
Unigene10835_All	--
Unigene10836_All	--
Unigene10837_All	PREDICTED: similar to elongation factor 2 [Vitis vinifera]
Unigene10838_All	Os03g0773300 [Oryza sativa (japonica cultivar-group)]
Unigene10839_All	5-phosphoribosyl-1-pyrophosphate amidotransferase [Nicotiana tabacum]
Unigene1084_All	CDP-diacylglycerol--glycerol-3-phosphate 3-phosphatidyltransferase [Zea mays] >gi|195644084|gb|ACG41510.1| CDP-diacylglycerol--glycerol-3-phosphate 3-phosphatidyltransferase [Zea mays]
Unigene10840_All	aspartate/glutamate/uridylate kinase family protein [Arabidopsis thaliana] >gi|14030681|gb|AAK53015.1|AF375431_1 AT3g10030/T22K18_15 [Arabidopsis thaliana] >gi|21464551|gb|AAM52230.1| AT3g10030/T22K18_15 [Arabidopsis thaliana]
Unigene10841_All	--
Unigene10842_All	symbiotic ammonium transporter [Glycine max]
Unigene10843_All	Os08g0151700 [Oryza sativa (japonica cultivar-group)] >gi|113622970|dbj|BAF22915.1| Os08g0151700 [Oryza sativa Japonica Group]
Unigene10844_All	--
Unigene10845_All	HEAT repeat family protein [Zea mays]
Unigene10846_All	tRNA (adenine-N1-)-methyltransferase [Arabidopsis thaliana]
Unigene10847_All	folylpolyglutamate synthase [Populus trichocarpa] >gi|222875081|gb|EEF12212.1| folylpolyglutamate synthase [Populus trichocarpa]
Unigene10848_All	Unknown protein [Arabidopsis thaliana] >gi|222423563|dbj|BAH19751.1| AT3G11560 [Arabidopsis thaliana]
Unigene10849_All	glutathione synthetase [Zinnia elegans]
Unigene1085_All	Os08g0190200 [Oryza sativa (japonica cultivar-group)]
Unigene10850_All	Os05g0144400 [Oryza sativa (japonica cultivar-group)] >gi|75288644|sp|Q60EX6.1|BSL1_ORYSJ RecName: Full=Serine/threonine-protein phosphatase BSL1 homolog; AltName: Full=BSU1-like protein 1 homolog >gi|113578176|dbj|BAF16539.1| Os05g0144400 [Oryza sativa Japonica Group]
Unigene10851_All	beta-galactosidase [Raphanus sativus]
Unigene10852_All	--
Unigene10853_All	PREDICTED: similar to RNA binding / translation initiation factor [Vitis vinifera]
Unigene10854_All	--
Unigene10855_All	PREDICTED: similar to boron transporter [Vitis vinifera]
Unigene10856_All	Os01g0872700 [Oryza sativa (japonica cultivar-group)] >gi|113534478|dbj|BAF06861.1| Os01g0872700 [Oryza sativa Japonica Group]
Unigene10857_All	TMT2 (TONOPLAST MONOSACCHARIDE TRANSPORTER2); carbohydrate transmembrane transporter/ nucleoside transmembrane transporter/ sugar:hydrogen symporter [Arabidopsis thaliana] >gi|20453189|gb|AAM19835.1| AT4g35300/F23E12_140 [Arabidopsis thaliana]
Unigene10858_All	RecName: Full=UPF0737 protein mc410
Unigene10859_All	--
Unigene1086_All	tRNA pseudouridine synthase family protein [Arabidopsis thaliana]
Unigene10860_All	RecName: Full=Cytochrome P450 720B2; AltName: Full=Cytochrome P450 CYPB >gi|59800266|gb|AAX07432.1| cytochrome P450 CYPB [Pinus taeda]
Unigene10861_All	Os12g0168700 [Oryza sativa (japonica cultivar-group)] >gi|77553123|gb|ABA95919.1| AMP-binding enzyme family protein, expressed [Oryza sativa (japonica cultivar-group)] >gi|77553124|gb|ABA95920.1| AMP-binding enzyme family protein, expressed [Oryza sativa (japonica cultivar-group)] >gi|113648763|dbj|BAF29275.1| Os12g0168700 [Oryza sativa Japonica Group]
Unigene10862_All	receptor-like kinase [Marchantia polymorpha]
Unigene10863_All	haloacid dehalogenase-like hydrolase family protein [Arabidopsis thaliana]
Unigene10864_All	--
Unigene10865_All	aldehyde dehydrogenase Aldh7B6 [Syntrichia ruralis]
Unigene10866_All	apoptosis inhibitory 5 (API5) family protein [Arabidopsis thaliana] >gi|20196906|gb|AAB67622.2| expressed protein [Arabidopsis thaliana] >gi|25083323|gb|AAN72062.1| expressed protein [Arabidopsis thaliana] >gi|34098899|gb|AAQ56832.1| At2g34040 [Arabidopsis thaliana]
Unigene10867_All	type-B response regulator [Catharanthus roseus]
Unigene10868_All	Os04g0576800 [Oryza sativa (japonica cultivar-group)] >gi|38345532|emb|CAD41302.2| OSJNBa0020J04.7 [Oryza sativa (japonica cultivar-group)] >gi|113565198|dbj|BAF15541.1| Os04g0576800 [Oryza sativa Japonica Group]
Unigene10869_All	sugar transporter/spinster transmembrane protein [Populus trichocarpa] >gi|222850356|gb|EEE87903.1| sugar transporter/spinster transmembrane protein [Populus trichocarpa]
Unigene1087_All	--
Unigene10870_All	Zinc finger, CCCH-type [Medicago truncatula]
Unigene10871_All	--
Unigene10872_All	sucrose-phosphatase [Pinus taeda]
Unigene10873_All	caffeoyl-CoA O-methyltransferase [Chamaecyparis obtusa var. formosana]
Unigene10874_All	multidrug resistance protein ABC transporter family [Populus trichocarpa] >gi|222847620|gb|EEE85167.1| multidrug resistance protein ABC transporter family [Populus trichocarpa]
Unigene10875_All	--
Unigene10876_All	Os01g0269900 [Oryza sativa (japonica cultivar-group)] >gi|75285838|sp|Q5NBI2.1|ARP6_ORYSJ RecName: Full=Actin-related protein 6 >gi|190356066|sp|A2WNB0.1|ARP6_ORYSI RecName: Full=Actin-related protein 6 >gi|113532231|dbj|BAF04614.1| Os01g0269900 [Oryza sativa Japonica Group]
Unigene10877_All	similar to resistance gene; region between conserved kinase-2 and P-Loop domains [Pinus radiata]
Unigene10878_All	AT-HF (HIS HF); imidazoleglycerol-phosphate synthase [Arabidopsis thaliana] >gi|12643854|sp|Q9SZ30.1|HIS5_ARATH RecName: Full=Imidazole glycerol phosphate synthase hisHF, chloroplastic; Short=ImGP synthase; Short=IGP synthase; Short=IGPS; Includes: RecName: Full=Glutamine amidotransferase; Includes: RecName: Full=Cyclase; Flags: Precursor >gi|4455213|emb|CAB36536.1| glutamine amidotransferase/cyc…
Unigene10879_All	RecName: Full=Pentatricopeptide repeat-containing protein At3g12770 >gi|11994419|dbj|BAB02421.1| selenium-binding protein-like [Arabidopsis thaliana]
Unigene1088_All	RBL12 (ARABIDOPSIS RHOMBOID-LIKE PROTEIN 12) [Arabidopsis thaliana] >gi|9795596|gb|AAF98414.1|AC026238_6 Hypothetical protein [Arabidopsis thaliana] >gi|13877607|gb|AAK43881.1|AF370504_1 Unknown protein [Arabidopsis thaliana]
Unigene10880_All	--
Unigene10881_All	--
Unigene10882_All	--
Unigene10883_All	leucine-rich repeat family protein / protein kinase family protein [Arabidopsis thaliana] >gi|263430191|sp|C0LGI2.1|Y1677_ARATH RecName: Full=Probable LRR receptor-like serine/threonine-protein kinase At1g67720; Flags: Precursor >gi|224589467|gb|ACN59267.1| leucine-rich repeat receptor-like protein kinase [Arabidopsis thaliana]
Unigene10884_All	PREDICTED: similar to RECQSIM (Arabidopsis RecQ helicase sim); ATP-dependent helicase [Vitis vinifera]
Unigene10885_All	ankyrin repeat family protein [Arabidopsis thaliana] >gi|4887754|gb|AAD32290.1| ankyrin-like protein [Arabidopsis thaliana]
Unigene10886_All	SBP-domain protein 5 [Physcomitrella patens]
Unigene10887_All	--
Unigene10888_All	receptor-like protein kinase [Elaeis guineensis]
Unigene10889_All	ribosome biogenesis protein NEP1 [Zea mays] >gi|195623488|gb|ACG33574.1| ribosome biogenesis protein NEP1 [Zea mays]
Unigene1089_All	--
Unigene10890_All	predicted protein [Physcomitrella patens subsp. patens] >gi|162676272|gb|EDQ62757.1| predicted protein [Physcomitrella patens subsp. patens]
Unigene10891_All	alpha-D-xylosidase [Tropaeolum majus]
Unigene10892_All	GTP binding protein gamma subunit [Brassica napus]
Unigene10893_All	NFD5 (NUCLEAR FUSION DEFECTIVE 5) [Arabidopsis thaliana] >gi|8778424|gb|AAF79432.1|AC025808_14 F18O14.27 [Arabidopsis thaliana]
Unigene10894_All	--
Unigene10895_All	Os02g0750500 [Oryza sativa (japonica cultivar-group)] >gi|46390207|dbj|BAD15638.1| methyltransferase-like [Oryza sativa Japonica Group] >gi|113537663|dbj|BAF10046.1| Os02g0750500 [Oryza sativa Japonica Group]
Unigene10896_All	cell division-like protein [Arabidopsis thaliana]
Unigene10897_All	Os05g0490000 [Oryza sativa (japonica cultivar-group)] >gi|113579447|dbj|BAF17810.1| Os05g0490000 [Oryza sativa Japonica Group]
Unigene10898_All	auxin response factor 10 [Oryza sativa]
Unigene10899_All	Os01g0111250 [Oryza sativa Japonica Group]
Unigene109_All	Os01g0556400 [Oryza sativa (japonica cultivar-group)]
Unigene1090_All	Os02g0167500 [Oryza sativa (japonica cultivar-group)] >gi|113535538|dbj|BAF07921.1| Os02g0167500 [Oryza sativa Japonica Group]
Unigene10900_All	--
Unigene10901_All	--
Unigene10902_All	peptidoglycan-binding LysM domain-containing protein [Arabidopsis thaliana] >gi|30725692|gb|AAP37868.1| At5g08200 [Arabidopsis thaliana]
Unigene10903_All	--
Unigene10904_All	taxoid-O-acetyltransferase [Taxus cuspidata]
Unigene10905_All	g5bf protein [Arabidopsis thaliana]
Unigene10906_All	plasma membrane H+-ATPase [Juglans regia]
Unigene10907_All	Avr9/Cf-9 rapidly elicited protein 74 [Nicotiana tabacum]
Unigene10908_All	Os02g0754000 [Oryza sativa (japonica cultivar-group)] >gi|46390139|dbj|BAD15574.1| oxidation protection protein-like [Oryza sativa Japonica Group] >gi|46805939|dbj|BAD17233.1| oxidation protection protein-like [Oryza sativa Japonica Group] >gi|113537682|dbj|BAF10065.1| Os02g0754000 [Oryza sativa Japonica Group]
Unigene10909_All	Os01g0321700 [Oryza sativa (japonica cultivar-group)] >gi|113532422|dbj|BAF04805.1| Os01g0321700 [Oryza sativa Japonica Group]
Unigene1091_All	RST1 [Arabidopsis thaliana]
Unigene10910_All	predicted protein [Physcomitrella patens subsp. patens] >gi|162697540|gb|EDQ83876.1| predicted protein [Physcomitrella patens subsp. patens]
Unigene10911_All	F16A14.4 [Arabidopsis thaliana]
Unigene10912_All	unknown [Picea sitchensis]
Unigene10913_All	Os02g0187200 [Oryza sativa (japonica cultivar-group)] >gi|113535658|dbj|BAF08041.1| Os02g0187200 [Oryza sativa Japonica Group]
Unigene10914_All	tocopherol cyclase [Eucalyptus gunnii]
Unigene10915_All	Os01g0872700 [Oryza sativa (japonica cultivar-group)] >gi|113534478|dbj|BAF06861.1| Os01g0872700 [Oryza sativa Japonica Group]
Unigene10916_All	At2g27790 [Arabidopsis thaliana]
Unigene10917_All	glutamate decarboxylase [Pinus pinaster]
Unigene10918_All	At1g71430 [Arabidopsis thaliana]
Unigene10919_All	zinc finger (CCCH-type) family protein / RNA recognition motif (RRM)-containing protein [Arabidopsis thaliana] >gi|75337298|sp|Q9SJ41.1|C3H18_ARATH RecName: Full=Zinc finger CCCH domain-containing protein 18; Short=AtC3H18
Unigene1092_All	alcohol oxidase-related [Arabidopsis thaliana]
Unigene10920_All	Os02g0507400 [Oryza sativa (japonica cultivar-group)] >gi|113536453|dbj|BAF08836.1| Os02g0507400 [Oryza sativa Japonica Group]
Unigene10921_All	pentatricopeptide (PPR) repeat-containing protein [Arabidopsis thaliana] >gi|75163930|sp|Q940Q2.1|PPR19_ARATH RecName: Full=Pentatricopeptide repeat-containing protein At1g07590, mitochondrial; Flags: Precursor >gi|15809864|gb|AAL06860.1| At1g07590/F22G5_2 [Arabidopsis thaliana]
Unigene10922_All	AAA-type ATPase family protein [Arabidopsis thaliana]
Unigene10923_All	Os05g0313900 [Oryza sativa Japonica Group]
Unigene10924_All	glycosyltransferase, CAZy family GT2 [Populus trichocarpa] >gi|222839184|gb|EEE77535.1| glycosyltransferase, CAZy family GT2 [Populus trichocarpa]
Unigene10925_All	histone-lysine N-methyltransferase ASHR1 [Zea mays]
Unigene10926_All	At2g41950/T6D20.26 [Arabidopsis thaliana]
Unigene10927_All	--
Unigene10928_All	catalytic/ pyridoxal phosphate binding [Arabidopsis thaliana] >gi|119935856|gb|ABM06014.1| At3g26115 [Arabidopsis thaliana]
Unigene10929_All	hypothetical protein RCOM_1551240 [Ricinus communis] >gi|223545180|gb|EEF46690.1| hypothetical protein RCOM_1551240 [Ricinus communis]
Unigene1093_All	ubiquitin-associated (UBA)/TS-N domain-containing protein [Arabidopsis thaliana] >gi|28950711|gb|AAO63279.1| At3g56740 [Arabidopsis thaliana]
Unigene10930_All	ATP binding / kinase/ protein serine / threonine kinase [Vitis vinifera]
Unigene10931_All	Os11g0642800 [Oryza sativa (japonica cultivar-group)] >gi|113645578|dbj|BAF28719.1| Os11g0642800 [Oryza sativa Japonica Group]
Unigene10932_All	Os01g0655400 [Oryza sativa (japonica cultivar-group)] >gi|55773937|dbj|BAD72325.1| eukaryotic translation initiation factor 3 subunit 10-like [Oryza sativa Japonica Group] >gi|113533282|dbj|BAF05665.1| Os01g0655400 [Oryza sativa Japonica Group]
Unigene10933_All	--
Unigene10934_All	Os03g0749800 [Oryza sativa (japonica cultivar-group)] >gi|113549749|dbj|BAF13192.1| Os03g0749800 [Oryza sativa Japonica Group]
Unigene10935_All	EMB2762 (EMBRYO DEFECTIVE 2762) [Arabidopsis thaliana]
Unigene10936_All	senescence-associated family protein [Arabidopsis thaliana] >gi|42572009|ref|NP_974095.1| senescence-associated family protein [Arabidopsis thaliana]
Unigene10937_All	AT5G49900 [Arabidopsis thaliana]
Unigene10938_All	--
Unigene10939_All	BSK1 (BR-SIGNALING KINASE 1); ATP binding / binding / kinase/ protein kinase/ protein tyrosine kinase [Arabidopsis thaliana] >gi|75331881|sp|Q944A7.1|Y4523_ARATH RecName: Full=Probable serine/threonine-protein kinase At4g35230 >gi|16612249|gb|AAL27496.1|AF439824_1 AT4g35230/F23E12_210 [Arabidopsis thaliana] >gi|22655470|gb|AAM98327.1| At4g35230/F23E12_210 [Arabidopsis thaliana]
Unigene1094_All	Os12g0211400 [Oryza sativa (japonica cultivar-group)] >gi|77553918|gb|ABA96714.1| A/G-specific adenine glycosylase family protein [Oryza sativa (japonica cultivar-group)] >gi|113648910|dbj|BAF29422.1| Os12g0211400 [Oryza sativa Japonica Group]
Unigene10940_All	NBS/LRR [Pinus taeda]
Unigene10941_All	--
Unigene10942_All	metal tolerance protein [Populus trichocarpa] >gi|222836824|gb|EEE75217.1| metal tolerance protein [Populus trichocarpa]
Unigene10943_All	RNA polymerase III large subunit [Taxus canadensis]
Unigene10944_All	glycoside hydrolase family 88 protein [Laccaria bicolor S238N-H82] >gi|164646628|gb|EDR10873.1| glycoside hydrolase family 88 protein [Laccaria bicolor S238N-H82]
Unigene10945_All	LOC100283483 [Zea mays] >gi|195635097|gb|ACG37017.1| cyclin-H [Zea mays]
Unigene10946_All	--
Unigene10947_All	multicopper oxidase [Populus trichocarpa] >gi|222842395|gb|EEE79942.1| multicopper oxidase [Populus trichocarpa]
Unigene10948_All	Os01g0801700 [Oryza sativa (japonica cultivar-group)] >gi|19570997|dbj|BAB86424.1| mucin-like protein [Oryza sativa Japonica Group] >gi|113534073|dbj|BAF06456.1| Os01g0801700 [Oryza sativa Japonica Group]
Unigene10949_All	Os12g0630700 [Oryza sativa (japonica cultivar-group)] >gi|113649846|dbj|BAF30358.1| Os12g0630700 [Oryza sativa Japonica Group]
Unigene1095_All	--
Unigene10950_All	class III homeodomain-leucine zipper protein C3HDZ1 [Psilotum nudum]
Unigene10951_All	In2-1 protein [Glycine max]
Unigene10952_All	Os06g0144800 [Oryza sativa (japonica cultivar-group)] >gi|113594823|dbj|BAF18697.1| Os06g0144800 [Oryza sativa Japonica Group]
Unigene10953_All	elongation factor family protein [Arabidopsis thaliana]
Unigene10954_All	Os02g0761200 [Oryza sativa (japonica cultivar-group)] >gi|46805888|dbj|BAD17201.1| armadillo/beta-catenin repeat protein-like [Oryza sativa Japonica Group] >gi|47497374|dbj|BAD19413.1| armadillo/beta-catenin repeat protein-like [Oryza sativa Japonica Group] >gi|113537726|dbj|BAF10109.1| Os02g0761200 [Oryza sativa Japonica Group]
Unigene10955_All	protein kinase family protein [Arabidopsis thaliana]
Unigene10956_All	--
Unigene10957_All	alpha-amylase [Phaseolus vulgaris]
Unigene10958_All	expressed protein [Arabidopsis thaliana] >gi|20197011|gb|AAM14873.1| expressed protein [Arabidopsis thaliana] >gi|50253564|gb|AAT71984.1| At2g19460 [Arabidopsis thaliana]
Unigene10959_All	protein binding [Arabidopsis thaliana]
Unigene1096_All	nucleosome/chromatin assembly factor group [Populus trichocarpa] >gi|222862153|gb|EEE99659.1| nucleosome/chromatin assembly factor group [Populus trichocarpa]
Unigene10960_All	AT5G10010-like protein [Arabidopsis arenosa]
Unigene10961_All	glycine-rich protein [Arabidopsis thaliana] >gi|8778876|gb|AAF79875.1|AC000348_28 T7N9.15 [Arabidopsis thaliana]
Unigene10962_All	--
Unigene10963_All	GASA2 (GAST1 PROTEIN HOMOLOG 2) [Arabidopsis thaliana] >gi|1169838|sp|P46688.1|GASA2_ARATH RecName: Full=Gibberellin-regulated protein 2; Flags: Precursor >gi|887937|gb|AAB06309.1| GAST1 protein homolog [Arabidopsis thaliana] >gi|7267656|emb|CAB78084.1| gibberellin-regulated protein GASA2 precursor [Arabidopsis thaliana] >gi|7321080|emb|CAB82128.1| gibberellin-regulated protein GASA2 precursor [A…
Unigene10964_All	pentatricopeptide repeat protein [Picea abies]
Unigene10965_All	heat shock protein 101 [Funaria hygrometrica]
Unigene10966_All	--
Unigene10967_All	--
Unigene10968_All	Galactose mutarotase-like [Medicago truncatula]
Unigene10969_All	--
Unigene1097_All	--
Unigene10970_All	--
Unigene10971_All	--
Unigene10972_All	--
Unigene10973_All	rhamnosyl transferase [Nierembergia sp. NB17]
Unigene10974_All	allantoate amidohydrolase [Glycine max]
Unigene10975_All	--
Unigene10976_All	taxadiene synthase [Taxus cuspidata]
Unigene10977_All	vacuolar protein sorting 36 family protein / VPS36 family protein [Arabidopsis thaliana] >gi|75170174|sp|Q9FF81.1|VPS36_ARATH RecName: Full=Vacuolar protein sorting-associated protein 36; Short=AtVPS36; AltName: Full=ESCRT-II complex subunit VPS36
Unigene10978_All	RAMOSUS4 [Pisum sativum]
Unigene10979_All	PRAF1; Ran GTPase binding / chromatin binding / zinc ion binding [Arabidopsis thaliana] >gi|15811367|gb|AAL08940.1| zinc finger protein [Arabidopsis thaliana]
Unigene1098_All	WD-40 repeat family protein [Arabidopsis thaliana] >gi|13937211|gb|AAK50098.1|AF372960_1 AT3g15470/MJK13_13 [Arabidopsis thaliana] >gi|15795112|dbj|BAB02376.1| WD-40 repeat protein-like [Arabidopsis thaliana] >gi|19548013|gb|AAL87370.1| AT3g15470/MJK13_13 [Arabidopsis thaliana]
Unigene10980_All	Os05g0150900 [Oryza sativa (japonica cultivar-group)] >gi|109940176|sp|P93422.2|SYH_ORYSJ RecName: Full=Histidyl-tRNA synthetase; AltName: Full=Histidine--tRNA ligase; Short=HisRS >gi|54291833|gb|AAV32201.1| histidyl-tRNA synthetase [Oryza sativa Japonica Group] >gi|113578220|dbj|BAF16583.1| Os05g0150900 [Oryza sativa Japonica Group]
Unigene10981_All	Os08g0429250 [Oryza sativa Japonica Group]
Unigene10982_All	F22C12.18 [Arabidopsis thaliana]
Unigene10983_All	ARA12; serine-type endopeptidase [Arabidopsis thaliana] >gi|75099392|sp|O65351.1|SUBL_ARATH RecName: Full=Subtilisin-like protease; AltName: Full=Cucumisin-like serine protease; Flags: Precursor >gi|3176874|gb|AAC18851.1| cucumisin-like serine protease [Arabidopsis thaliana] >gi|9758435|dbj|BAB09021.1| cucumisin-like serine protease [Arabidopsis thaliana]
Unigene10984_All	--
Unigene10985_All	Os05g0131100 [Oryza sativa (japonica cultivar-group)] >gi|113578104|dbj|BAF16467.1| Os05g0131100 [Oryza sativa Japonica Group]
Unigene10986_All	tir-nbs-lrr resistance protein [Populus trichocarpa] >gi|222838160|gb|EEE76525.1| tir-nbs-lrr resistance protein [Populus trichocarpa]
Unigene10987_All	--
Unigene10988_All	Strong similarity to F22O13.22 gi|3063460 myosin homolog from A. thaliana BAC gb|AC003981 [Arabidopsis thaliana]
Unigene10989_All	--
Unigene1099_All	--
Unigene10990_All	aminophospholipid ATPase [Populus trichocarpa] >gi|222855163|gb|EEE92710.1| aminophospholipid ATPase [Populus trichocarpa]
Unigene10991_All	RNase H domain-containing protein [Arabidopsis thaliana]
Unigene10992_All	--
Unigene10993_All	RecName: Full=Cytochrome P450 720B2; AltName: Full=Cytochrome P450 CYPB >gi|59800266|gb|AAX07432.1| cytochrome P450 CYPB [Pinus taeda]
Unigene10994_All	Os02g0700000 [Oryza sativa (japonica cultivar-group)] >gi|113537367|dbj|BAF09750.1| Os02g0700000 [Oryza sativa Japonica Group]
Unigene10995_All	--
Unigene10996_All	leucine-rich repeat transmembrane protein kinase [Glycine max]
Unigene10997_All	CXE carboxylesterase [Actinidia deliciosa]
Unigene10998_All	AT5G19900 [Arabidopsis thaliana]
Unigene10999_All	beta-mannosidase enzyme [Solanum lycopersicum] >gi|17226296|gb|AAL37719.1|AF413204_1 beta-mannosidase [Solanum lycopersicum]
Unigene11_All	--
Unigene110_All	EIN3-binding F-box protein 2 [Solanum lycopersicum] >gi|240017775|gb|ACS44349.1| EIN3-binding F-box protein 1 [Solanum lycopersicum]
Unigene1100_All	Os02g0533200 [Oryza sativa (japonica cultivar-group)] >gi|50251400|dbj|BAD28427.1| SOUL heme-binding protein-like [Oryza sativa Japonica Group] >gi|50253033|dbj|BAD29282.1| SOUL heme-binding protein-like [Oryza sativa Japonica Group] >gi|113536560|dbj|BAF08943.1| Os02g0533200 [Oryza sativa Japonica Group]
Unigene11000_All	expressed protein [Oryza sativa (japonica cultivar-group)]
Unigene11001_All	syntaxin [Glycine max]
Unigene11002_All	predicted protein [Physcomitrella patens subsp. patens] >gi|162668740|gb|EDQ55341.1| predicted protein [Physcomitrella patens subsp. patens]
Unigene11003_All	calcium-binding EF hand family protein [Arabidopsis thaliana] >gi|75160474|sp|Q8S8L9.1|Y2245_ARATH RecName: Full=Uncharacterized TPR repeat-containing protein At2g32450
Unigene11004_All	ACT11D09.9 [Cucumis melo]
Unigene11005_All	Os01g0832100 [Oryza sativa (japonica cultivar-group)] >gi|113534235|dbj|BAF06618.1| Os01g0832100 [Oryza sativa Japonica Group]
Unigene11006_All	Os05g0466200 [Oryza sativa (japonica cultivar-group)] >gi|113579336|dbj|BAF17699.1| Os05g0466200 [Oryza sativa Japonica Group]
Unigene11007_All	H0315A08.13 [Oryza sativa (indica cultivar-group)]
Unigene11008_All	Os01g0614500 [Oryza sativa (japonica cultivar-group)] >gi|54290288|dbj|BAD61233.1| heterogeneous nuclear ribonucleoprotein A2/B1-like [Oryza sativa Japonica Group] >gi|113533098|dbj|BAF05481.1| Os01g0614500 [Oryza sativa Japonica Group]
Unigene11009_All	unknown [Picea sitchensis]
Unigene1101_All	AT4G35920 [Arabidopsis thaliana]
Unigene11010_All	Os12g0608700 [Oryza sativa Japonica Group]
Unigene11011_All	pentatricopeptide (PPR) repeat-containing protein [Arabidopsis thaliana] >gi|75181167|sp|Q9LYZ9.1|PP362_ARATH RecName: Full=Pentatricopeptide repeat-containing protein At5g02860
Unigene11012_All	Hypothetical protein [Arabidopsis thaliana]
Unigene11013_All	--
Unigene11014_All	Os11g0708400 [Oryza sativa (japonica cultivar-group)] >gi|77552736|gb|ABA95533.1| GDSL-like Lipase/Acylhydrolase family protein, expressed [Oryza sativa (japonica cultivar-group)] >gi|113645784|dbj|BAF28925.1| Os11g0708400 [Oryza sativa Japonica Group]
Unigene11015_All	--
Unigene11016_All	ATGSL05 (GLUCAN SYNTHASE-LIKE 5); 1,3-beta-glucan synthase/ transferase, transferring glycosyl groups [Arabidopsis thaliana] >gi|75216593|sp|Q9ZT82.1|CALSC_ARATH RecName: Full=Callose synthase 12; AltName: Full=1,3-beta-glucan synthase; AltName: Full=Protein GLUCAN SYNTHASE-LIKE 5; AltName: Full=Protein POWDERY MILDEW RESISTANT 4
Unigene11017_All	oligopeptide transporter OPT family [Populus trichocarpa] >gi|222841116|gb|EEE78663.1| oligopeptide transporter OPT family [Populus trichocarpa]
Unigene11018_All	CTF2A [Arabidopsis thaliana]
Unigene11019_All	Os09g0346700 [Oryza sativa (japonica cultivar-group)] >gi|113631174|dbj|BAF24855.1| Os09g0346700 [Oryza sativa Japonica Group]
Unigene1102_All	dehydration-responsive family protein [Arabidopsis thaliana] >gi|16649003|gb|AAL24353.1| Unknown protein [Arabidopsis thaliana] >gi|20198017|gb|AAD25663.2| expressed protein [Arabidopsis thaliana]
Unigene11020_All	--
Unigene11021_All	--
Unigene11022_All	Os03g0296300 [Oryza sativa (japonica cultivar-group)] >gi|113548299|dbj|BAF11742.1| Os03g0296300 [Oryza sativa Japonica Group]
Unigene11023_All	RNA-binding protein AKIP1-like [Solanum tuberosum]
Unigene11024_All	Os05g0431700 [Oryza sativa Japonica Group]
Unigene11025_All	MurG transferase [Physcomitrella patens]
Unigene11026_All	endonuclease/exonuclease/phosphatase family protein / calcium-binding EF hand family protein [Arabidopsis thaliana] >gi|148887024|sp|O81916.2|YC22_ARATH RecName: Full=Uncharacterized calcium-binding protein At1g02270 >gi|15450673|gb|AAK96608.1| At1g02270/T6A9_9 [Arabidopsis thaliana] >gi|17380606|gb|AAL36066.1| At1g02270/T6A9_9 [Arabidopsis thaliana]
Unigene11027_All	ubiquitin conjugating enzyme [Aspergillus fumigatus Af293]
Unigene11028_All	pentatricopeptide (PPR) repeat-containing protein [Arabidopsis thaliana] >gi|75171655|sp|Q9FMF6.1|PP444_ARATH RecName: Full=Pentatricopeptide repeat-containing protein At5g64320, mitochondrial; Flags: Precursor
Unigene11029_All	--
Unigene1103_All	RecName: Full=UPF0706 protein At5g01750 >gi|13926237|gb|AAK49593.1|AF372877_1 AT5g01750/T20L15_20 [Arabidopsis thaliana] >gi|22655412|gb|AAM98298.1| At5g01750/T20L15_20 [Arabidopsis thaliana]
Unigene11030_All	--
Unigene11031_All	--
Unigene11032_All	leucine-rich repeat family protein / protein kinase family protein [Glycine max]
Unigene11033_All	--
Unigene11034_All	--
Unigene11035_All	Os03g0355200 [Oryza sativa (japonica cultivar-group)]
Unigene11036_All	Os06g0677300 [Oryza sativa (japonica cultivar-group)]
Unigene11037_All	NADH kinase [Zea mays]
Unigene11038_All	--
Unigene11039_All	Os10g0458700 [Oryza sativa (japonica cultivar-group)] >gi|113639376|dbj|BAF26681.1| Os10g0458700 [Oryza sativa Japonica Group]
Unigene1104_All	--
Unigene11040_All	aquaporin, MIP family, NIP subfamily [Populus trichocarpa] >gi|222846248|gb|EEE83795.1| aquaporin, MIP family, NIP subfamily [Populus trichocarpa]
Unigene11041_All	Os03g0259900 [Oryza sativa (japonica cultivar-group)] >gi|108707281|gb|ABF95076.1| expressed protein [Oryza sativa (japonica cultivar-group)] >gi|113548087|dbj|BAF11530.1| Os03g0259900 [Oryza sativa Japonica Group]
Unigene11042_All	--
Unigene11043_All	chromatin remodeling factor DDM1b [Oryza sativa Japonica Group] >gi|116235011|dbj|BAF34945.1| chromatin remodeling factor DDM1b [Oryza sativa Japonica Group]
Unigene11044_All	RNA recognition motif (RRM)-containing protein [Arabidopsis thaliana]
Unigene11045_All	KED [Nicotiana tabacum]
Unigene11046_All	protein dimerization [Arabidopsis thaliana]
Unigene11047_All	glycoside hydrolase family 28 protein / polygalacturonase (pectinase) family protein [Arabidopsis thaliana]
Unigene11048_All	RecName: Full=Probable calcium-binding protein CML25; AltName: Full=Calmodulin-like protein 25 >gi|9743349|gb|AAF97973.1|AC000103_23 F21J9.28 [Arabidopsis thaliana] >gi|91805849|gb|ABE65653.1| polcalcin [Arabidopsis thaliana]
Unigene11049_All	--
Unigene1105_All	--
Unigene11050_All	--
Unigene11051_All	Os03g0293100 [Oryza sativa (japonica cultivar-group)] >gi|113548280|dbj|BAF11723.1| Os03g0293100 [Oryza sativa Japonica Group]
Unigene11052_All	GRAM domain-containing protein [Citrullus lanatus subsp. vulgaris]
Unigene11053_All	dehydrin-like protein [Picea abies]
Unigene11054_All	Os03g0127600 [Oryza sativa (japonica cultivar-group)] >gi|108705972|gb|ABF93767.1| FHA domain containing protein, expressed [Oryza sativa (japonica cultivar-group)] >gi|113547304|dbj|BAF10747.1| Os03g0127600 [Oryza sativa Japonica Group]
Unigene11055_All	--
Unigene11056_All	--
Unigene11057_All	unknown [Picea sitchensis]
Unigene11058_All	TRFL6 (TRF-LIKE 6); DNA binding / transcription factor [Arabidopsis thaliana] >gi|15010654|gb|AAK73986.1| At1g72650/F28P22_16 [Arabidopsis thaliana] >gi|21700907|gb|AAM70577.1| At1g72650/F28P22_16 [Arabidopsis thaliana] >gi|41619044|gb|AAS10010.1| MYB transcription factor [Arabidopsis thaliana]
Unigene11059_All	Os08g0429250 [Oryza sativa Japonica Group]
Unigene1106_All	VPS9A; Rho guanyl-nucleotide exchange factor [Arabidopsis thaliana]
Unigene11060_All	--
Unigene11061_All	--
Unigene11062_All	Os03g0223100 [Oryza sativa (japonica cultivar-group)] >gi|108706919|gb|ABF94714.1| Cytochrome P450 family protein, expressed [Oryza sativa (japonica cultivar-group)] >gi|113547894|dbj|BAF11337.1| Os03g0223100 [Oryza sativa Japonica Group]
Unigene11063_All	ric1 rop-interactive CRIB motif-containing protein RIC1 [Physcomitrella patens subsp. patens] >gi|162687762|gb|EDQ74143.1| ric1 rop-interactive CRIB motif-containing protein RIC1 [Physcomitrella patens subsp. patens]
Unigene11064_All	Os01g0149700 [Oryza sativa Japonica Group]
Unigene11065_All	ESTs gb|T20423, gb|AA712864, gb|H76323 and gb|Z25560 come from this gene [Arabidopsis thaliana]
Unigene11066_All	predicted protein [Physcomitrella patens subsp. patens] >gi|162669028|gb|EDQ55623.1| predicted protein [Physcomitrella patens subsp. patens]
Unigene11067_All	--
Unigene11068_All	proline-rich family protein [Arabidopsis thaliana]
Unigene11069_All	--
Unigene1107_All	phox (PX) domain-containing protein [Arabidopsis thaliana]
Unigene11070_All	GTP-binding family protein [Arabidopsis thaliana]
Unigene11071_All	--
Unigene11072_All	--
Unigene11073_All	cytochrome P450 reductase [Taxus wallichiana var. chinensis]
Unigene11074_All	--
Unigene11075_All	WRKY DNA-binding protein [Nicotiana tabacum]
Unigene11076_All	F10B6.25 [Arabidopsis thaliana]
Unigene11077_All	carboxyl transferase alpha subunit [Glycine max] >gi|1143322|gb|AAB03847.1| alfa-carboxyltransferase precursor [Glycine max]
Unigene11078_All	OSJNBb0032E06.12 [Oryza sativa (japonica cultivar-group)]
Unigene11079_All	AHG2 (ABA-HYPERSENSITIVE GERMINATION 2); nucleic acid binding / ribonuclease [Arabidopsis thaliana] >gi|60390594|sp|Q9LG26.2|PARN_ARATH RecName: Full=Poly(A)-specific ribonuclease PARN; AltName: Full=Polyadenylate-specific ribonuclease; Short=AtPARN; AltName: Full=Protein ABA hypersensitive germination 2 >gi|65736526|dbj|BAD98514.1| poly(A)-specific ribonuclease [Arabidopsis thaliana]
Unigene1108_All	bromo-adjacent homology (BAH) domain-containing protein [Arabidopsis thaliana]
Unigene11080_All	Os10g0497000 [Oryza sativa (japonica cultivar-group)] >gi|78708850|gb|ABB47825.1| expressed protein [Oryza sativa (japonica cultivar-group)] >gi|113639565|dbj|BAF26870.1| Os10g0497000 [Oryza sativa Japonica Group]
Unigene11081_All	Os03g0823000 [Oryza sativa (japonica cultivar-group)] >gi|108711818|gb|ABF99613.1| Protein kinase domain containing protein, expressed [Oryza sativa (japonica cultivar-group)]
Unigene11082_All	OSJNBa0093O08.2 [Oryza sativa (japonica cultivar-group)]
Unigene11083_All	--
Unigene11084_All	At4g04630 [Arabidopsis thaliana]
Unigene11085_All	allantoate amidohydrolase [Glycine max]
Unigene11086_All	protein kinase family protein [Arabidopsis thaliana]
Unigene11087_All	--
Unigene11088_All	--
Unigene11089_All	pseudo-response regulator 7 [Castanea sativa]
Unigene1109_All	N1-C protein [Linum usitatissimum]
Unigene11090_All	Hypothetical Protein [Arabidopsis thaliana]
Unigene11091_All	--
Unigene11092_All	SIN3 component, histone deacetylase complex [Populus trichocarpa] >gi|222863669|gb|EEF00800.1| SIN3 component, histone deacetylase complex [Populus trichocarpa]
Unigene11093_All	Os02g0179200 [Oryza sativa (japonica cultivar-group)] >gi|113535613|dbj|BAF07996.1| Os02g0179200 [Oryza sativa Japonica Group]
Unigene11094_All	zinc knuckle (CCHC-type) family protein [Arabidopsis thaliana] >gi|75248513|sp|Q8VZ67.1|Y4919_ARATH RecName: Full=Uncharacterized zinc finger CCHC domain-containing protein At4g19190
Unigene11095_All	Os06g0102700 [Oryza sativa Japonica Group]
Unigene11096_All	protein binding / zinc ion binding [Arabidopsis thaliana] >gi|6910567|gb|AAF31272.1|AC006424_1 Location of EST 206I21T7, gb|N37185 [Arabidopsis thaliana]
Unigene11097_All	mitochondrial succinate dehydrogenase iron-sulphur subunit [Arabidopsis thaliana]
Unigene11098_All	Os06g0105900 [Oryza sativa (japonica cultivar-group)] >gi|113594600|dbj|BAF18474.1| Os06g0105900 [Oryza sativa Japonica Group]
Unigene11099_All	lipase class 3-like [Oryza sativa Japonica Group]
Unigene111_All	--
Unigene1110_All	ATP-binding cassette transporter, subfamily D, member 5, group PMP protein PpABCD5 [Physcomitrella patens subsp. patens] >gi|162676288|gb|EDQ62773.1| ATP-binding cassette transporter, subfamily D, member 5, group PMP protein PpABCD5 [Physcomitrella patens subsp. patens]
Unigene11100_All	PREDICTED: hypothetical protein [Vitis vinifera] >gi|270259950|emb|CBI31786.1| unnamed protein product [Vitis vinifera]
Unigene11101_All	BTB/POZ protein [Nicotiana benthamiana]
Unigene11102_All	LOC100280627 [Zea mays] >gi|195606496|gb|ACG25078.1| tim44-like domain containing protein [Zea mays]
Unigene11103_All	Os02g0619600 [Oryza sativa (japonica cultivar-group)] >gi|47847560|dbj|BAD21612.1| zinc finger (C3HC4-type RING finger)-like protein [Oryza sativa Japonica Group] >gi|47847788|dbj|BAD21564.1| zinc finger (C3HC4-type RING finger)-like protein [Oryza sativa Japonica Group] >gi|113536982|dbj|BAF09365.1| Os02g0619600 [Oryza sativa Japonica Group]
Unigene11104_All	Os03g0805200 [Oryza sativa (japonica cultivar-group)] >gi|75326432|sp|Q75HJ0.1|RH37_ORYSJ RecName: Full=DEAD-box ATP-dependent RNA helicase 37; AltName: Full=OsPL10a >gi|113550097|dbj|BAF13540.1| Os03g0805200 [Oryza sativa Japonica Group]
Unigene11105_All	PTB2 (POLYPYRIMIDINE TRACT-BINDING PROTEIN 2); RNA binding / nucleic acid binding / nucleotide binding [Arabidopsis thaliana] >gi|75333813|sp|Q9FGL9.1|PTBP2_ARATH RecName: Full=Polypyrimidine tract-binding protein homolog 2 >gi|9757999|dbj|BAB08421.1| polypyrimidine tract-binding RNA transport protein-like [Arabidopsis thaliana] >gi|53749130|gb|AAU90050.1| At5g53180 [Arabidopsis thaliana] >gi|557…
Unigene11106_All	Os09g0565500 [Oryza sativa (japonica cultivar-group)] >gi|113632181|dbj|BAF25862.1| Os09g0565500 [Oryza sativa Japonica Group]
Unigene11107_All	RabGAP/TBC domain-containing protein [Arabidopsis thaliana] >gi|51971014|dbj|BAD44199.1| GTPase activator protein of Rab-like small GTPases-like protein [Arabidopsis thaliana]
Unigene11108_All	protein phosphtase 2C [Marchantia polymorpha]
Unigene11109_All	PREDICTED: similar to cell division protein FtsH-like [Vitis vinifera]
Unigene1111_All	magnesium transporter CorA-like protein-related [Arabidopsis thaliana] >gi|19310534|gb|AAL85000.1| At2g04305/T23O15.7 [Arabidopsis thaliana] >gi|27363404|gb|AAO11621.1| At2g04305/T23O15.7 [Arabidopsis thaliana]
Unigene11110_All	Os06g0318300 [Oryza sativa (japonica cultivar-group)] >gi|113595542|dbj|BAF19416.1| Os06g0318300 [Oryza sativa Japonica Group]
Unigene11111_All	Os07g0213400 [Oryza sativa (japonica cultivar-group)] >gi|113610717|dbj|BAF21095.1| Os07g0213400 [Oryza sativa Japonica Group]
Unigene11112_All	PSD1 (phosphatidylserine decarboxylase 1); phosphatidylserine decarboxylase [Arabidopsis thaliana] >gi|29468598|gb|AAO38842.1| phosphatidylserine decarboxylase [Arabidopsis thaliana] >gi|109946625|gb|ABG48491.1| At4g16700 [Arabidopsis thaliana]
Unigene11113_All	--
Unigene11114_All	F2E2.13 [Arabidopsis thaliana]
Unigene11115_All	--
Unigene11116_All	--
Unigene11117_All	disulfide oxidoreductase/ monooxygenase [Zea mays] >gi|195642168|gb|ACG40552.1| disulfide oxidoreductase/ monooxygenase [Zea mays]
Unigene11118_All	--
Unigene11119_All	--
Unigene1112_All	transcription initiation factor IID, 18kD subunit family protein [Zea mays]
Unigene11120_All	steroid 5alpha-reductase [Ipomoea nil]
Unigene11121_All	Haem peroxidase, plant/fungal/bacterial [Medicago truncatula]
Unigene11122_All	--
Unigene11123_All	secretory protein [Zea mays] >gi|195626940|gb|ACG35300.1| secretory protein [Zea mays]
Unigene11124_All	type-b response regulator [Populus trichocarpa] >gi|222864892|gb|EEF02023.1| type-b response regulator [Populus trichocarpa]
Unigene11125_All	Os12g0571900 [Oryza sativa (japonica cultivar-group)] >gi|77556873|gb|ABA99669.1| Suppressor of forked protein containing protein, expressed [Oryza sativa (japonica cultivar-group)] >gi|113649595|dbj|BAF30107.1| Os12g0571900 [Oryza sativa Japonica Group]
Unigene11126_All	--
Unigene11127_All	AAA+-type ATPase (ISS) [Ostreococcus tauri]
Unigene11128_All	Os10g0382300 [Oryza sativa Japonica Group]
Unigene11129_All	transcription factor (E2F) [Chenopodium rubrum]
Unigene1113_All	--
Unigene11130_All	zinc finger (C3HC4-type RING finger) family protein [Arabidopsis thaliana] >gi|31711722|gb|AAP68217.1| At3g05250 [Arabidopsis thaliana] >gi|70905075|gb|AAZ14063.1| At3g05250 [Arabidopsis thaliana]
Unigene11131_All	ATIPT9; ATP binding / tRNA isopentenyltransferase [Arabidopsis thaliana] >gi|75308785|sp|Q9C5J6.1|IPT9_ARATH RecName: Full=tRNA dimethylallyltransferase 9; AltName: Full=Isopentenyl-diphosphate: tRNA isopentenyltransferase 9; Short=IPP transferase 9; Short=IPPT 9; Short=AtIPT9
Unigene11132_All	RHD3 (ROOT HAIR DEFECTIVE 3); GTP binding [Arabidopsis thaliana] >gi|1839188|gb|AAB58375.1| root hair defective 3 [Arabidopsis thaliana]
Unigene11133_All	anthranilate synthase 02 [Vitis vinifera]
Unigene11134_All	--
Unigene11135_All	orf399 [Beta vulgaris subsp. vulgaris] >gi|9049340|dbj|BAA99350.1| orf399 [Beta vulgaris subsp. vulgaris]
Unigene11136_All	--
Unigene11137_All	TIR/P-loop/LRR [Pinus taeda]
Unigene11138_All	scpl50 (serine carboxypeptidase-like 50); serine-type carboxypeptidase [Arabidopsis thaliana] >gi|75336113|sp|Q9M9Q6.1|SCP50_ARATH RecName: Full=Serine carboxypeptidase-like 50; Flags: Precursor >gi|6899645|gb|AAF31022.1|AC012189_4 Contains similarity to serine-type carboxypeptidase like protein from Arabidopsis thaliana gi|4678929 and contains two Serine carboxypeptidase domains PF|00450 >gi|197…
Unigene11139_All	Os02g0211200 [Oryza sativa (japonica cultivar-group)] >gi|113535803|dbj|BAF08186.1| Os02g0211200 [Oryza sativa Japonica Group]
Unigene1114_All	--
Unigene11140_All	RNA recognition motif (RRM)-containing protein [Arabidopsis thaliana]
Unigene11141_All	--
Unigene11142_All	--
Unigene11143_All	--
Unigene11144_All	TIR1/AFB auxin receptor protein PintaAFB4A [Pinus taeda]
Unigene11145_All	glycosyl hydrolase family 5 protein / cellulase family protein [Arabidopsis thaliana]
Unigene11146_All	phosphatase-like protein [Arabidopsis thaliana]
Unigene11147_All	--
Unigene11148_All	--
Unigene11149_All	hypothetical protein SBB1_14t00005 [Solanum bulbocastanum]
Unigene1115_All	Tetratricopeptide-like helical [Medicago truncatula]
Unigene11150_All	--
Unigene11151_All	--
Unigene11152_All	--
Unigene11153_All	Os08g0477600 [Oryza sativa (japonica cultivar-group)] >gi|113624014|dbj|BAF23959.1| Os08g0477600 [Oryza sativa Japonica Group]
Unigene11154_All	PHD finger protein-related [Arabidopsis thaliana] >gi|42571873|ref|NP_974027.1| PHD finger protein-related [Arabidopsis thaliana] >gi|222423321|dbj|BAH19636.1| AT1G54390 [Arabidopsis thaliana]
Unigene11155_All	Os02g0247800 [Oryza sativa (japonica cultivar-group)]
Unigene11156_All	lipase class 3 family protein [Arabidopsis thaliana]
Unigene11157_All	--
Unigene11158_All	kinase [Arabidopsis thaliana]
Unigene11159_All	B0806H07.2 [Oryza sativa (indica cultivar-group)] >gi|116310423|emb|CAH67430.1| H0305E08.1 [Oryza sativa (indica cultivar-group)]
Unigene1116_All	NBS [Pinus taeda]
Unigene11160_All	mitochondrial transcription termination factor family protein / mTERF family protein [Arabidopsis thaliana] >gi|3152561|gb|AAC17042.1| Contains similarity to myb protein homolog gb|Z13997 from Petunia hybrida [Arabidopsis thaliana]
Unigene11161_All	--
Unigene11162_All	translation elongation factor EF-1 alpha [Arabidopsis thaliana]
Unigene11163_All	harpin binding protein 1 [Vitis sp. NL-2003]
Unigene11164_All	chloroplast DNA-binding protein PD3 [Pisum sativum]
Unigene11165_All	eyespot assembly protein, ABC1 kinase family [Chlamydomonas reinhardtii] >gi|158281919|gb|EDP07673.1| eyespot assembly protein, ABC1 kinase family [Chlamydomonas reinhardtii]
Unigene11166_All	Os10g0419100 [Oryza sativa Japonica Group]
Unigene11167_All	--
Unigene11168_All	Os06g0105500 [Oryza sativa (japonica cultivar-group)] >gi|75321768|sp|Q5VS72.1|ANM7_ORYSJ RecName: Full=Protein arginine N-methyltransferase 7 >gi|113594596|dbj|BAF18470.1| Os06g0105500 [Oryza sativa Japonica Group]
Unigene11169_All	RecName: Full=Cytochrome P450 750A1; AltName: Full=Cytochrome P450 CYPC >gi|59800268|gb|AAX07433.1| cytochrome P450 CYPC [Pinus taeda]
Unigene1117_All	alpha-ADR (alpha-adaptin); binding / protein binding / protein transporter [Arabidopsis thaliana] >gi|30688634|ref|NP_851057.1| alpha-ADR (alpha-adaptin); binding / protein binding / protein transporter [Arabidopsis thaliana] >gi|30688640|ref|NP_851058.1| alpha-ADR (alpha-adaptin); binding / protein binding / protein transporter [Arabidopsis thaliana] >gi|20466205|gb|AAM20420.1| alpha-adaptin [Ar…
Unigene11170_All	ZYRO0G14608p [Zygosaccharomyces rouxii] >gi|238941509|emb|CAR29682.1| ZYRO0G14608p [Zygosaccharomyces rouxii]
Unigene11171_All	RNA methyltransferase, TrmH family protein, expressed [Oryza sativa (japonica cultivar-group)]
Unigene11172_All	hypothetical protein LOC100280017 [Zea mays] >gi|219887185|gb|ACL53967.1| unknown [Zea mays]
Unigene11173_All	PpPPR_98 [Physcomitrella patens]
Unigene11174_All	harpin-induced protein [Bruguiera gymnorhiza]
Unigene11175_All	TIR/P-loop/LRR [Pinus taeda]
Unigene11176_All	ATP binding / kinase/ protein serine / threonine kinase [Vitis vinifera]
Unigene11177_All	--
Unigene11178_All	ATLDA (LIMIT DEXTRINASE); alpha-amylase/ limit dextrinase/ pullulanase [Arabidopsis thaliana]
Unigene11179_All	Os05g0519500 [Oryza sativa (japonica cultivar-group)] >gi|113579615|dbj|BAF17978.1| Os05g0519500 [Oryza sativa Japonica Group]
Unigene1118_All	At1g15070/F9L1_1 [Arabidopsis thaliana] >gi|24111379|gb|AAN46813.1| At1g15070/F9L1_1 [Arabidopsis thaliana]
Unigene11180_All	Os05g0586500 [Oryza sativa (japonica cultivar-group)] >gi|113580013|dbj|BAF18376.1| Os05g0586500 [Oryza sativa Japonica Group]
Unigene11181_All	metal tolerance protein [Populus trichocarpa] >gi|222862096|gb|EEE99638.1| metal tolerance protein [Populus trichocarpa]
Unigene11182_All	SAM domain family protein [Zea mays] >gi|195635833|gb|ACG37385.1| SAM domain family protein [Zea mays]
Unigene11183_All	F2D10.35 [Arabidopsis thaliana]
Unigene11184_All	--
Unigene11185_All	Unknown protein [Arabidopsis thaliana]
Unigene11186_All	SET domain protein [Populus trichocarpa] >gi|222853378|gb|EEE90925.1| SET domain protein [Populus trichocarpa]
Unigene11187_All	--
Unigene11188_All	--
Unigene11189_All	--
Unigene1119_All	--
Unigene11190_All	TPP2 (TRIPEPTIDYL PEPTIDASE II); tripeptidyl-peptidase [Arabidopsis thaliana]
Unigene11191_All	Ran GTPase-activating protein 1 [Solanum tuberosum]
Unigene11192_All	--
Unigene11193_All	DNA-binding storekeeper protein-related [Arabidopsis thaliana]
Unigene11194_All	Phosphatidylinositol 3- and 4-kinase, catalytic [Medicago truncatula]
Unigene11195_All	targeting protein-related [Arabidopsis thaliana]
Unigene11196_All	Os10g0573700 [Oryza sativa (japonica cultivar-group)] >gi|113640003|dbj|BAF27308.1| Os10g0573700 [Oryza sativa Japonica Group]
Unigene11197_All	Os02g0266100 [Oryza sativa (japonica cultivar-group)] >gi|113536034|dbj|BAF08417.1| Os02g0266100 [Oryza sativa Japonica Group]
Unigene11198_All	unknown [Picea sitchensis]
Unigene11199_All	--
Unigene112_All	--
Unigene1120_All	At1g44414 [Arabidopsis thaliana]
Unigene11200_All	aspartate carbamoyltransferase [Solanum tuberosum]
Unigene11201_All	endo-beta-mannanase [Malus x domestica]
Unigene11202_All	nudix hydrolase 24 [Zea mays]
Unigene11203_All	--
Unigene11204_All	--
Unigene11205_All	Os06g0186500 [Oryza sativa (japonica cultivar-group)]
Unigene11206_All	--
Unigene11207_All	Os01g0187400 [Oryza sativa (japonica cultivar-group)] >gi|113531781|dbj|BAF04164.1| Os01g0187400 [Oryza sativa Japonica Group]
Unigene11208_All	--
Unigene11209_All	Chaperonin Cpn60/TCP-1; Phosphatidylinositol-4-phosphate 5-kinase; Zinc finger, FYVE/PHD-type [Medicago truncatula]
Unigene1121_All	--
Unigene11210_All	--
Unigene11211_All	R2R3-MYB transcription factor MYB3 [Pinus taeda]
Unigene11212_All	DNAJ heat shock N-terminal domain-containing protein [Arabidopsis thaliana] >gi|79328547|ref|NP_001031930.1| DNAJ heat shock N-terminal domain-containing protein [Arabidopsis thaliana] >gi|30023808|gb|AAP13437.1| At5g23590 [Arabidopsis thaliana]
Unigene11213_All	4-coumarate:CoA ligase [Pinus massoniana]
Unigene11214_All	DNA binding / nucleic acid binding [Arabidopsis thaliana]
Unigene11215_All	pentatricopeptide (PPR) repeat-containing protein-like [Oryza sativa Japonica Group]
Unigene11216_All	ankyrin repeat domain-containing protein 2 [Zea mays]
Unigene11217_All	--
Unigene11218_All	--
Unigene11219_All	ATMIN7 (ARABIDOPSIS THALIANA HOPM INTERACTOR 7); guanyl-nucleotide exchange factor/ protein binding [Arabidopsis thaliana]
Unigene1122_All	At5g19875 [Arabidopsis thaliana]
Unigene11220_All	--
Unigene11221_All	pentatricopeptide (PPR) repeat-containing protein [Arabidopsis thaliana] >gi|75169780|sp|Q9C9U0.1|PP118_ARATH RecName: Full=Pentatricopeptide repeat-containing protein At1g73710
Unigene11222_All	--
Unigene11223_All	Os08g0416100 [Oryza sativa (japonica cultivar-group)] >gi|158513705|sp|A3BT52.2|RH29_ORYSJ RecName: Full=DEAD-box ATP-dependent RNA helicase 29; Short=RNAH >gi|113623777|dbj|BAF23722.1| Os08g0416100 [Oryza sativa Japonica Group]
Unigene11224_All	CR008 protein (ISS) [Ostreococcus tauri]
Unigene11225_All	F22O13.25 [Arabidopsis thaliana] >gi|34098803|gb|AAQ56784.1| At1g08760 [Arabidopsis thaliana]
Unigene11226_All	--
Unigene11227_All	Os05g0366300 [Oryza sativa (japonica cultivar-group)] >gi|113578881|dbj|BAF17244.1| Os05g0366300 [Oryza sativa Japonica Group]
Unigene11228_All	transcription-coupled DNA repair protein-related [Arabidopsis thaliana] >gi|7682783|gb|AAF67364.1| Hypothetical protein T32B20.g [Arabidopsis thaliana]
Unigene11229_All	--
Unigene1123_All	S-locus lectin protein kinase family protein [Glycine max] >gi|223452558|gb|ACM89606.1| S-locus lectin protein kinase family protein [Glycine max]
Unigene11230_All	--
Unigene11231_All	OSIGBa0101C23.4 [Oryza sativa (indica cultivar-group)]
Unigene11232_All	PpPPR_77 [Physcomitrella patens]
Unigene11233_All	--
Unigene11234_All	--
Unigene11235_All	--
Unigene11236_All	ubiquitin-specific protease 23 [Arabidopsis thaliana]
Unigene11237_All	--
Unigene11238_All	magnesium transporter [Populus trichocarpa] >gi|222831938|gb|EEE70415.1| magnesium transporter [Populus trichocarpa]
Unigene11239_All	with no lysine kinase [Glycine max]
Unigene1124_All	Os02g0760500 [Oryza sativa (japonica cultivar-group)] >gi|113537721|dbj|BAF10104.1| Os02g0760500 [Oryza sativa Japonica Group]
Unigene11240_All	leucine-rich repeat family protein [Solanum lycopersicum]
Unigene11241_All	Os11g0176200 [Oryza sativa (japonica cultivar-group)] >gi|62733691|gb|AAX95802.1| HUA enhancer 2 [Oryza sativa Japonica Group] >gi|77548918|gb|ABA91715.1| DEAD/DEAH box helicase family protein, expressed [Oryza sativa (japonica cultivar-group)] >gi|113644588|dbj|BAF27729.1| Os11g0176200 [Oryza sativa Japonica Group]
Unigene11242_All	dehydrin-like protein [Picea abies]
Unigene11243_All	cation/H+ exchanger [Arabidopsis thaliana]
Unigene11244_All	Os05g0143300 [Oryza sativa (japonica cultivar-group)] >gi|113578166|dbj|BAF16529.1| Os05g0143300 [Oryza sativa Japonica Group]
Unigene11245_All	phage-type RNA polymerase [Nicotiana tabacum]
Unigene11246_All	agenet domain-containing protein / bromo-adjacent homology (BAH) domain-containing protein [Arabidopsis thaliana] >gi|30725466|gb|AAP37755.1| At1g68580 [Arabidopsis thaliana]
Unigene11247_All	cig3 [Nicotiana tabacum]
Unigene11248_All	signal transducer [Arabidopsis thaliana]
Unigene11249_All	Similar to Glucose-6-phosphate dehydrogenases, gi|2276344, gi|2829880, gi|2352919 and others [Arabidopsis thaliana]
Unigene1125_All	glutamate-gated kainate-type ion channel receptor subunit GluR5 [Populus trichocarpa] >gi|222856437|gb|EEE93984.1| glutamate-gated kainate-type ion channel receptor subunit GluR5 [Populus trichocarpa]
Unigene11250_All	--
Unigene11251_All	dioscorin precursor [Dioscorea japonica]
Unigene11252_All	Os07g0211800 [Oryza sativa (japonica cultivar-group)] >gi|113610711|dbj|BAF21089.1| Os07g0211800 [Oryza sativa Japonica Group]
Unigene11253_All	--
Unigene11254_All	radical SAM domain-containing protein [Arabidopsis thaliana]
Unigene11255_All	NBS/LRR [Pinus taeda]
Unigene11256_All	--
Unigene11257_All	--
Unigene11258_All	SPL1-Related2 protein [Arabidopsis thaliana]
Unigene11259_All	TIR1/AFB auxin receptor protein PintaTIR1 [Pinus taeda]
Unigene1126_All	Os06g0165500 [Oryza sativa (japonica cultivar-group)] >gi|113594948|dbj|BAF18822.1| Os06g0165500 [Oryza sativa Japonica Group]
Unigene11260_All	multidrug resistance protein ABC transporter family [Populus trichocarpa] >gi|222843202|gb|EEE80749.1| multidrug resistance protein ABC transporter family [Populus trichocarpa]
Unigene11261_All	heat shock protein binding protein, putative [Ricinus communis] >gi|223547486|gb|EEF48981.1| heat shock protein binding protein, putative [Ricinus communis]
Unigene11262_All	PREDICTED: similar to importin-related [Vitis vinifera]
Unigene11263_All	hexokinase [Citrus sinensis]
Unigene11264_All	uncharacterized protein UPF0114 [Zea mays]
Unigene11265_All	Os01g0937400 [Oryza sativa (japonica cultivar-group)] >gi|113534866|dbj|BAF07249.1| Os01g0937400 [Oryza sativa Japonica Group]
Unigene11266_All	glycosyltransferase [Lycium barbarum]
Unigene11267_All	Putative pyridoxamine 5-phosphate oxidase [Oryza sativa Japonica Group]
Unigene11268_All	unknown [Picea sitchensis]
Unigene11269_All	--
Unigene1127_All	Os08g0429250 [Oryza sativa Japonica Group]
Unigene11270_All	Os06g0144000 [Oryza sativa (japonica cultivar-group)] >gi|55296355|dbj|BAD68400.1| DNA repair protein XRCC1-like [Oryza sativa Japonica Group] >gi|113594820|dbj|BAF18694.1| Os06g0144000 [Oryza sativa Japonica Group] >gi|125659314|dbj|BAF46899.1| X-ray repair cross complementing protein 1 [Oryza sativa Japonica Group]
Unigene11271_All	LOC100284101 [Zea mays] >gi|195639480|gb|ACG39208.1| RNA-binding protein-like [Zea mays]
Unigene11272_All	--
Unigene11273_All	--
Unigene11274_All	--
Unigene11275_All	--
Unigene11276_All	Serine/threonine protein phosphatase (ISS) [Ostreococcus tauri]
Unigene11277_All	histone deacetylase [Populus trichocarpa] >gi|222846128|gb|EEE83675.1| histone deacetylase [Populus trichocarpa]
Unigene11278_All	PrMC3 [Pinus radiata]
Unigene11279_All	heat shock protein 70 [Gossypium hirsutum]
Unigene1128_All	60S ribosomal protein L26 (RPL26B) [Arabidopsis thaliana] >gi|27734449|sp|Q9FJX2.1|RL262_ARATH RecName: Full=60S ribosomal protein L26-2 >gi|9757872|dbj|BAB08459.1| 60S ribosomal protein L26 [Arabidopsis thaliana] >gi|17473656|gb|AAL38285.1| 60S ribosomal protein L26 [Arabidopsis thaliana] >gi|20148599|gb|AAM10190.1| 60S ribosomal protein L26 [Arabidopsis thaliana] >gi|21554514|gb|AAM63595.1| 60S…
Unigene11280_All	--
Unigene11281_All	CCR3 (ARABIDOPSIS THALIANA CRINKLY4 RELATED 3); kinase [Arabidopsis thaliana] >gi|75335634|sp|Q9LY50.1|ACCR3_ARATH RecName: Full=Putative serine/threonine-protein kinase-like protein CCR3; AltName: Full=Protein CRINKLY 4 RELATED 3; Short=AtCRR3; Flags: Precursor >gi|7573490|emb|CAB87849.1| receptor kinase-like protein [Arabidopsis thaliana]
Unigene11282_All	--
Unigene11283_All	RecName: Full=UPF0497 membrane protein 1
Unigene11284_All	origin recognition complex3 [Oryza sativa Japonica Group]
Unigene11285_All	PREDICTED: hypothetical protein [Vitis vinifera]
Unigene11286_All	carotenoid cleavage dioxygenase [Cucumis melo]
Unigene11287_All	--
Unigene11288_All	Os01g0329400 [Oryza sativa (japonica cultivar-group)] >gi|113532453|dbj|BAF04836.1| Os01g0329400 [Oryza sativa Japonica Group]
Unigene11289_All	Os02g0197800 [Oryza sativa (japonica cultivar-group)] >gi|113535733|dbj|BAF08116.1| Os02g0197800 [Oryza sativa Japonica Group]
Unigene1129_All	--
Unigene11290_All	CTV.22 [Citrus trifoliata]
Unigene11291_All	RecName: Full=Zinc finger CCCH domain-containing protein 27; Short=OsC3H27
Unigene11292_All	Os03g0840400 [Oryza sativa (japonica cultivar-group)] >gi|108712008|gb|ABF99803.1| Myb-like DNA-binding domain containing protein, expressed [Oryza sativa (japonica cultivar-group)]
Unigene11293_All	--
Unigene11294_All	--
Unigene11295_All	--
Unigene11296_All	Os11g0692300 [Oryza sativa (japonica cultivar-group)]
Unigene11297_All	--
Unigene11298_All	--
Unigene11299_All	unknown [Picea sitchensis]
Unigene113_All	importin alpha 1b [Oryza sativa Japonica Group]
Unigene1130_All	ammonium transporter [Populus trichocarpa] >gi|222847480|gb|EEE85027.1| ammonium transporter [Populus trichocarpa]
Unigene11300_All	--
Unigene11301_All	RecName: Full=Epidermis-specific secreted glycoprotein EP1; AltName: Full=52/54 kDa medium protein; Flags: Precursor >gi|349437|gb|AAA33136.1| N-glycosylation sites: (130..138), (244..252), (352..360), (734..742), (748..756), (865..873) [Daucus carota]
Unigene11302_All	chromatin remodeling complex subunit [Populus trichocarpa] >gi|222858115|gb|EEE95662.1| chromatin remodeling complex subunit [Populus trichocarpa]
Unigene11303_All	pentatricopeptide (PPR) repeat-containing protein [Arabidopsis thaliana] >gi|75097747|sp|O23169.1|PP353_ARATH RecName: Full=Pentatricopeptide repeat-containing protein At4g37170
Unigene11304_All	--
Unigene11305_All	pyruvate decarboxylase 1 [Lotus corniculatus]
Unigene11306_All	--
Unigene11307_All	RNase PH homolog [Zea mays]
Unigene11308_All	--
Unigene11309_All	OSJNBb0012E24.4 [Oryza sativa (japonica cultivar-group)]
Unigene1131_All	--
Unigene11310_All	--
Unigene11311_All	--
Unigene11312_All	5-alpha-taxadienol-10-beta-hydroxylase [Taxus wallichiana var. chinensis] >gi|42541090|gb|AAS19442.1| 5-alpha-taxadienol-10-beta-hydroxylase [Taxus wallichiana var. chinensis]
Unigene11313_All	--
Unigene11314_All	Os03g0650800 [Oryza sativa (japonica cultivar-group)] >gi|62733416|gb|AAX95533.1| Hypothetical protein [Oryza sativa Japonica Group] >gi|108710123|gb|ABF97918.1| expressed protein [Oryza sativa (japonica cultivar-group)] >gi|113549258|dbj|BAF12701.1| Os03g0650800 [Oryza sativa Japonica Group]
Unigene11315_All	At4g36660 [Arabidopsis thaliana] >gi|45773768|gb|AAS76688.1| At4g36660 [Arabidopsis thaliana]
Unigene11316_All	--
Unigene11317_All	brain protein 44 [Zea mays]
Unigene11318_All	--
Unigene11319_All	RecName: Full=Levopimaradiene synthase, chloroplastic; AltName: Full=Diterpene synthase; AltName: Full=PaTPS-LAS; Includes: RecName: Full=Levopimaradiene synthase; Includes: RecName: Full=Copalyl diphosphate synthase; Flags: Precursor >gi|44804521|gb|AAS47691.1| levopimaradiene/abietadiene synthase [Picea abies]
Unigene1132_All	ABC1 family protein [Arabidopsis thaliana] >gi|75261770|sp|Q9ASX5.1|Y5520_ARATH RecName: Full=Uncharacterized aarF domain-containing protein kinase At5g05200, chloroplastic; Flags: Precursor >gi|13605575|gb|AAK32781.1|AF361613_1 AT5g05200/K2A11_7 [Arabidopsis thaliana] >gi|16648993|gb|AAL24348.1| Unknown protein [Arabidopsis thaliana] >gi|22137078|gb|AAM91384.1| At5g05200/K2A11_7 [Arabidopsis tha…
Unigene11320_All	pol protein [Cucumis melo]
Unigene11321_All	RecName: Full=DNA gyrase subunit A, chloroplastic/mitochondrial; Flags: Precursor >gi|38017093|gb|AAR07942.1| DNA gyrase A subunit [Nicotiana benthamiana]
Unigene11322_All	40S ribosomal protein S24 [Zea mays] >gi|195640368|gb|ACG39652.1| 40S ribosomal protein S24 [Zea mays]
Unigene11323_All	Os01g0559200 [Oryza sativa (japonica cultivar-group)] >gi|113532872|dbj|BAF05255.1| Os01g0559200 [Oryza sativa Japonica Group]
Unigene11324_All	RecName: Full=Filament-like plant protein 6; Short=AtFPP6 >gi|12323626|gb|AAG51782.1|AC079679_2 mysoin-like protein; 11013-7318 [Arabidopsis thaliana]
Unigene11325_All	hydroxyphenylpyruvate reductase (HPPR) [Solenostemon scutellarioides]
Unigene11326_All	--
Unigene11327_All	--
Unigene11328_All	--
Unigene11329_All	Os08g0343300 [Oryza sativa (japonica cultivar-group)] >gi|113623563|dbj|BAF23508.1| Os08g0343300 [Oryza sativa Japonica Group]
Unigene1133_All	Os10g0520700 [Oryza sativa (japonica cultivar-group)] >gi|78708920|gb|ABB47895.1| HIT zinc finger family protein, expressed [Oryza sativa (japonica cultivar-group)] >gi|113639695|dbj|BAF27000.1| Os10g0520700 [Oryza sativa Japonica Group]
Unigene11330_All	--
Unigene11331_All	YALI0F07557p [Yarrowia lipolytica] >gi|49650994|emb|CAG77931.1| YALI0F07557p [Yarrowia lipolytica]
Unigene11332_All	photosystem II 47 kDa protein [Cryptomeria japonica] >gi|221272371|sp|B1VKC1.1|PSBB_CRYJA RecName: Full=Photosystem II CP47 chlorophyll apoprotein; AltName: Full=PSII 47 kDa protein; AltName: Full=Protein CP-47 >gi|171854892|dbj|BAG16632.1| photosystem II CP47 chlorophyll apoprotein [Cryptomeria japonica] >gi|239794261|dbj|BAH73258.1| photosystem II CP47 chlorophyll apoprotein [Cryptomeria japoni…
Unigene11333_All	RecName: Full=Peroxiredoxin Q, chloroplastic; AltName: Full=Thioredoxin reductase; Flags: Precursor >gi|42795441|gb|AAS46230.1| peroxiredoxin Q [Populus trichocarpa x Populus deltoides]
Unigene11334_All	--
Unigene11335_All	DIRP family protein, expressed [Oryza sativa (japonica cultivar-group)]
Unigene11336_All	cytochrome P450 enzyme [Pisum sativum]
Unigene11337_All	hydroxyproline-rich glycoprotein-like [Oryza sativa Japonica Group] >gi|255677301|dbj|BAH93671.1| Os06g0664400 [Oryza sativa Japonica Group]
Unigene11338_All	NADH dehydrogenase, subunit 9 [Zea mays]
Unigene11339_All	homeobox transcription factor Hox7-like protein [Oryza sativa Japonica Group] >gi|33146880|dbj|BAC79878.1| homeobox transcription factor Hox7-like protein [Oryza sativa Japonica Group]
Unigene1134_All	Os11g0118600 [Oryza sativa (japonica cultivar-group)] >gi|77548381|gb|ABA91178.1| expressed protein [Oryza sativa (japonica cultivar-group)] >gi|77552855|gb|ABA95651.1| expressed protein [Oryza sativa (japonica cultivar-group)] >gi|113644303|dbj|BAF27444.1| Os11g0118600 [Oryza sativa Japonica Group] >gi|255669990|dbj|BAF29023.2| Os12g0117800 [Oryza sativa Japonica Group]
Unigene11340_All	Os02g0773400 [Oryza sativa (japonica cultivar-group)] >gi|113537799|dbj|BAF10182.1| Os02g0773400 [Oryza sativa Japonica Group]
Unigene11341_All	mutant DNA dependent RNA polymerase D largest subunit rpd1-8 [Zea mays]
Unigene11342_All	--
Unigene11343_All	ATP-dependent DNA helicase PIF1 [Microsporum canis CBS 113480]
Unigene11344_All	--
Unigene11345_All	Os01g0920400 [Oryza sativa (japonica cultivar-group)] >gi|113534751|dbj|BAF07134.1| Os01g0920400 [Oryza sativa Japonica Group]
Unigene11346_All	--
Unigene11347_All	reduced leaflet 1 [Lotus japonicus]
Unigene11348_All	H0307D04.4 [Oryza sativa (indica cultivar-group)]
Unigene11349_All	--
Unigene1135_All	--
Unigene11350_All	Os03g0255100 [Oryza sativa (japonica cultivar-group)] >gi|113548062|dbj|BAF11505.1| Os03g0255100 [Oryza sativa Japonica Group]
Unigene11351_All	Os04g0462300 [Oryza sativa (japonica cultivar-group)] >gi|38344973|emb|CAE01536.2| OSJNBa0072F16.18 [Oryza sativa (japonica cultivar-group)] >gi|113564572|dbj|BAF14915.1| Os04g0462300 [Oryza sativa Japonica Group]
Unigene11352_All	--
Unigene11353_All	expressed protein [Oryza sativa (japonica cultivar-group)]
Unigene11354_All	--
Unigene11355_All	calmodulin-binding ion transporter-like protein [Physcomitrella patens]
Unigene11356_All	PAF1 complex component [Populus trichocarpa] >gi|222833309|gb|EEE71786.1| PAF1 complex component [Populus trichocarpa]
Unigene11357_All	ATP-dependent RNA helicase-like protein [Arabidopsis thaliana] >gi|21539575|gb|AAM53340.1| ATP-dependent RNA helicase-like protein [Arabidopsis thaliana] >gi|34098783|gb|AAQ56774.1| At3g62310 [Arabidopsis thaliana]
Unigene11358_All	Avr9/Cf-9 rapidly elicited protein 74 [Nicotiana tabacum]
Unigene11359_All	NADH dehydrogenase subunit 4 [Arabidopsis thaliana]
Unigene1136_All	--
Unigene11360_All	Os10g0498900 [Oryza sativa (japonica cultivar-group)] >gi|113639581|dbj|BAF26886.1| Os10g0498900 [Oryza sativa Japonica Group]
Unigene11361_All	--
Unigene11362_All	expressed protein [Arabidopsis thaliana] >gi|20198213|gb|AAM15465.1| expressed protein [Arabidopsis thaliana] >gi|107738176|gb|ABF83655.1| At2g04340 [Arabidopsis thaliana]
Unigene11363_All	Os08g0386700 [Oryza sativa (japonica cultivar-group)] >gi|113623678|dbj|BAF23623.1| Os08g0386700 [Oryza sativa Japonica Group]
Unigene11364_All	--
Unigene11365_All	Os04g0661700 [Oryza sativa (japonica cultivar-group)] >gi|113565721|dbj|BAF16064.1| Os04g0661700 [Oryza sativa Japonica Group]
Unigene11366_All	ECT7 (evolutionarily conserved C-terminal region 7) [Arabidopsis thaliana] >gi|186489402|ref|NP_001117446.1| ECT7 (evolutionarily conserved C-terminal region 7) [Arabidopsis thaliana]
Unigene11367_All	magnesium transporter CorA-like family protein [Arabidopsis thaliana] >gi|16209702|gb|AAL14408.1| AT3g58970/F17J16_20 [Arabidopsis thaliana] >gi|25090327|gb|AAN72277.1| At3g58970/F17J16_20 [Arabidopsis thaliana] >gi|25360850|gb|AAN73214.1| MRS2-4 [Arabidopsis thaliana]
Unigene11368_All	chromatin remodeling complex SWI/SNF protein [Physcomitrella patens subsp. patens] >gi|162686430|gb|EDQ72819.1| chromatin remodeling complex SWI/SNF protein [Physcomitrella patens subsp. patens]
Unigene11369_All	GHMP kinase-related [Arabidopsis thaliana]
Unigene1137_All	--
Unigene11370_All	Gag-Pol polyprotein [Medicago truncatula]
Unigene11371_All	--
Unigene11372_All	AT5g20600/F7C8_190 [Arabidopsis thaliana] >gi|28416463|gb|AAO42762.1| At5g20600/F7C8_190 [Arabidopsis thaliana]
Unigene11373_All	Os07g0637400 [Oryza sativa (japonica cultivar-group)] >gi|23237830|dbj|BAC16405.1| vesicle soluble NSF attachment protein receptor-like protein [Oryza sativa Japonica Group] >gi|113611938|dbj|BAF22316.1| Os07g0637400 [Oryza sativa Japonica Group]
Unigene11374_All	bZIP transcription factor [Solanum lycopersicum]
Unigene11375_All	acid phosphatase class B family protein [Arabidopsis thaliana] >gi|13926198|gb|AAK49578.1|AF370572_1 Similar to acid phosphatase [Arabidopsis thaliana] >gi|16226693|gb|AAL16234.1|AF428465_1 At1g04040/F21M11_2 [Arabidopsis thaliana] >gi|4204285|gb|AAD10666.1| Similar to acid phosphatase [Arabidopsis thaliana]
Unigene11376_All	pentatricopeptide (PPR) repeat-containing protein [Arabidopsis thaliana] >gi|75171449|sp|Q9FLD8.1|PP408_ARATH RecName: Full=Pentatricopeptide repeat-containing protein At5g39980, chloroplastic; Flags: Precursor
Unigene11377_All	--
Unigene11378_All	Os02g0621500 [Oryza sativa (japonica cultivar-group)] >gi|113536992|dbj|BAF09375.1| Os02g0621500 [Oryza sativa Japonica Group]
Unigene11379_All	--
Unigene1138_All	--
Unigene11380_All	--
Unigene11381_All	ATEXO70G1 (exocyst subunit EXO70 family protein G1); protein binding [Arabidopsis thaliana] >gi|32347268|gb|AAP31853.1| EXO70-G1 protein [Arabidopsis thaliana]
Unigene11382_All	--
Unigene11383_All	erg-1 [Solanum tuberosum]
Unigene11384_All	zinc ion binding [Arabidopsis thaliana]
Unigene11385_All	PREDICTED: hypothetical protein [Vitis vinifera]
Unigene11386_All	white-brown-complex ABC transporter family [Populus trichocarpa] >gi|222849938|gb|EEE87485.1| white-brown-complex ABC transporter family [Populus trichocarpa]
Unigene11387_All	Os05g0512500 [Oryza sativa (japonica cultivar-group)] >gi|113579573|dbj|BAF17936.1| Os05g0512500 [Oryza sativa Japonica Group]
Unigene11388_All	tyrosylprotein sulfotransferase [Arabidopsis thaliana]
Unigene11389_All	protein kinase family protein [Arabidopsis thaliana]
Unigene1139_All	protein kinase family protein [Glycine max]
Unigene11390_All	--
Unigene11391_All	T5E21.9 [Arabidopsis thaliana]
Unigene11392_All	Os03g0227300 [Oryza sativa (japonica cultivar-group)] >gi|108706959|gb|ABF94754.1| 5'-3' exonuclease, N-terminal resolvase-like domain containing protein, expressed [Oryza sativa (japonica cultivar-group)] >gi|113547915|dbj|BAF11358.1| Os03g0227300 [Oryza sativa Japonica Group]
Unigene11393_All	unknown [Picea sitchensis]
Unigene11394_All	Os02g0179800 [Oryza sativa (japonica cultivar-group)]
Unigene11395_All	Os04g0665700 [Oryza sativa (japonica cultivar-group)] >gi|75232918|sp|Q7XPK1.1|C3H31_ORYSJ RecName: Full=Zinc finger CCCH domain-containing protein 31; Short=OsC3H31 >gi|32488659|emb|CAE03586.1| OSJNBa0087O24.9 [Oryza sativa (japonica cultivar-group)] >gi|113565750|dbj|BAF16093.1| Os04g0665700 [Oryza sativa Japonica Group] >gi|116308845|emb|CAH65982.1| H1005F08.11 [Oryza sativa (indica cultivar-g…
Unigene11396_All	--
Unigene11397_All	--
Unigene11398_All	MEE55 (maternal effect embryo arrest 55) [Arabidopsis thaliana]
Unigene11399_All	methyltransferase [Arabidopsis thaliana] >gi|9743354|gb|AAF97978.1|AC000103_28 F21J9.14 [Arabidopsis thaliana]
Unigene114_All	AT5G16780 [Arabidopsis thaliana]
Unigene1140_All	AT3g19120/MVI11_3 [Arabidopsis thaliana] >gi|23506151|gb|AAN31087.1| At3g19120/MVI11_3 [Arabidopsis thaliana]
Unigene11400_All	glycosyltransferase family 14 protein / core-2/I-branching enzyme family protein [Arabidopsis thaliana] >gi|16209674|gb|AAL14395.1| AT5g15050/F2G14_170 [Arabidopsis thaliana] >gi|21700835|gb|AAM70541.1| AT5g15050/F2G14_170 [Arabidopsis thaliana]
Unigene11401_All	--
Unigene11402_All	APO4 (ACCUMULATION OF PHOTOSYSTEM ONE 4) [Arabidopsis thaliana] >gi|68565079|sp|Q9LSZ0.2|APO4_ARATH RecName: Full=APO protein 4, mitochondrial; Flags: Precursor >gi|108385418|gb|ABF85786.1| At3g21740 [Arabidopsis thaliana]
Unigene11403_All	tRNA/rRNA methyltransferase (SpoU) family protein [Arabidopsis thaliana] >gi|90093284|gb|ABD85155.1| At4g38020 [Arabidopsis thaliana]
Unigene11404_All	TAF15b (TBP-ASSOCIATED FACTOR 15b); binding / nucleic acid binding / nucleotide binding / zinc ion binding [Arabidopsis thaliana] >gi|30697077|ref|NP_568879.3| TAF15b (TBP-ASSOCIATED FACTOR 15b); binding / nucleic acid binding / nucleotide binding / zinc ion binding [Arabidopsis thaliana] >gi|14194175|gb|AAK56282.1|AF367294_1 AT5g58470/mqj2_60 [Arabidopsis thaliana] >gi|18700145|gb|AAL77684.1| AT…
Unigene11405_All	T-complex protein 1 subunit gamma [Zea mays] >gi|195655091|gb|ACG47013.1| T-complex protein 1 subunit gamma [Zea mays]
Unigene11406_All	At1g70370/F17O7_9 [Arabidopsis thaliana] >gi|23308227|gb|AAN18083.1| At1g70370/F17O7_9 [Arabidopsis thaliana]
Unigene11407_All	Os01g0184000 [Oryza sativa (japonica cultivar-group)] >gi|113531761|dbj|BAF04144.1| Os01g0184000 [Oryza sativa Japonica Group]
Unigene11408_All	OSIGBa0130B08.11 [Oryza sativa (indica cultivar-group)]
Unigene11409_All	--
Unigene1141_All	unnamed protein product [Vitis vinifera]
Unigene11410_All	histone H3 [Zea mays]
Unigene11411_All	--
Unigene11412_All	--
Unigene11413_All	Os06g0300600 [Oryza sativa (japonica cultivar-group)] >gi|113595491|dbj|BAF19365.1| Os06g0300600 [Oryza sativa Japonica Group]
Unigene11414_All	--
Unigene11415_All	--
Unigene11416_All	Os02g0200800 [Oryza sativa (japonica cultivar-group)] >gi|42733498|dbj|BAD11346.1| BRI1-KD interacting protein 118 [Oryza sativa Japonica Group] >gi|113535752|dbj|BAF08135.1| Os02g0200800 [Oryza sativa Japonica Group]
Unigene11417_All	Putative DNA2-NAM7 helicase family protein [Oryza sativa]
Unigene11418_All	--
Unigene11419_All	--
Unigene1142_All	EMB975 (EMBRYO DEFECTIVE 975) [Arabidopsis thaliana] >gi|75110949|sp|Q5XET4.1|PP142_ARATH RecName: Full=Pentatricopeptide repeat-containing protein At2g01860; AltName: Full=Protein EMBRYO DEFECTIVE 975 >gi|53850483|gb|AAU95418.1| At2g01860 [Arabidopsis thaliana] >gi|55733739|gb|AAV59266.1| At2g01860 [Arabidopsis thaliana]
Unigene11420_All	Os10g0159800 [Oryza sativa (japonica cultivar-group)] >gi|113638812|dbj|BAF26117.1| Os10g0159800 [Oryza sativa Japonica Group]
Unigene11421_All	At2g32980/T21L14.8 [Arabidopsis thaliana] >gi|20196992|gb|AAB91972.2| expressed protein [Arabidopsis thaliana] >gi|21928095|gb|AAM78076.1| At2g32980/T21L14.8 [Arabidopsis thaliana]
Unigene11422_All	RecName: Full=Serine carboxypeptidase-like 31; Flags: Precursor >gi|1931640|gb|AAB65475.1| Serine carboxypeptidase isolog; 30227-33069 [Arabidopsis thaliana]
Unigene11423_All	Pentatricopeptide repeat [Medicago truncatula]
Unigene11424_All	--
Unigene11425_All	--
Unigene11426_All	--
Unigene11427_All	catalytic/ transferase [Arabidopsis thaliana]
Unigene11428_All	OEP80 (OUTER ENVELOPE PROTEIN OF 80 KDA) [Arabidopsis thaliana] >gi|75168961|sp|Q9C5J8.1|OEP80_ARATH RecName: Full=Outer envelope protein of 80 kDa; Short=AtOEP80; AltName: Full=Protein TOC75-V; Short=AtToc75-V
Unigene11429_All	--
Unigene1143_All	Os04g0488000 [Oryza sativa (japonica cultivar-group)] >gi|75233131|sp|Q7XUF4.2|CDKG2_ORYSJ RecName: Full=Cyclin-dependent kinase G-2; Short=CDKG;2 >gi|158512881|sp|A2XUW1.1|CDKG2_ORYSI RecName: Full=Cyclin-dependent kinase G-2; Short=CDKG;2 >gi|38344237|emb|CAD41330.2| OJ991113_30.14 [Oryza sativa (japonica cultivar-group)] >gi|113564718|dbj|BAF15061.1| Os04g0488000 [Oryza sativa Japonica Group]
Unigene11430_All	Os02g0771800 [Oryza sativa (japonica cultivar-group)]
Unigene11431_All	AWPM19-like protein [Cucumis melo]
Unigene11432_All	RecName: Full=Protein-L-isoaspartate O-methyltransferase; Short=PIMT; AltName: Full=Protein-beta-aspartate methyltransferase; AltName: Full=Protein L-isoaspartyl methyltransferase; AltName: Full=L-isoaspartyl protein carboxyl methyltransferase >gi|414332|gb|AAA34297.1| L-isoaspartyl methyltransferase [Triticum aestivum]
Unigene11433_All	Os06g0114700 [Oryza sativa (japonica cultivar-group)] >gi|113594646|dbj|BAF18520.1| Os06g0114700 [Oryza sativa Japonica Group]
Unigene11434_All	transcription factor [Arabidopsis thaliana] >gi|30023794|gb|AAP13430.1| At3g54390 [Arabidopsis thaliana]
Unigene11435_All	RNA helicase [Vigna radiata]
Unigene11436_All	zinc finger (C3HC4-type RING finger) family protein [Arabidopsis thaliana] >gi|9759335|dbj|BAB09844.1| retroelement pol polyprotein-like [Arabidopsis thaliana]
Unigene11437_All	WD-40 repeat family protein [Arabidopsis thaliana]
Unigene11438_All	--
Unigene11439_All	shikimate kinase [Populus trichocarpa] >gi|222839354|gb|EEE77691.1| shikimate kinase [Populus trichocarpa]
Unigene1144_All	DNA binding / protein binding / zinc ion binding [Arabidopsis thaliana]
Unigene11440_All	phosphatidylinositol 3-kinase [Medicago truncatula]
Unigene11441_All	NDX1 homeobox protein [Lotus japonicus]
Unigene11442_All	--
Unigene11443_All	ECHIA (ENOYL-COA HYDRATASE/ISOMERASE A); catalytic [Arabidopsis thaliana] >gi|46518363|gb|AAS99663.1| At4g16210 [Arabidopsis thaliana] >gi|48958507|gb|AAT47806.1| At4g16210 [Arabidopsis thaliana]
Unigene11444_All	binding [Arabidopsis thaliana]
Unigene11445_All	--
Unigene11446_All	initiator tRNA phosphoribosyl transferase family protein [Arabidopsis thaliana] >gi|30725316|gb|AAP37680.1| At2g40570 [Arabidopsis thaliana]
Unigene11447_All	Os03g0803900 [Oryza sativa (japonica cultivar-group)] >gi|113550085|dbj|BAF13528.1| Os03g0803900 [Oryza sativa Japonica Group]
Unigene11448_All	Os05g0398100 [Oryza sativa (japonica cultivar-group)] >gi|113579023|dbj|BAF17386.1| Os05g0398100 [Oryza sativa Japonica Group]
Unigene11449_All	alpha-amylase [Zea mays] >gi|195638042|gb|ACG38489.1| alpha-amylase precursor [Zea mays]
Unigene1145_All	UDP-D-glucuronic acid 4-epimerase [Gossypium hirsutum]
Unigene11450_All	Homeodomain-related [Medicago truncatula]
Unigene11451_All	maltose transporter [Malus x domestica]
Unigene11452_All	--
Unigene11453_All	ATNUDX23 (ARABIDOPSIS THALIANA NUDIX HYDROLASE HOMOLOG 23); FAD diphosphatase/ hydrolase [Arabidopsis thaliana] >gi|68565870|sp|P93740.2|NUD23_ARATH RecName: Full=Nudix hydrolase 23, chloroplastic; Short=AtNUDT23; AltName: Full=ADP-ribose pyrophosphatase; AltName: Full=FAD diphosphatase; Flags: Precursor >gi|20198322|gb|AAB63537.2| expressed protein [Arabidopsis thaliana] >gi|107738412|gb|ABF8369…
Unigene11454_All	--
Unigene11455_All	--
Unigene11456_All	--
Unigene11457_All	--
Unigene11458_All	ATP binding / kinase/ protein kinase/ protein serine/threonine kinase/ protein tyrosine kinase [Arabidopsis thaliana] >gi|259016409|sp|P0C5E2.2|Y1839_ARATH RecName: Full=Probable serine/threonine-protein kinase At1g18390; Flags: Precursor
Unigene11459_All	--
Unigene1146_All	cellulose synthase-like protein H1 [Hordeum vulgare subsp. vulgare]
Unigene11460_All	Os01g0191700 [Oryza sativa (japonica cultivar-group)] >gi|113531804|dbj|BAF04187.1| Os01g0191700 [Oryza sativa Japonica Group]
Unigene11461_All	PrMC3 [Pinus radiata]
Unigene11462_All	nucleoporin 98 [Daucus carota]
Unigene11463_All	--
Unigene11464_All	WD-40 repeat family protein / beige-related [Arabidopsis thaliana]
Unigene11465_All	Os09g0327200 [Oryza sativa (japonica cultivar-group)]
Unigene11466_All	--
Unigene11467_All	--
Unigene11468_All	Os01g0948500 [Oryza sativa (japonica cultivar-group)] >gi|22830929|dbj|BAC15794.1| armadillo repeat-containing protein-like [Oryza sativa Japonica Group] >gi|113534925|dbj|BAF07308.1| Os01g0948500 [Oryza sativa Japonica Group]
Unigene11469_All	--
Unigene1147_All	Os03g0747300 [Oryza sativa (japonica cultivar-group)] >gi|113549728|dbj|BAF13171.1| Os03g0747300 [Oryza sativa Japonica Group]
Unigene11470_All	CYCLOPS [Oryza sativa Japonica Group]
Unigene11471_All	--
Unigene11472_All	glycosylphosphatidylinositol anchor attachment 1-like [Oryza sativa Japonica Group]
Unigene11473_All	Similar to serine/threonine kinases [Arabidopsis thaliana]
Unigene11474_All	Os10g0556801 [Oryza sativa Japonica Group]
Unigene11475_All	--
Unigene11476_All	lectin protein kinase family protein [Arabidopsis thaliana] >gi|7413591|emb|CAB86081.1| receptor like protein kinase [Arabidopsis thaliana] >gi|9757765|dbj|BAB08374.1| receptor lectin kinase-like protein [Arabidopsis thaliana] >gi|20260626|gb|AAM13211.1| receptor like protein kinase [Arabidopsis thaliana] >gi|31711748|gb|AAP68230.1| At5g03140 [Arabidopsis thaliana] >gi|110742398|dbj|BAE99121.1| r…
Unigene11477_All	response regulator 1 [Pinus pinea]
Unigene11478_All	Os09g0442400 [Oryza sativa (japonica cultivar-group)] >gi|113631523|dbj|BAF25204.1| Os09g0442400 [Oryza sativa Japonica Group]
Unigene11479_All	Os06g0116100 [Oryza sativa (japonica cultivar-group)] >gi|113594657|dbj|BAF18531.1| Os06g0116100 [Oryza sativa Japonica Group] >gi|194396107|gb|ACF60471.1| myb-binding protein [Oryza sativa Japonica Group]
Unigene1148_All	Os09g0133700 [Oryza sativa (japonica cultivar-group)] >gi|47848455|dbj|BAD22311.1| Transcriptional regulators of NagC/XylR (ROK)-like [Oryza sativa Japonica Group] >gi|113630865|dbj|BAF24546.1| Os09g0133700 [Oryza sativa Japonica Group]
Unigene11480_All	--
Unigene11481_All	--
Unigene11482_All	Os06g0143900 [Oryza sativa (japonica cultivar-group)] >gi|75109943|sp|Q5VQ78.1|COB21_ORYSJ RecName: Full=Coatomer subunit beta'-1; AltName: Full=Beta'-coat protein 1; Short=Beta'-COP 1 >gi|113594819|dbj|BAF18693.1| Os06g0143900 [Oryza sativa Japonica Group]
Unigene11483_All	centromeric protein-related [Arabidopsis thaliana]
Unigene11484_All	AT5g39790/MKM21_80 [Arabidopsis thaliana] >gi|16974327|gb|AAL31148.1| AT5g39790/MKM21_80 [Arabidopsis thaliana]
Unigene11485_All	At2g14530/T13P21.9 [Arabidopsis thaliana] >gi|21700859|gb|AAM70553.1| At2g14530/T13P21.9 [Arabidopsis thaliana]
Unigene11486_All	glycosyltransferase family 14 protein / core-2/I-branching enzyme family protein [Arabidopsis thaliana] >gi|9280665|gb|AAF86534.1|AC002560_27 F21B7.14 [Arabidopsis thaliana]
Unigene11487_All	--
Unigene11488_All	GRIK1 (GEMINIVIRUS REP INTERACTING KINASE 1); kinase [Arabidopsis thaliana] >gi|79314227|ref|NP_001030811.1| GRIK1 (GEMINIVIRUS REP INTERACTING KINASE 1); kinase [Arabidopsis thaliana] >gi|124221824|emb|CAM32015.1| SnRK1-activating protein kinase-2 [Arabidopsis thaliana]
Unigene11489_All	--
Unigene1149_All	histone acetyltransferase [Populus trichocarpa] >gi|222856261|gb|EEE93808.1| histone acetyltransferase [Populus trichocarpa]
Unigene11490_All	hydrolase/ protein serine/threonine phosphatase [Arabidopsis thaliana]
Unigene11491_All	trehalase 1 GMTRE1 [Glycine max]
Unigene11492_All	RecName: Full=Zinc finger CCCH domain-containing protein 62; Short=OsC3H62 >gi|110289029|gb|ABB47500.2| SAP domain containing protein, expressed [Oryza sativa (japonica cultivar-group)]
Unigene11493_All	LOC100284589 [Zea mays] >gi|195643202|gb|ACG41069.1| 3-isopropylmalate dehydrogenase 2 [Zea mays]
Unigene11494_All	--
Unigene11495_All	Os03g0788300 [Oryza sativa (japonica cultivar-group)] >gi|113549972|dbj|BAF13415.1| Os03g0788300 [Oryza sativa Japonica Group]
Unigene11496_All	EMB3003 (embryo defective 3003); acyltransferase/ dihydrolipoyllysine-residue acetyltransferase/ protein binding [Arabidopsis thaliana] >gi|22135832|gb|AAM91102.1| At1g34430/F7P12_2 [Arabidopsis thaliana] >gi|24111345|gb|AAN46796.1| At1g34430/F7P12_2 [Arabidopsis thaliana]
Unigene11497_All	pleiotropic drug resistance protein [Cucumis sativus]
Unigene11498_All	integral membrane family protein [Arabidopsis thaliana] >gi|6573714|gb|AAF17634.1|AC009978_10 T23E18.26 [Arabidopsis thaliana] >gi|29329821|emb|CAD83087.1| GONST3 Golgi Nucleotide sugar transporter [Arabidopsis thaliana]
Unigene11499_All	AtSPO11-1 [Arabidopsis thaliana]
Unigene115_All	methionine aminopeptidase 1 [Ananas comosus]
Unigene1150_All	2-on-2 hemoglobin [Datisca glomerata]
Unigene11500_All	cystathionine gamma synthase [Solanum lycopersicum]
Unigene11501_All	sulfate transporter [Populus tremula x Populus alba]
Unigene11502_All	Os06g0163200 [Oryza sativa (japonica cultivar-group)] >gi|113594934|dbj|BAF18808.1| Os06g0163200 [Oryza sativa Japonica Group]
Unigene11503_All	LPP2 (LIPID PHOSPHATE PHOSPHATASE 2); acid phosphatase/ phosphatidate phosphatase [Arabidopsis thaliana] >gi|41017421|sp|Q9XI60.1|LPP2_ARATH RecName: Full=Lipid phosphate phosphatase 2; Short=AtLPP2; AltName: Full=Phosphatidic acid phosphatase 2; Short=AtPAP2; AltName: Full=Prenyl diphosphate phosphatase >gi|5103807|gb|AAD39637.1|AC007591_2 Contains similarity to gb|AF014403 type-2 phosphatidic a…
Unigene11504_All	LOC100281371 [Zea mays] >gi|195613556|gb|ACG28608.1| transmembrane emp24 domain-containing protein 3 precursor [Zea mays]
Unigene11505_All	--
Unigene11506_All	--
Unigene11507_All	--
Unigene11508_All	TIR/P-loop/LRR [Pinus taeda]
Unigene11509_All	Os04g0403400 [Oryza sativa (japonica cultivar-group)] >gi|113564269|dbj|BAF14612.1| Os04g0403400 [Oryza sativa Japonica Group]
Unigene1151_All	--
Unigene11510_All	dead-box ATP-dependent RNA helicase [Micromonas sp. RCC299] >gi|226518429|gb|ACO64421.1| dead-box ATP-dependent RNA helicase [Micromonas sp. RCC299]
Unigene11511_All	117M18_32 [Brassica rapa]
Unigene11512_All	kinetochore protein [Capsella rubella]
Unigene11513_All	Mg2+ and Zn2+/H+ antiporter, atmhx1-like protein [Populus trichocarpa] >gi|222861776|gb|EEE99318.1| Mg2+ and Zn2+/H+ antiporter, atmhx1-like protein [Populus trichocarpa]
Unigene11514_All	Os01g0951100 [Oryza sativa (japonica cultivar-group)] >gi|19386828|dbj|BAB86206.1| zinc finger protein-like [Oryza sativa Japonica Group] >gi|113534942|dbj|BAF07325.1| Os01g0951100 [Oryza sativa Japonica Group]
Unigene11515_All	--
Unigene11516_All	--
Unigene11517_All	--
Unigene11518_All	--
Unigene11519_All	F23N19.4 [Arabidopsis thaliana]
Unigene1152_All	plastidic phosphate translocator-like protein2 [Mesembryanthemum crystallinum]
Unigene11520_All	binding [Arabidopsis thaliana] >gi|7262671|gb|AAF43929.1|AC012188_6 EST gb|AI997595 comes from this gene [Arabidopsis thaliana] >gi|89000955|gb|ABD59067.1| At1g14300 [Arabidopsis thaliana]
Unigene11521_All	--
Unigene11522_All	--
Unigene11523_All	condensin complex components subunit [Populus trichocarpa] >gi|222866861|gb|EEF03992.1| condensin complex components subunit [Populus trichocarpa]
Unigene11524_All	--
Unigene11525_All	--
Unigene11526_All	--
Unigene11527_All	expressed protein [Oryza sativa Japonica Group]
Unigene11528_All	12-oxophytodienoic acid 10,11-reductase [Pisum sativum]
Unigene11529_All	--
Unigene1153_All	Os01g0182900 [Oryza sativa Japonica Group]
Unigene11530_All	--
Unigene11531_All	--
Unigene11532_All	Os07g0635200 [Oryza sativa Japonica Group]
Unigene11533_All	T24D18.4 [Arabidopsis thaliana]
Unigene11534_All	cytochrome P450 [Populus trichocarpa] >gi|222849313|gb|EEE86860.1| cytochrome P450 [Populus trichocarpa]
Unigene11535_All	--
Unigene11536_All	cholesterol transport protein [Populus trichocarpa] >gi|222849212|gb|EEE86759.1| cholesterol transport protein [Populus trichocarpa]
Unigene11537_All	PREDICTED: KUP2 [Vitis vinifera]
Unigene11538_All	phosphorylase family protein [Arabidopsis thaliana]
Unigene11539_All	ATP binding / kinase/ protein kinase/ protein serine/threonine kinase [Arabidopsis thaliana] >gi|91806264|gb|ABE65860.1| protein kinase family protein [Arabidopsis thaliana]
Unigene1154_All	At5g04090 [Arabidopsis thaliana] >gi|51972132|gb|AAU15170.1| At5g04090 [Arabidopsis thaliana]
Unigene11540_All	predicted protein [Physcomitrella patens subsp. patens] >gi|162681214|gb|EDQ67643.1| predicted protein [Physcomitrella patens subsp. patens]
Unigene11541_All	Os01g0388500 [Oryza sativa (japonica cultivar-group)]
Unigene11542_All	Os05g0200500 [Oryza sativa Japonica Group]
Unigene11543_All	rapid alkalinization factor preproprotein [Nicotiana attenuata]
Unigene11544_All	--
Unigene11545_All	protein kinase family protein [Arabidopsis thaliana] >gi|75262617|sp|Q9FKG6.1|PUB52_ARATH RecName: Full=U-box domain-containing protein 52; AltName: Full=Plant U-box protein 52; Includes: RecName: Full=E3 ubiquitin ligase; Includes: RecName: Full=Serine/threonine-protein kinase >gi|9758470|dbj|BAB08999.1| receptor kinase-like protein [Arabidopsis thaliana]
Unigene11546_All	RNA-dependent RNA polymerase [Nicotiana attenuata]
Unigene11547_All	Trimeric LpxA-like [Medicago truncatula]
Unigene11548_All	ribonuclease III family protein [Arabidopsis thaliana] >gi|95147308|gb|ABF57289.1| At4g37510 [Arabidopsis thaliana]
Unigene11549_All	binding [Arabidopsis thaliana]
Unigene1155_All	--
Unigene11550_All	target of rapamycin [Zea mays] >gi|58429946|gb|AAW78347.1| target of rapamycin [Zea mays]
Unigene11551_All	--
Unigene11552_All	--
Unigene11553_All	emb1703 (embryo defective 1703) [Arabidopsis thaliana]
Unigene11554_All	unknown [Picea sitchensis] >gi|116793850|gb|ABK26903.1| unknown [Picea sitchensis] >gi|148907932|gb|ABR17086.1| unknown [Picea sitchensis] >gi|224285496|gb|ACN40468.1| unknown [Picea sitchensis] >gi|224286487|gb|ACN40950.1| unknown [Picea sitchensis]
Unigene11555_All	--
Unigene11556_All	CAD1 (constitutively activated cell death 1) [Arabidopsis thaliana] >gi|18650618|gb|AAL75908.1| At1g29690/F15D2_24 [Arabidopsis thaliana] >gi|133778820|gb|ABO38750.1| At1g29690 [Arabidopsis thaliana]
Unigene11557_All	Os01g0761100 [Oryza sativa (japonica cultivar-group)] >gi|57900356|dbj|BAD87346.1| tesmin-like [Oryza sativa Japonica Group] >gi|113533852|dbj|BAF06235.1| Os01g0761100 [Oryza sativa Japonica Group]
Unigene11558_All	expressed protein [Oryza sativa (japonica cultivar-group)]
Unigene11559_All	tubulin folding cofactor [Populus trichocarpa] >gi|222861488|gb|EEE99030.1| tubulin folding cofactor [Populus trichocarpa]
Unigene1156_All	--
Unigene11560_All	predicted protein [Populus trichocarpa] >gi|222872136|gb|EEF09267.1| predicted protein [Populus trichocarpa]
Unigene11561_All	sequence orphan [Schizosaccharomyces pombe] >gi|159884001|emb|CAD27472.2| sequence orphan [Schizosaccharomyces pombe]
Unigene11562_All	Unknown protein [Arabidopsis thaliana] >gi|30023734|gb|AAP13400.1| At4g19645 [Arabidopsis thaliana]
Unigene11563_All	PREDICTED: hypothetical protein [Vitis vinifera] >gi|270253348|emb|CBI19959.1| unnamed protein product [Vitis vinifera]
Unigene11564_All	ATP synthase protein I -related [Arabidopsis thaliana] >gi|3746067|gb|AAC63842.1| expressed protein [Arabidopsis thaliana] >gi|15215861|gb|AAK91474.1| At2g31040/T16B12.15 [Arabidopsis thaliana] >gi|19699268|gb|AAL91000.1| At2g31040/T16B12.15 [Arabidopsis thaliana] >gi|20197222|gb|AAM14978.1| expressed protein [Arabidopsis thaliana]
Unigene11565_All	AT3G24740 [Arabidopsis thaliana]
Unigene11566_All	basix helix-loop-helix (bHLH) family protein [Arabidopsis thaliana] >gi|75309184|sp|Q9FLI1.1|BH036_ARATH RecName: Full=Transcription factor bHLH36; AltName: Full=Transcription factor EN 6; AltName: Full=bHLH transcription factor bHLH036; AltName: Full=Basic helix-loop-helix protein 36; Short=bHLH 36; Short=AtbHLH36 >gi|38603974|gb|AAR24730.1| At5g51780 [Arabidopsis thaliana] >gi|44681412|gb|AAS47…
Unigene11567_All	--
Unigene11568_All	chaperonin CPN60-1, mitochondrial precursor [Zea mays] >gi|22248|emb|CAA78100.1| mitochondrial chaperonin-60 [Zea mays]
Unigene11569_All	Os07g0503500 [Oryza sativa Japonica Group]
Unigene1157_All	verticillium wilt disease resistance protein [Solanum lycopersicum] >gi|237899601|gb|ACR33105.1| verticillium wilt disease resistance protein [Solanum lycopersicum] >gi|237899603|gb|ACR33106.1| verticillium wilt disease resistance protein [Solanum lycopersicum]
Unigene11570_All	structural molecule [Zea mays]
Unigene11571_All	At4g24310 [Arabidopsis thaliana]
Unigene11572_All	Os02g0681700 [Oryza sativa (japonica cultivar-group)] >gi|113537278|dbj|BAF09661.1| Os02g0681700 [Oryza sativa Japonica Group]
Unigene11573_All	At2g25605 [Arabidopsis thaliana]
Unigene11574_All	ATP-dependent DNA helicase PIF1 [Microsporum canis CBS 113480]
Unigene11575_All	--
Unigene11576_All	--
Unigene11577_All	At2g13540/T10F5.8 [Arabidopsis thaliana] >gi|23308493|gb|AAN18216.1| At2g13540/T10F5.8 [Arabidopsis thaliana]
Unigene11578_All	Os02g0148300 [Oryza sativa (japonica cultivar-group)] >gi|113535421|dbj|BAF07804.1| Os02g0148300 [Oryza sativa Japonica Group]
Unigene11579_All	RecName: Full=Probable histone H2B.3
Unigene1158_All	Os06g0573800 [Oryza sativa (japonica cultivar-group)] >gi|255677161|dbj|BAH93587.1| Os06g0573700 [Oryza sativa Japonica Group]
Unigene11580_All	--
Unigene11581_All	Os03g0838100 [Oryza sativa (japonica cultivar-group)] >gi|113550306|dbj|BAF13749.1| Os03g0838100 [Oryza sativa Japonica Group]
Unigene11582_All	--
Unigene11583_All	YebC-related [Arabidopsis thaliana] >gi|22096384|sp|O82314.2|U082_ARATH RecName: Full=UPF0082 protein At2g25830 >gi|20197365|gb|AAC42247.2| expressed protein [Arabidopsis thaliana]
Unigene11584_All	NEF1 (NO EXINE FORMATION 1) [Arabidopsis thaliana] >gi|49614761|dbj|BAD26730.1| no exine formation-1 [Arabidopsis thaliana]
Unigene11585_All	nucleotide excision repair protein XP-D homolog [Arabidopsis thaliana]
Unigene11586_All	ATP binding / ATPase/ nucleoside-triphosphatase/ nucleotide binding [Arabidopsis thaliana]
Unigene11587_All	cellulose synthase 6 [Eucalyptus grandis]
Unigene11588_All	--
Unigene11589_All	gt-2-related [Arabidopsis thaliana]
Unigene1159_All	TGA10 transcription factor [Nicotiana tabacum]
Unigene11590_All	Os03g0790500 [Oryza sativa (japonica cultivar-group)] >gi|113549986|dbj|BAF13429.1| Os03g0790500 [Oryza sativa Japonica Group]
Unigene11591_All	--
Unigene11592_All	SNF2P [Triticum turgidum]
Unigene11593_All	aldo/keto reductase family protein [Arabidopsis thaliana] >gi|10178073|dbj|BAB11492.1| aldose reductase-like protein [Arabidopsis thaliana] >gi|67633910|gb|AAY78879.1| aldo/keto reductase family protein [Arabidopsis thaliana]
Unigene11594_All	transcription factor [Vicia faba var. minor]
Unigene11595_All	PREDICTED: similar to glycosyl transferase-related [Vitis vinifera]
Unigene11596_All	cytochrome P450 obtusifoliol 14-alpha-demethylase [Populus trichocarpa] >gi|222846614|gb|EEE84161.1| cytochrome P450 obtusifoliol 14-alpha-demethylase [Populus trichocarpa]
Unigene11597_All	--
Unigene11598_All	T32E20.28 [Arabidopsis thaliana]
Unigene11599_All	small nuclear ribonucleoprotein family protein / snRNP family protein [Arabidopsis thaliana] >gi|22022524|gb|AAM83220.1| At1g28060/F13K9_16 [Arabidopsis thaliana]
Unigene116_All	apoptosis inhibitory 5 (API5) family protein [Arabidopsis thaliana]
Unigene1160_All	cysteine proteinase [Glycine max] >gi|1096153|prf||2111244A Cys protease
Unigene11600_All	Os09g0364000 [Oryza sativa (japonica cultivar-group)] >gi|75254317|sp|Q69NK8.1|C3H59_ORYSJ RecName: Full=Zinc finger CCCH domain-containing protein 59; Short=OsC3H59 >gi|50726200|dbj|BAD33719.1| CwfJ / zinc finger(CCCH-type)-like protein [Oryza sativa Japonica Group] >gi|113631230|dbj|BAF24911.1| Os09g0364000 [Oryza sativa Japonica Group]
Unigene11601_All	ubiquitin family protein [Arabidopsis thaliana] >gi|30696949|ref|NP_851205.1| ubiquitin family protein [Arabidopsis thaliana] >gi|30696951|ref|NP_851206.1| ubiquitin family protein [Arabidopsis thaliana] >gi|21618108|gb|AAM67158.1| ubiquitin-like protein [Arabidopsis thaliana] >gi|28416583|gb|AAO42822.1| At5g57860 [Arabidopsis thaliana]
Unigene11602_All	--
Unigene11603_All	Os05g0365500 [Oryza sativa (japonica cultivar-group)] >gi|113578877|dbj|BAF17240.1| Os05g0365500 [Oryza sativa Japonica Group]
Unigene11604_All	--
Unigene11605_All	Zinc finger, CCHC-type [Medicago truncatula]
Unigene11606_All	--
Unigene11607_All	Os03g0226400 [Oryza sativa (japonica cultivar-group)] >gi|113547910|dbj|BAF11353.1| Os03g0226400 [Oryza sativa Japonica Group]
Unigene11608_All	expressed protein [Oryza sativa (japonica cultivar-group)]
Unigene11609_All	Os02g0828900 [Oryza sativa (japonica cultivar-group)] >gi|113538134|dbj|BAF10517.1| Os02g0828900 [Oryza sativa Japonica Group]
Unigene1161_All	PAUSED [Arabidopsis thaliana]
Unigene11610_All	zinc-finger transcription factor [Ananas comosus]
Unigene11611_All	--
Unigene11612_All	--
Unigene11613_All	PREDICTED: similar to DNA-binding protein [Vitis vinifera] >gi|183979106|emb|CAP08302.1| DNA-binding protein [Vitis thunbergii]
Unigene11614_All	Os09g0251500 [Oryza sativa (japonica cultivar-group)] >gi|47848472|dbj|BAD22327.1| pentatricopeptide (PPR) repeat-containing protein-like [Oryza sativa Japonica Group] >gi|47848643|dbj|BAD22491.1| pentatricopeptide (PPR) repeat-containing protein-like [Oryza sativa Japonica Group] >gi|113630915|dbj|BAF24596.1| Os09g0251500 [Oryza sativa Japonica Group]
Unigene11615_All	--
Unigene11616_All	RecName: Full=Alpha-amylase; AltName: Full=1,4-alpha-D-glucan glucanohydrolase; Flags: Precursor >gi|437945|emb|CAA51734.1| alpha-amylase [Vigna mungo] >gi|745990|prf||2016476A alpha amylase
Unigene11617_All	--
Unigene11618_All	--
Unigene11619_All	Tobacco mosaic virus helicase domain-binding protein [Nicotiana tabacum]
Unigene1162_All	pentatricopeptide (PPR) repeat-containing protein-like protein [Oryza sativa Japonica Group] >gi|50509373|dbj|BAD30928.1| pentatricopeptide (PPR) repeat-containing protein-like protein [Oryza sativa Japonica Group]
Unigene11620_All	Os07g0110400 [Oryza sativa (japonica cultivar-group)]
Unigene11621_All	--
Unigene11622_All	cytochrome oxidase subunit I [Pelargonium reniforme]
Unigene11623_All	--
Unigene11624_All	--
Unigene11625_All	--
Unigene11626_All	At4g13270 [Arabidopsis thaliana] >gi|66841356|gb|AAY57315.1| At4g13270 [Arabidopsis thaliana]
Unigene11627_All	zinc finger (C3HC4-type RING finger) family protein [Arabidopsis thaliana]
Unigene11628_All	histone 2 [Populus trichocarpa] >gi|222871666|gb|EEF08797.1| histone 2 [Populus trichocarpa]
Unigene11629_All	Os09g0457600 [Oryza sativa (japonica cultivar-group)] >gi|113680|sp|P27937.1|AMY3B_ORYSJ RecName: Full=Alpha-amylase isozyme 3B; AltName: Full=1,4-alpha-D-glucan glucanohydrolase; Flags: Precursor >gi|20337|emb|CAA39777.1| alpha-amylase [Oryza sativa (japonica cultivar-group)] >gi|169775|gb|AAA33897.1| alpha-amylase precursor (EC 3.2.1.1) [Oryza sativa] >gi|51536197|dbj|BAD38368.1| Alpha-amylase …
Unigene1163_All	ATGCN4; transporter [Arabidopsis thaliana] >gi|75335804|sp|Q9M1H3.1|AB4F_ARATH RecName: Full=ABC transporter F family member 4; Short=ABC transporter ABCF.4; Short=AtABCF4; AltName: Full=GCN20-type ATP-binding cassette protein GCN4 >gi|7258357|emb|CAB77574.1| ABC transporter-like protein [Arabidopsis thaliana] >gi|15450890|gb|AAK96716.1| ABC transporter-like protein [Arabidopsis thaliana] >gi|317…
Unigene11630_All	--
Unigene11631_All	disproportionating enzyme 2 [Annona cherimola]
Unigene11632_All	photoassimilate-responsive protein PAR-like protein [Arabidopsis thaliana]
Unigene11633_All	tetratricopeptide repeat (TPR)-containing protein [Arabidopsis thaliana]
Unigene11634_All	--
Unigene11635_All	sugar transport protein [Coffea canephora]
Unigene11636_All	glutamyl-tRNA reductase precursor [Glycine max]
Unigene11637_All	glutamyl-tRNA reductase precursor [Glycine max]
Unigene11638_All	RB-binding protein-like [Oryza sativa Japonica Group]
Unigene11639_All	--
Unigene1164_All	Os08g0169700 [Oryza sativa (japonica cultivar-group)] >gi|113623057|dbj|BAF23002.1| Os08g0169700 [Oryza sativa Japonica Group]
Unigene11640_All	protein dimerization [Arabidopsis thaliana]
Unigene11641_All	tumor-related protein [Vitis berlandieri x Vitis riparia]
Unigene11642_All	AT4g03420/F9H3_4 [Arabidopsis thaliana] >gi|20453247|gb|AAM19862.1| AT4g03420/F9H3_4 [Arabidopsis thaliana]
Unigene11643_All	--
Unigene11644_All	Os11g0616300 [Oryza sativa (japonica cultivar-group)] >gi|77551946|gb|ABA94743.1| Remorin, C-terminal region family protein, expressed [Oryza sativa (japonica cultivar-group)] >gi|113645505|dbj|BAF28646.1| Os11g0616300 [Oryza sativa Japonica Group]
Unigene11645_All	RecName: Full=DEAD-box ATP-dependent RNA helicase 53 >gi|9293867|dbj|BAB01770.1| DEAD-Box RNA helicase-like protein [Arabidopsis thaliana] >gi|17064852|gb|AAL32580.1| DEAD-Box RNA helicase-like protein [Arabidopsis thaliana] >gi|20259816|gb|AAM13255.1| DEAD-Box RNA helicase-like protein [Arabidopsis thaliana]
Unigene11646_All	Os12g0563500 [Oryza sativa (japonica cultivar-group)] >gi|108862834|gb|ABA98961.2| metallopeptidase family M24 containing protein, expressed [Oryza sativa (japonica cultivar-group)] >gi|113649544|dbj|BAF30056.1| Os12g0563500 [Oryza sativa Japonica Group]
Unigene11647_All	Similar to cdc2 protein kinases [Arabidopsis thaliana]
Unigene11648_All	--
Unigene11649_All	protein binding / ubiquitin-protein ligase/ zinc ion binding [Arabidopsis thaliana] >gi|75335230|sp|Q9LN71.1|RING1_ARATH RecName: Full=E3 ubiquitin-protein ligase At1g12760; AltName: Full=RING finger protein At1g12760 >gi|9502381|gb|AAF88088.1|AC025417_16 T12C24.29 [Arabidopsis thaliana] >gi|67037431|gb|AAY63561.1| RING domain protein [Arabidopsis thaliana]
Unigene1165_All	--
Unigene11650_All	--
Unigene11651_All	--
Unigene11652_All	--
Unigene11653_All	ubiquinone biosynthesis protein ubiB [Zea mays] >gi|195656083|gb|ACG47509.1| ubiquinone biosynthesis protein ubiB [Zea mays]
Unigene11654_All	minor allergen [Arabidopsis thaliana]
Unigene11655_All	kinase interacting family protein [Arabidopsis thaliana]
Unigene11656_All	Os10g0457000 [Oryza sativa (japonica cultivar-group)] >gi|113639368|dbj|BAF26673.1| Os10g0457000 [Oryza sativa Japonica Group]
Unigene11657_All	At4g24090 [Arabidopsis thaliana]
Unigene11658_All	--
Unigene11659_All	5'-aminoimidazole ribonucleotide synthetase [Solanum tuberosum]
Unigene1166_All	Similar to peptide transporter [Arabidopsis thaliana]
Unigene11660_All	RecName: Full=Short-chain type dehydrogenase/reductase >gi|395223|emb|CAA52213.1| short-chain alcohol dehydrogenase [Picea abies]
Unigene11661_All	RecName: Full=Uncharacterized RING finger protein C548.05c
Unigene11662_All	--
Unigene11663_All	Os04g0379300 [Oryza sativa (japonica cultivar-group)] >gi|21743070|emb|CAD40703.1| OSJNBa0083D01.21 [Oryza sativa (japonica cultivar-group)] >gi|113564159|dbj|BAF14502.1| Os04g0379300 [Oryza sativa Japonica Group]
Unigene11664_All	aminomethyltransferase [Arabidopsis thaliana] >gi|30725630|gb|AAP37837.1| At4g12130 [Arabidopsis thaliana]
Unigene11665_All	subtilisin-like proteinase-like [Oryza sativa Japonica Group] >gi|20161159|dbj|BAB90087.1| subtilisin-like proteinase-like [Oryza sativa Japonica Group]
Unigene11666_All	Os05g0132500 [Oryza sativa (japonica cultivar-group)]
Unigene11667_All	CDF1 (CELL GROWTH DEFECT FACTOR 1) [Arabidopsis thaliana] >gi|21928168|gb|AAM78111.1| AT5g23040/MYJ24_3 [Arabidopsis thaliana] >gi|23505829|gb|AAN28774.1| At5g23040/MYJ24_3 [Arabidopsis thaliana] >gi|62392260|dbj|BAD95465.1| cell growth defect factor [Arabidopsis thaliana]
Unigene11668_All	--
Unigene11669_All	Os08g0431100 [Oryza sativa (japonica cultivar-group)] >gi|113623829|dbj|BAF23774.1| Os08g0431100 [Oryza sativa Japonica Group]
Unigene1167_All	VAP27 [Nicotiana plumbaginifolia]
Unigene11670_All	--
Unigene11671_All	WD-40 repeat protein [Solanum lycopersicum]
Unigene11672_All	Os02g0745600 [Oryza sativa (japonica cultivar-group)] >gi|113537642|dbj|BAF10025.1| Os02g0745600 [Oryza sativa Japonica Group]
Unigene11673_All	nucleotide-sugar transmembrane transporter/ sugar:hydrogen symporter [Arabidopsis thaliana]
Unigene11674_All	Os03g0116800 [Oryza sativa (japonica cultivar-group)] >gi|113547234|dbj|BAF10677.1| Os03g0116800 [Oryza sativa Japonica Group]
Unigene11675_All	ferritin, chloroplast precursor [Physcomitrella patens subsp. patens] >gi|162685722|gb|EDQ72116.1| ferritin, chloroplast precursor [Physcomitrella patens subsp. patens]
Unigene11676_All	RecName: Full=DNA-directed RNA polymerases I, II, and III subunit RPABC5; Short=RNA polymerases I, II, and III subunit ABC5; AltName: Full=DNA-directed RNA polymerase III subunit L; AltName: Full=ABC10; AltName: Full=RPB10 homolog >gi|4508082|gb|AAD21426.1| Putative RNA polymerase II subunit Rpb10 [Arabidopsis thaliana]
Unigene11677_All	--
Unigene11678_All	5-alpha-taxadienol-10-beta-hydroxylase [Taxus x media]
Unigene11679_All	--
Unigene1168_All	CRS1/YhbY domain containing protein, expressed [Oryza sativa (japonica cultivar-group)]
Unigene11680_All	AT3G14110 [Arabidopsis thaliana]
Unigene11681_All	heat shock protein 101 [Vitis vinifera]
Unigene11682_All	--
Unigene11683_All	--
Unigene11684_All	--
Unigene11685_All	expressed protein [Prunus persica]
Unigene11686_All	natC N(alpha)-terminal acetyltransferase, Mak10 subunit-like [Oryza sativa Japonica Group]
Unigene11687_All	--
Unigene11688_All	--
Unigene11689_All	lipoxygenase [Camellia sinensis]
Unigene1169_All	Os03g0233000 [Oryza sativa (japonica cultivar-group)] >gi|20330769|gb|AAM19132.1|AC103891_12 Hypothetical protein [Oryza sativa Japonica Group] >gi|108707017|gb|ABF94812.1| expressed protein [Oryza sativa (japonica cultivar-group)] >gi|113547943|dbj|BAF11386.1| Os03g0233000 [Oryza sativa Japonica Group]
Unigene11690_All	Os09g0424200 [Oryza sativa (japonica cultivar-group)] >gi|50725903|dbj|BAD33431.1| glutamine synthetase-like protein [Oryza sativa Japonica Group] >gi|113631449|dbj|BAF25130.1| Os09g0424200 [Oryza sativa Japonica Group]
Unigene11691_All	Os08g0162100 [Oryza sativa (japonica cultivar-group)] >gi|113623024|dbj|BAF22969.1| Os08g0162100 [Oryza sativa Japonica Group]
Unigene11692_All	pentatricopeptide (PPR) repeat-containing protein [Arabidopsis thaliana] >gi|75206168|sp|Q9SIT7.1|PP151_ARATH RecName: Full=Pentatricopeptide repeat-containing protein At2g13600
Unigene11693_All	Os01g0167800 [Oryza sativa Japonica Group]
Unigene11694_All	predicted protein [Physcomitrella patens subsp. patens] >gi|162681590|gb|EDQ68015.1| predicted protein [Physcomitrella patens subsp. patens]
Unigene11695_All	--
Unigene11696_All	MYB transcription factor-like [Oryza sativa Japonica Group] >gi|46806153|dbj|BAD17383.1| MYB transcription factor-like [Oryza sativa Japonica Group]
Unigene11697_All	117M18_19 [Brassica rapa]
Unigene11698_All	--
Unigene11699_All	PREDICTED: similar to IBR3 (IBA-RESPONSE 3); acyl-CoA dehydrogenase/ oxidoreductase [Vitis vinifera]
Unigene117_All	--
Unigene1170_All	uracil DNA glycosylase family protein [Arabidopsis thaliana] >gi|9294324|dbj|BAB02221.1| uracil-DNA glycosylase-like protein [Arabidopsis thaliana] >gi|115646763|gb|ABJ17110.1| At3g18630 [Arabidopsis thaliana]
Unigene11700_All	--
Unigene11701_All	--
Unigene11702_All	EIL2 [Prunus persica]
Unigene11703_All	Os01g0870500 [Oryza sativa Japonica Group]
Unigene11704_All	Os02g0244300 [Oryza sativa (japonica cultivar-group)] >gi|113535946|dbj|BAF08329.1| Os02g0244300 [Oryza sativa Japonica Group]
Unigene11705_All	--
Unigene11706_All	--
Unigene11707_All	predicted protein [Populus trichocarpa] >gi|222837951|gb|EEE76316.1| predicted protein [Populus trichocarpa]
Unigene11708_All	--
Unigene11709_All	ATCSLC5 (CELLULOSE-SYNTHASE LIKE C5); cellulose synthase/ transferase, transferring glycosyl groups [Arabidopsis thaliana] >gi|75201904|sp|Q9SB75.1|CSLC5_ARATH RecName: Full=Probable xyloglucan glycosyltransferase 5; AltName: Full=Cellulose synthase-like protein C5; Short=AtCslC5 >gi|30725520|gb|AAP37782.1| At4g31590 [Arabidopsis thaliana]
Unigene1171_All	--
Unigene11710_All	--
Unigene11711_All	--
Unigene11712_All	--
Unigene11713_All	RecName: Full=Serine hydroxymethyltransferase, mitochondrial; Short=SHMT; AltName: Full=Serine methylase; AltName: Full=Glycine hydroxymethyltransferase; Flags: Precursor >gi|438247|emb|CAA81082.1| glycine hydroxymethyltransferase [Solanum tuberosum]
Unigene11714_All	--
Unigene11715_All	--
Unigene11716_All	--
Unigene11717_All	--
Unigene11718_All	GTP-binding family protein [Arabidopsis thaliana]
Unigene11719_All	myb family transcription factor [Arabidopsis thaliana] >gi|41619532|gb|AAS10123.1| MYB transcription factor [Arabidopsis thaliana]
Unigene1172_All	peptidase M1 family protein [Arabidopsis thaliana] >gi|9955544|emb|CAC05429.1| leukotriene-A4 hydrolase-like protein [Arabidopsis thaliana]
Unigene11720_All	Os04g0543200 [Oryza sativa (japonica cultivar-group)] >gi|38345947|emb|CAE04271.2| OSJNBb0103I08.18 [Oryza sativa (japonica cultivar-group)] >gi|38345949|emb|CAE04337.2| OSJNBb0038F03.1 [Oryza sativa (japonica cultivar-group)] >gi|113565024|dbj|BAF15367.1| Os04g0543200 [Oryza sativa Japonica Group]
Unigene11721_All	unknown [Picea sitchensis]
Unigene11722_All	EST gb|T04104 comes from this gene [Arabidopsis thaliana]
Unigene11723_All	Os10g0571300 [Oryza sativa (japonica cultivar-group)] >gi|113639987|dbj|BAF27292.1| Os10g0571300 [Oryza sativa Japonica Group]
Unigene11724_All	--
Unigene11725_All	--
Unigene11726_All	--
Unigene11727_All	non-LTR retrolelement reverse transcriptase-like protein [Arabidopsis thaliana]
Unigene11728_All	PREDICTED: similar to SLY1 (SLEEPY1) [Vitis vinifera]
Unigene11729_All	T2E6.19 [Arabidopsis thaliana]
Unigene1173_All	EMB2766 (EMBRYO DEFECTIVE 2766); structural constituent of nuclear pore [Arabidopsis thaliana]
Unigene11730_All	--
Unigene11731_All	--
Unigene11732_All	--
Unigene11733_All	Leucine Rich Repeat family protein, expressed [Oryza sativa (japonica cultivar-group)]
Unigene11734_All	--
Unigene11735_All	Os10g0469600 [Oryza sativa Japonica Group]
Unigene11736_All	RecName: Full=DEAD-box ATP-dependent RNA helicase 45
Unigene11737_All	Os01g0844800 [Oryza sativa (japonica cultivar-group)] >gi|113534313|dbj|BAF06696.1| Os01g0844800 [Oryza sativa Japonica Group]
Unigene11738_All	--
Unigene11739_All	RecName: Full=Embryogenesis-associated protein EMB8 >gi|1350545|gb|AAB01571.1| EMB8 [Picea glauca]
Unigene1174_All	S-adenosylmethionine-dependent methyltransferase [Zea mays]
Unigene11740_All	Os03g0223900 [Oryza sativa (japonica cultivar-group)] >gi|108706925|gb|ABF94720.1| UDP-3-0-acyl N-acetylglucosamine deacetylase family protein, expressed [Oryza sativa (japonica cultivar-group)] >gi|113547897|dbj|BAF11340.1| Os03g0223900 [Oryza sativa Japonica Group]
Unigene11741_All	family 1 glycosyltransferase [Phaseolus vulgaris]
Unigene11742_All	Os01g0716800 [Oryza sativa (japonica cultivar-group)] >gi|113533603|dbj|BAF05986.1| Os01g0716800 [Oryza sativa Japonica Group]
Unigene11743_All	--
Unigene11744_All	unknown [Arabidopsis thaliana]
Unigene11745_All	--
Unigene11746_All	At3g26670 [Arabidopsis thaliana]
Unigene11747_All	EMB2752 [Zea mays] >gi|195639898|gb|ACG39417.1| EMB2752 [Zea mays]
Unigene11748_All	--
Unigene11749_All	OSJNBa0060B20.9 [Oryza sativa (japonica cultivar-group)]
Unigene1175_All	--
Unigene11750_All	unknown [Picea sitchensis]
Unigene11751_All	Os08g0499200 [Oryza sativa (japonica cultivar-group)] >gi|113624116|dbj|BAF24061.1| Os08g0499200 [Oryza sativa Japonica Group]
Unigene11752_All	hydrolase [Arabidopsis thaliana] >gi|67633792|gb|AAY78820.1| hydrolase [Arabidopsis thaliana]
Unigene11753_All	--
Unigene11754_All	--
Unigene11755_All	catalytic [Arabidopsis thaliana] >gi|7939551|dbj|BAA95754.1| lipoate protein ligase-like protein [Arabidopsis thaliana]
Unigene11756_All	Os01g0176800 [Oryza sativa Japonica Group]
Unigene11757_All	Os12g0110000 [Oryza sativa (japonica cultivar-group)] >gi|113648468|dbj|BAF28980.1| Os12g0110000 [Oryza sativa Japonica Group]
Unigene11758_All	protein binding / zinc ion binding [Arabidopsis thaliana]
Unigene11759_All	HSL1 (HSI2-LIKE 1); transcription factor [Arabidopsis thaliana] >gi|75320503|sp|Q5CCK4.1|VAL2_ARATH RecName: Full=B3 domain-containing transcription repressor VAL2; AltName: Full=Protein VP1/ABI3-LIKE 2; AltName: Full=Protein HIGH-LEVEL EXPRESSION OF SUGAR-INDUCIBLE-LIKE 1 >gi|60677679|dbj|BAD90971.1| transcription factor B3-EAR motif family [Arabidopsis thaliana]
Unigene1176_All	--
Unigene11760_All	--
Unigene11761_All	Dof13 [Glycine max]
Unigene11762_All	Os01g0958100 [Oryza sativa (japonica cultivar-group)] >gi|113534982|dbj|BAF07365.1| Os01g0958100 [Oryza sativa Japonica Group]
Unigene11763_All	Os02g0106800 [Oryza sativa (japonica cultivar-group)] >gi|113535161|dbj|BAF07544.1| Os02g0106800 [Oryza sativa Japonica Group]
Unigene11764_All	putRNAbp29 [Cleome spinosa]
Unigene11765_All	--
Unigene11766_All	predicted protein [Populus trichocarpa] >gi|222848966|gb|EEE86513.1| predicted protein [Populus trichocarpa]
Unigene11767_All	--
Unigene11768_All	HB-1 (homeobox-1); transcription factor [Arabidopsis thaliana]
Unigene11769_All	Os03g0110400 [Oryza sativa (japonica cultivar-group)] >gi|113547186|dbj|BAF10629.1| Os03g0110400 [Oryza sativa Japonica Group]
Unigene1177_All	predicted protein [Physcomitrella patens subsp. patens] >gi|162676775|gb|EDQ63254.1| predicted protein [Physcomitrella patens subsp. patens]
Unigene11770_All	Os07g0546400 [Oryza sativa (japonica cultivar-group)] >gi|113611458|dbj|BAF21836.1| Os07g0546400 [Oryza sativa Japonica Group]
Unigene11771_All	URED (urease accessory protein D); nickel ion binding [Arabidopsis thaliana]
Unigene11772_All	--
Unigene11773_All	RFR1 (REF4-related 1) [Arabidopsis thaliana]
Unigene11774_All	--
Unigene11775_All	RING-finger protein [Capsicum annuum]
Unigene11776_All	nucleobase ascorbate transporter [Populus trichocarpa] >gi|222837587|gb|EEE75952.1| nucleobase ascorbate transporter [Populus trichocarpa]
Unigene11777_All	HYP1 (HYPOTHETICAL PROTEIN 1) [Arabidopsis thaliana] >gi|27311785|gb|AAO00858.1| Unknown protein [Arabidopsis thaliana] >gi|30725512|gb|AAP37778.1| At3g01100 [Arabidopsis thaliana]
Unigene11778_All	pre-mRNA cleavage complex II protein Clp1 [Zea mays]
Unigene11779_All	phosphatidylinositol kinase [Oryza sativa Indica Group]
Unigene1178_All	stress enhanced protein 2 [Populus trichocarpa] >gi|222855800|gb|EEE93347.1| stress enhanced protein 2 [Populus trichocarpa]
Unigene11780_All	Os01g0908500 [Oryza sativa (japonica cultivar-group)] >gi|20804892|dbj|BAB92573.1| P0497A05.17 [Oryza sativa Japonica Group]
Unigene11781_All	Os08g0429250 [Oryza sativa Japonica Group]
Unigene11782_All	--
Unigene11783_All	regulator of chromosome condensation (RCC1) family protein / UVB-resistance protein-related [Arabidopsis thaliana]
Unigene11784_All	nodulin family protein [Arabidopsis thaliana] >gi|8778273|gb|AAF79282.1|AC068602_5 F14D16.8 [Arabidopsis thaliana]
Unigene11785_All	zinc finger (C3HC4-type RING finger) family protein [Arabidopsis thaliana]
Unigene11786_All	AT5g38200/MXA21_90 [Arabidopsis thaliana] >gi|19699174|gb|AAL90953.1| AT5g38200/MXA21_90 [Arabidopsis thaliana]
Unigene11787_All	hydroxyproline-rich glycoprotein family protein [Arabidopsis thaliana]
Unigene11788_All	Os03g0408500 [Oryza sativa (japonica cultivar-group)] >gi|113548809|dbj|BAF12252.1| Os03g0408500 [Oryza sativa Japonica Group]
Unigene11789_All	unknown [Picea sitchensis]
Unigene1179_All	--
Unigene11790_All	ATL2; protein binding / zinc ion binding [Arabidopsis thaliana] >gi|68565202|sp|Q8L9T5.2|ATL3F_ARATH RecName: Full=RING-H2 finger protein ATL3F; AltName: Full=RING-H2 finger protein ATL2 >gi|11994627|dbj|BAB02764.1| RING zinc finger protein-like [Arabidopsis thaliana] >gi|17065578|gb|AAL32943.1| RING zinc finger protein-like [Arabidopsis thaliana] >gi|20148585|gb|AAM10183.1| RING zinc finger prot…
Unigene11791_All	--
Unigene11792_All	histone 2 [Populus trichocarpa] >gi|222843438|gb|EEE80985.1| histone 2 [Populus trichocarpa]
Unigene11793_All	Zinc finger, ZZ-type; Zinc finger, C2H2-type [Medicago truncatula]
Unigene11794_All	--
Unigene11795_All	ABC transporter family protein [Arabidopsis thaliana] >gi|75334996|sp|Q9LHD1.1|AB15B_ARATH RecName: Full=ABC transporter B family member 15; Short=ABC transporter ABCB.15; Short=AtABCB15; AltName: Full=Multidrug resistance protein 13; AltName: Full=P-glycoprotein 15 >gi|11994581|dbj|BAB02627.1| multidrug resistance p-glycoprotein [Arabidopsis thaliana]
Unigene11796_All	PREDICTED: similar to DEAD/DEAH box helicase family protein [Vitis vinifera]
[truncated: 44,583 more rows]
