# Supplementary material for: Transcriptional profile of Taxus chinensis cells in response to methyl jasmonate
Source: BMC Genomics. 2012 Jul 2;13:295. doi: 10.1186/1471-2164-13-295 (PMC3414795; doi:10.1186/1471-2164-13-295)
Supplement: Additional file 4 — Unigenes with pathway annotation. [file 1471-2164-13-295-S4.xls]

## Sheet: Sheet1
Additional file 4： KEGG clasfication of all transcripts of T0 and T16
Pathway	DEGs with pathway annotation (12640)
Metabolic pathways	2863 (22.65%)
Spliceosome	805 (6.37%)
Biosynthesis of plant hormones	644 (5.09%)
Biosynthesis of phenylpropanoids	591 (4.68%)
Phenylpropanoid biosynthesis	397 (3.14%)
Biosynthesis of terpenoids and steroids	371 (2.94%)
Starch and sucrose metabolism	336 (2.66%)
Purine metabolism	301 (2.38%)
Ubiquitin mediated proteolysis	301 (2.38%)
Biosynthesis of alkaloids derived from shikimate pathway	297 (2.35%)
Ribosome	272 (2.15%)
Pyrimidine metabolism	257 (2.03%)
Biosynthesis of alkaloids derived from ornithine, lysine and nicotinic acid	254 (2.01%)
Flavonoid biosynthesis	247 (1.95%)
Biosynthesis of alkaloids derived from histidine and purine	242 (1.91%)
Biosynthesis of alkaloids derived from terpenoid and polyketide	236 (1.87%)
Endocytosis	211 (1.67%)
Glycolysis / Gluconeogenesis	203 (1.61%)
Peroxisome	198 (1.57%)
RNA degradation	196 (1.55%)
Oxidative phosphorylation	188 (1.49%)
Stilbenoid, diarylheptanoid and gingerol biosynthesis	181 (1.43%)
Cysteine and methionine metabolism	180 (1.42%)
Limonene and pinene degradation	167 (1.32%)
Cyanoamino acid metabolism	166 (1.31%)
Nucleotide excision repair	159 (1.26%)
Amino sugar and nucleotide sugar metabolism	151 (1.19%)
Pyruvate metabolism	143 (1.13%)
Tryptophan metabolism	142 (1.12%)
Galactose metabolism	132 (1.04%)
Phosphatidylinositol signaling system	131 (1.04%)
Carotenoid biosynthesis	129 (1.02%)
Circadian rhythm - plant	128 (1.01%)
ABC transporters	124 (0.98%)
Fatty acid metabolism	123 (0.97%)
Aminoacyl-tRNA biosynthesis	123 (0.97%)
Glycerophospholipid metabolism	121 (0.96%)
RNA polymerase	120 (0.95%)
alpha-Linolenic acid metabolism	118 (0.93%)
Basal transcription factors	117 (0.93%)
Phenylalanine metabolism	115 (0.91%)
Fructose and mannose metabolism	110 (0.87%)
DNA replication	109 (0.86%)
Alanine, aspartate and glutamate metabolism	109 (0.86%)
Homologous recombination	108 (0.85%)
Methane metabolism	108 (0.85%)
Glutathione metabolism	108 (0.85%)
Arginine and proline metabolism	106 (0.84%)
Glycerolipid metabolism	106 (0.84%)
Carbon fixation in photosynthetic organisms	105 (0.83%)
Butanoate metabolism	102 (0.81%)
Tyrosine metabolism	101 (0.8%)
Mismatch repair	96 (0.76%)
Proteasome	96 (0.76%)
Inositol phosphate metabolism	95 (0.75%)
Biosynthesis of unsaturated fatty acids	95 (0.75%)
Flavone and flavonol biosynthesis	95 (0.75%)
Base excision repair	90 (0.71%)
Lysine degradation	87 (0.69%)
Metabolism of xenobiotics by cytochrome P450	87 (0.69%)
Nitrogen metabolism	83 (0.66%)
Citrate cycle (TCA cycle)	83 (0.66%)
Ascorbate and aldarate metabolism	82 (0.65%)
Propanoate metabolism	80 (0.63%)
Valine, leucine and isoleucine degradation	80 (0.63%)
Linoleic acid metabolism	73 (0.58%)
Phenylalanine, tyrosine and tryptophan biosynthesis	73 (0.58%)
Pentose and glucuronate interconversions	73 (0.58%)
Glycine, serine and threonine metabolism	72 (0.57%)
Terpenoid backbone biosynthesis	69 (0.55%)
N-Glycan biosynthesis	69 (0.55%)
Selenoamino acid metabolism	68 (0.54%)
Ether lipid metabolism	68 (0.54%)
Fatty acid biosynthesis	67 (0.53%)
Pentose phosphate pathway	66 (0.52%)
Porphyrin and chlorophyll metabolism	66 (0.52%)
Sphingolipid metabolism	66 (0.52%)
Photosynthesis	61 (0.48%)
Valine, leucine and isoleucine biosynthesis	61 (0.48%)
Regulation of autophagy	59 (0.47%)
Glucosinolate biosynthesis	58 (0.46%)
beta-Alanine metabolism	57 (0.45%)
Ubiquinone and other terpenoid-quinone biosynthesis	56 (0.44%)
SNARE interactions in vesicular transport	56 (0.44%)
Diterpenoid biosynthesis	54 (0.43%)
Other glycan degradation	53 (0.42%)
Histidine metabolism	49 (0.39%)
Natural killer cell mediated cytotoxicity	46 (0.36%)
Non-homologous end-joining	42 (0.33%)
Sulfur metabolism	42 (0.33%)
Glyoxylate and dicarboxylate metabolism	39 (0.31%)
Zeatin biosynthesis	37 (0.29%)
Brassinosteroid biosynthesis	37 (0.29%)
Benzoxazinoid biosynthesis	36 (0.28%)
Pantothenate and CoA biosynthesis	35 (0.28%)
Protein export	34 (0.27%)
Steroid biosynthesis	34 (0.27%)
Glycosylphosphatidylinositol(GPI)-anchor biosynthesis	32 (0.25%)
Nicotinate and nicotinamide metabolism	31 (0.25%)
Glycosaminoglycan degradation	29 (0.23%)
Tropane, piperidine and pyridine alkaloid biosynthesis	25 (0.2%)
Arachidonic acid metabolism	25 (0.2%)
Anthocyanin biosynthesis	23 (0.18%)
Riboflavin metabolism	23 (0.18%)
Thiamine metabolism	22 (0.17%)
Isoquinoline alkaloid biosynthesis	22 (0.17%)
Folate biosynthesis	21 (0.17%)
One carbon pool by folate	21 (0.17%)
Indole alkaloid biosynthesis	20 (0.16%)
Glycosphingolipid biosynthesis - globo series	20 (0.16%)
Lysine biosynthesis	19 (0.15%)
Glycosphingolipid biosynthesis - ganglio series	17 (0.13%)
Photosynthesis - antenna proteins	12 (0.09%)
Vitamin B6 metabolism	12 (0.09%)
Polyketide sugar unit biosynthesis	11 (0.09%)
Biotin metabolism	11 (0.09%)
Caffeine metabolism	10 (0.08%)
Synthesis and degradation of ketone bodies	9 (0.07%)
C5-Branched dibasic acid metabolism	9 (0.07%)
Monoterpenoid biosynthesis	7 (0.06%)
Lipoic acid metabolism	6 (0.05%)
Taurine and hypotaurine metabolism	6 (0.05%)
Betalain biosynthesis	5 (0.04%)
Fatty acid elongation in mitochondria	4 (0.03%)
