# Supplementary material for: Transcriptional profile of Taxus chinensis cells in response to methyl jasmonate
Source: BMC Genomics. 2012 Jul 2;13:295. doi: 10.1186/1471-2164-13-295 (PMC3414795; doi:10.1186/1471-2164-13-295)
Supplement: Additional file 5 — Overview of up-regulated genes. [file 1471-2164-13-295-S5.xls]

## Sheet: Sheet1
Additional file 5:Overview of up-regulated genes
		expression
Up/Down	geneID	Tm0_RPKM	Tm16_RPKM	Nr-annotation
Up	Unigene43773_All	0.9894	283.778	gibberellin 20-oxidase [Physcomitrella patens subsp. patens] >gi|159902529|gb|ABX10771.1| gibberellin 20-oxidase-like protein [Physcomitrella patens] >gi|162689811|gb|EDQ76181.1| gibberellin 20-oxidase [Physcomitrella patens subsp. patens]
Up	Unigene45997_All	0.1166	29.2592	lipoxygenase [Prunus dulcis]
Up	Unigene46183_All	0.6024	124.974	phenylpropanoyltransferase [Taxus x media]
Up	Unigene5627_All	1.3625	277.661	2-oxoglutarate-dependent dioxygenase [Populus trichocarpa] >gi|222840918|gb|EEE78465.1| 2-oxoglutarate-dependent dioxygenase [Populus trichocarpa]
Up	Unigene21798_All	0.4111	79.1828	--
Up	Unigene27488_All	10.2253	1968.31	Os03g0810800 [Oryza sativa (japonica cultivar-group)] >gi|113550137|dbj|BAF13580.1| Os03g0810800 [Oryza sativa Japonica Group]
Up	Unigene42075_All	0.0634	11.1674	Pc21g13890 [Penicillium chrysogenum Wisconsin 54-1255] >gi|211590117|emb|CAP96286.1| Pc21g13890 [Penicillium chrysogenum Wisconsin 54-1255]
Up	Unigene42745_All	0.6685	112.087	--
Up	Unigene43781_All	0.1971	31.6657	--
Up	Unigene27280_All	9.5126	1513.03	short-chain dehydrogenase/reductase (SDR) family protein [Arabidopsis thaliana] >gi|6580150|emb|CAB63154.1| short-chain alcohol dehydrogenase-like protein [Arabidopsis thaliana]
Up	Unigene46358_All	0.3341	52.1192	F-box GID2-like protein [Physcomitrella patens]
Up	Unigene45258_All	0.3087	47.0514	--
Up	Unigene46176_All	0.1008	14.4256	4-coumarate-coa ligase [Populus trichocarpa] >gi|222841796|gb|EEE79343.1| 4-coumarate-coa ligase [Populus trichocarpa]
Up	Unigene44991_All	0.1639	22.1852	--
Up	Unigene39614_All	0.057	7.6864	Os02g0190300 [Oryza sativa (japonica cultivar-group)] >gi|75325268|sp|Q6YUU5.1|MDR_ORYSJ RecName: Full=Putative multidrug resistance protein; AltName: Full=P-glycoprotein
Up	Unigene45656_All	1.3664	183.779	2-oxoglutarate-dependent dioxygenase [Populus trichocarpa] >gi|222844312|gb|EEE81859.1| 2-oxoglutarate-dependent dioxygenase [Populus trichocarpa]
Up	Unigene37849_All	0.2188	26.9657	--
Up	Unigene42013_All	0.2322	28.3736	--
Up	Unigene44196_All	1.1177	132.652	At1g22900 [Arabidopsis thaliana]
Up	Unigene37102_All	0.1127	13.1527	--
Up	Unigene43792_All	0.3941	44.0283	--
Up	Unigene33369_All	9.9466	1109.28	--
Up	Unigene45397_All	0.7428	81.7553	Os02g0123300 [Oryza sativa (japonica cultivar-group)]
Up	Unigene40601_All	0.1133	12.0932	ORF124 [Pinus koraiensis] >gi|145048839|gb|ABP35456.1| ORF124 [Pinus koraiensis]
Up	Unigene38249_All	0.289	30.4318	--
Up	Unigene46559_All	0.135	14.1897	elicitor-inducible cytochrome P450 [Nicotiana tabacum]
Up	Unigene19405_All	1.0352	100.34	--
Up	Unigene43885_All	0.1946	17.7813	--
Up	Unigene40311_All	0.1434	13.0231	auxin-responsive family protein [Pseudotsuga macrocarpa]
Up	Unigene18080_All	1.3924	125.79	--
Up	Unigene38553_All	0.307	26.694	receptor-like protein kinase [Elaeis guineensis]
Up	Unigene25751_All	5.3582	465.895	--
Up	Unigene42363_All	0.2315	19.6189	--
Up	Unigene46557_All	0.6599	55.5834	Os04g0573100 [Oryza sativa (japonica cultivar-group)] >gi|38605946|emb|CAD41660.3| OSJNBa0019K04.7 [Oryza sativa (japonica cultivar-group)] >gi|113565183|dbj|BAF15526.1| Os04g0573100 [Oryza sativa Japonica Group] >gi|116309925|emb|CAH66958.1| OSIGBa0147H17.6 [Oryza sativa (indica cultivar-group)]
Up	Unigene46171_All	0.921	76.8156	--
Up	Unigene19740_All	1.5584	128.782	sorbitol dehydrogenase-like protein [Arabidopsis thaliana] >gi|110741231|dbj|BAF02166.1| sorbitol dehydrogenase-like protein [Arabidopsis thaliana]
Up	Unigene44092_All	0.1892	15.4128	--
Up	Unigene44574_All	0.1753	14.0866	--
Up	Unigene38579_All	0.0996	7.8895	--
Up	Unigene37752_All	0.1168	9.212	amt2-like protein [Medicago truncatula]
Up	Unigene40694_All	0.1915	14.9661	--
Up	Unigene46444_All	0.4277	32.4807	--
Up	Unigene44610_All	0.174	13.0259	--
Up	Unigene41990_All	0.0762	5.7015	--
Up	Unigene40526_All	0.1644	12.1263	--
Up	Unigene40511_All	0.0456	3.362	--
Up	Unigene38614_All	0.3307	23.9503	--
Up	Unigene46467_All	0.1305	9.406	--
Up	Unigene35758_All	0.118	8.3148	--
Up	Unigene37304_All	0.1382	9.5846	--
Up	Unigene46004_All	0.1163	7.937	--
Up	Unigene37609_All	0.0898	6.0296	--
Up	Unigene42969_All	0.2168	14.076	--
Up	Unigene40786_All	0.271	17.2968	--
Up	Unigene45704_All	0.134	8.5512	KDEL-tailed cysteine endopeptidase [Solanum lycopersicum]
Up	Unigene23044_All	3.021	190.235	2-oxoglutarate-dependent dioxygenase [Populus trichocarpa] >gi|222844312|gb|EEE81859.1| 2-oxoglutarate-dependent dioxygenase [Populus trichocarpa]
Up	Unigene43320_All	0.6247	38.9641	Os09g0454500 [Oryza sativa (japonica cultivar-group)] >gi|113631585|dbj|BAF25266.1| Os09g0454500 [Oryza sativa Japonica Group]
Up	Unigene39419_All	0.3846	23.9154	--
Up	Unigene42192_All	0.7082	43.9123	heat shock protein 70 [Zea mays]
Up	Unigene41201_All	0.1551	9.3879	--
Up	Unigene42382_All	1.1575	69.5579	--
Up	Unigene38211_All	0.0924	5.4928	preproMP73 [Cucurbita maxima]
Up	Unigene34749_All	0.1292	7.3965	--
Up	Unigene46457_All	0.0688	3.9384	transposase [Ophiostoma novo-ulmi subsp. novo-ulmi]
Up	Unigene42001_All	0.5846	33.2754	heat-shock protein 70 [Hevea brasiliensis]
Up	Unigene44649_All	0.6936	38.554	--
Up	Unigene45946_All	2.4024	133.531	ATEXO70H7 (EXOCYST SUBUNIT EXO70 FAMILY PROTEIN H7); protein binding [Arabidopsis thaliana]
Up	Unigene45680_All	0.6774	36.5321	--
Up	Unigene44343_All	0.7309	39.0133	--
Up	Unigene36365_All	0.1806	9.5431	Os05g0171900 [Oryza sativa (japonica cultivar-group)] >gi|113578327|dbj|BAF16690.1| Os05g0171900 [Oryza sativa Japonica Group]
Up	Unigene41629_All	0.1262	6.665	--
Up	Unigene24085_All	1.9573	101.84	dirigent-like protein [Picea sitchensis]
Up	Unigene15781_All	15.019	780.426	OSIGBa0109M01.3 [Oryza sativa (indica cultivar-group)]
Up	Unigene46561_All	0.3424	17.6784	coniferyl alcohol acyltransferase [Petunia x hybrida]
Up	Unigene44480_All	0.7118	36.6233	--
Up	Unigene37446_All	0.9026	46.0295	--
Up	Unigene37119_All	0.1971	9.9768	--
Up	Unigene41674_All	0.1319	6.6758	S-adenosyl-L-methionine:carboxyl methyltransferase family protein [Populus trichocarpa] >gi|222846101|gb|EEE83648.1| S-adenosyl-L-methionine:carboxyl methyltransferase family protein [Populus trichocarpa]
Up	Unigene39297_All	0.1027	5.1978	--
Up	Unigene42048_All	0.2653	13.2213	Os01g0681000 [Oryza sativa (japonica cultivar-group)] >gi|113533408|dbj|BAF05791.1| Os01g0681000 [Oryza sativa Japonica Group]
Up	Unigene30582_All	98.6793	4890.37	--
Up	Unigene46534_All	0.8624	42.7109	N-hydroxycinnamoyl/benzoyltransferase 4 [Glycine max]
Up	Unigene35444_All	0.1398	6.7725	--
Up	Unigene42675_All	0.4499	21.787	--
Up	Unigene46264_All	0.0935	4.4254	--
Up	Unigene40307_All	0.1685	7.975	--
Up	Unigene46123_All	0.2138	10.0031	--
Up	Unigene46213_All	0.1967	9.1987	--
Up	Unigene46429_All	1.3961	65.184	PREDICTED: hypothetical protein, partial [Vitis vinifera]
Up	Unigene22401_All	8.0474	372.657	taxoid-O-acetyltransferase [Taxus cuspidata]
Up	Unigene24141_All	24.1999	1093.41	Os07g0691600 [Oryza sativa (japonica cultivar-group)] >gi|113612254|dbj|BAF22632.1| Os07g0691600 [Oryza sativa Japonica Group]
Up	Unigene40778_All	0.0898	4.0527	UDP-glucose:glucosyltransferase [Lycium barbarum]
Up	Unigene35925_All	0.1679	7.4849	--
Up	Unigene42709_All	0.4478	19.9598	--
Up	Unigene31275_All	46.1742	2054.49	taxadien-5-alpha-ol-O-acetyltransferase [Taxus cuspidata]
Up	Unigene17149_All	15.017	667.333	phytosulfokine peptide precursor [Cryptomeria japonica]
Up	Unigene41899_All	0.0926	4.0767	Os06g0478200 [Oryza sativa (japonica cultivar-group)]
Up	Unigene41447_All	0.5844	25.6002	--
Up	Unigene39535_All	0.5284	22.8267	--
Up	Unigene37968_All	0.4385	18.9134	Hypothetical protein [Arabidopsis thaliana]
Up	Unigene45386_All	5.812	249.805	--
Up	Unigene44340_All	0.1827	7.8429	--
Up	Unigene36901_All	0.1046	4.489	--
Up	Unigene33150_All	4.1034	175.648	ATEXO70H2 (EXOCYST SUBUNIT EXO70 FAMILY PROTEIN H2); protein binding [Arabidopsis thaliana]
Up	Unigene41846_All	0.1516	6.4497	--
Up	Unigene38782_All	0.2465	10.4431	--
Up	Unigene37583_All	0.1401	5.9346	--
Up	Unigene43924_All	1.3515	57.1618	--
Up	Unigene46513_All	0.3222	13.5355	Os03g0623100 [Oryza sativa (japonica cultivar-group)] >gi|113549158|dbj|BAF12601.1| Os03g0623100 [Oryza sativa Japonica Group]
Up	Unigene30619_All	62.4879	2621.86	taxoid-O-acetyltransferase [Taxus cuspidata]
Up	Unigene45424_All	0.1476	6.1749	--
Up	Unigene45690_All	0.1347	5.6342	--
Up	Unigene43240_All	0.2101	8.7864	RNA-directed DNA polymerase (Reverse transcriptase); Chromo; Zinc finger, CCHC-type; Peptidase aspartic, active site; Polynucleotidyl transferase, Ribonuclease H fold [Medicago truncatula]
Up	Unigene41747_All	0.365	15.264	--
Up	Unigene39667_All	0.0907	3.7918	--
Up	Unigene21256_All	27.4312	1144.14	quinone oxidoreductase-like protein [Phaseolus vulgaris]
Up	Unigene15586_All	10.5402	433.335	--
Up	Unigene43577_All	0.6036	24.8039	--
Up	Unigene46153_All	0.1041	4.2402	H0117D06-OSIGBa0088B06.7 [Oryza sativa (indica cultivar-group)]
Up	Unigene45467_All	0.4375	17.8167	--
Up	Unigene46527_All	0.3672	14.953	--
Up	Unigene40042_All	0.1472	5.9939	--
Up	Unigene43279_All	0.2092	8.5176	--
Up	Unigene40469_All	0.1314	5.3499	--
Up	Unigene45668_All	0.1359	5.5328	--
Up	Unigene39409_All	0.0743	3.0249	Os01g0934200 [Oryza sativa (japonica cultivar-group)] >gi|113534840|dbj|BAF07223.1| Os01g0934200 [Oryza sativa Japonica Group]
Up	Unigene29331_All	28.6129	1161.01	taxadien-5-alpha-ol-O-acetyltransferase [Taxus cuspidata]
Up	Unigene12846_All	75.5891	3037.85	4,5-DOPA dioxygenase extradiol [Nicotiana benthamiana]
Up	Unigene22868_All	6.8868	273.876	transcription factor AP2-EREBP [Lotus japonicus]
Up	Unigene44967_All	0.1644	6.5156	--
Up	Unigene41038_All	0.2016	7.9895	--
Up	Unigene40485_All	0.1753	6.9468	--
Up	Unigene38223_All	0.0858	3.3984	--
Up	Unigene46274_All	0.3697	14.5458	--
Up	Unigene44277_All	0.9206	36.0721	acyltransferase homolog [Petunia x hybrida]
Up	Unigene16526_All	1.4673	57.3318	SRC2 protein [Taiwania cryptomerioides]
Up	Unigene41574_All	0.6213	24.1918	ATEXO70H1 (exocyst subunit EXO70 family protein H1); protein binding [Arabidopsis thaliana]
Up	Unigene45313_All	0.3047	11.7383	cytochrome P450 DDWF1 [Gossypium hirsutum]
Up	Unigene45071_All	0.1611	6.2062	--
Up	Unigene40926_All	0.1569	6.0429	glyoxylate reductase [Zea mays] >gi|195636678|gb|ACG37807.1| glyoxylate reductase [Zea mays]
Up	Unigene37163_All	0.1049	3.9842	--
Up	Unigene38985_All	0.1138	4.3217	Os11g0157100 [Oryza sativa (japonica cultivar-group)] >gi|113644502|dbj|BAF27643.1| Os11g0157100 [Oryza sativa Japonica Group]
Up	Unigene46023_All	1.8475	69.7707	--
Up	Unigene42119_All	0.2384	8.9228	--
Up	Unigene43986_All	0.1915	7.1669	--
Up	Unigene44831_All	0.1685	6.3058	--
Up	Unigene44927_All	0.1656	6.1964	--
Up	Unigene3286_All	5.5761	207.703	pleiotropic drug resistance, ABC transporter family protein [Populus trichocarpa] >gi|222845381|gb|EEE82928.1| pleiotropic drug resistance, ABC transporter family protein [Populus trichocarpa]
Up	Unigene46276_All	0.5534	20.609	--
Up	Unigene32294_All	6.4957	239.766	contains similarity to retrovirus-related polyproteins and to CCHC zinc finger protein (Pfam: PF00098, Score=16.3, E=0.051, E= 1) [Arabidopsis thaliana]
Up	Unigene30168_All	91.2578	3346.52	taxadien-5-alpha-ol-O-acetyltransferase [Taxus cuspidata]
Up	Unigene46532_All	1.7742	64.7751	lipase class 3 family protein [Arabidopsis thaliana]
Up	Unigene46094_All	0.2198	7.9819	--
Up	Unigene40193_All	0.3261	11.7535	--
Up	Unigene45839_All	0.2523	9.0255	--
Up	Unigene27369_All	7.5679	268.026	1-aminocyclopropane-1-carboxylate oxidase [Triticum monococcum]
Up	Unigene2269_All	17.5317	620.082	RecName: Full=Beta-glucosidase 18; Short=Os4bglu18; Flags: Precursor >gi|38345329|emb|CAE54546.1| OSJNBa0004N05.26 [Oryza sativa (japonica cultivar-group)] >gi|38345687|emb|CAE01910.2| OSJNBb0070J16.3 [Oryza sativa (japonica cultivar-group)] >gi|116310833|emb|CAH67620.1| OSIGBa0140J09.1 [Oryza sativa (indica cultivar-group)]
Up	Unigene45983_All	0.118	4.1574	polyprotein [Ananas comosus]
Up	Unigene36814_All	0.1528	5.3833	--
Up	Unigene41476_All	0.335	11.8003	C2 domain-containing protein [Arabidopsis thaliana] >gi|7630053|emb|CAB88261.1| anthranilate phosphoribosyltransferase-like protein [Arabidopsis thaliana]
Up	Unigene45996_All	1.4026	49.3994	--
Up	Unigene42065_All	0.8126	28.6191	--
Up	Unigene45978_All	0.2367	8.3354	--
Up	Unigene42952_All	0.6533	22.7683	--
Up	Unigene23390_All	6.9681	241.104	--
Up	Unigene39816_All	0.3877	13.3706	--
Up	Unigene46215_All	0.0981	3.3479	--
Up	Unigene45775_All	0.1296	4.4215	--
Up	Unigene38669_All	0.2293	7.8226	polyprotein [Pichia angusta]
Up	Unigene17340_All	5.6603	192.815	unknown [Picea sitchensis]
Up	Unigene36633_All	0.334	11.3207	--
Up	Unigene39290_All	1.4749	49.8896	Os09g0439600 [Oryza sativa (japonica cultivar-group)] >gi|113631509|dbj|BAF25190.1| Os09g0439600 [Oryza sativa Japonica Group]
Up	Unigene32103_All	12.0458	405.729	--
Up	Unigene35077_All	0.2805	9.4168	--
Up	Unigene36081_All	0.1628	5.4637	--
Up	Unigene37320_All	0.3748	12.5029	kelch repeat-containing F-box family protein [Arabidopsis thaliana] >gi|119935921|gb|ABM06035.1| At5g60570 [Arabidopsis thaliana]
Up	Unigene39177_All	0.0961	3.1746	--
Up	Unigene36932_All	0.0977	3.2267	--
Up	Unigene35198_All	0.0804	2.6553	--
Up	Unigene41783_All	0.3586	11.8392	--
Up	Unigene38375_All	0.2047	6.758	--
Up	Unigene40766_All	0.1856	6.1269	--
Up	Unigene46024_All	0.1155	3.8126	RecName: Full=Expansin-like B1; AltName: Full=OsEXLB1; AltName: Full=Expensin-related 1; AltName: Full=OsEXPR1; AltName: Full=OsaEXPb3.1; Flags: Precursor
Up	Unigene33086_All	103.745	3417.07	--
Up	Unigene37068_All	0.3398	11.0958	--
Up	Unigene40556_All	0.0925	2.9876	--
Up	Unigene31168_All	2.1067	67.8746	--
Up	Unigene18256_All	1.499	48.0528	chloroplast lipase protein [Brassica napus]
Up	Unigene35500_All	0.1351	4.312	--
Up	Unigene39415_All	0.0818	2.6108	--
Up	Unigene45375_All	0.1495	4.7715	--
Up	Unigene35218_All	0.3613	11.5312	--
Up	Unigene38174_All	0.1355	4.3242	--
Up	Unigene41386_All	0.5846	18.4761	phytosulfokine peptide precursor [Cryptomeria japonica]
Up	Unigene20217_All	1.9656	61.3978	Os03g0277300 [Oryza sativa (japonica cultivar-group)]
Up	Unigene38037_All	0.4416	13.7049	--
Up	Unigene41073_All	0.1204	3.7112	MLO-like protein 3 [Vitis vinifera]
Up	Unigene40254_All	0.1055	3.2514	--
Up	Unigene43395_All	0.4129	12.7241	--
Up	Unigene35232_All	0.1226	3.778	lipoxygenase [Adelostemma gracillimum]
Up	Unigene45399_All	0.1486	4.5783	--
Up	Unigene41843_All	0.0921	2.8371	--
Up	Unigene2142_All	5.2757	161.787	unknown [Picea sitchensis]
Up	Unigene41200_All	0.4345	13.2712	YALI0C22297p [Yarrowia lipolytica] >gi|49647997|emb|CAG82450.1| YALI0C22297p [Yarrowia lipolytica]
Up	Unigene37912_All	0.2915	8.8868	Cyclin-like F-box; Galactose oxidase, central [Medicago truncatula]
Up	Unigene14065_All	37.5297	1142.19	calcium-binding EF-hand protein [Citrullus lanatus subsp. vulgaris]
Up	Unigene41807_All	0.4653	14.0819	--
Up	Unigene38673_All	0.8728	26.2435	Os10g0106900 [Oryza sativa Japonica Group]
Up	Unigene40503_All	0.1057	3.1422	--
Up	Unigene45307_All	0.1528	4.5421	--
Up	Unigene43935_All	0.3861	11.4749	--
Up	Unigene43629_All	0.4007	11.9088	--
Up	Unigene23250_All	0.113	3.3582	--
Up	Unigene44931_All	0.1656	4.9206	--
Up	Unigene41081_All	0.1296	3.8509	protein dimerization [Arabidopsis thaliana]
Up	Unigene37072_All	0.1927	5.7258	2-oxoglutarate-dependent dioxygenase [Populus trichocarpa] >gi|222866270|gb|EEF03401.1| 2-oxoglutarate-dependent dioxygenase [Populus trichocarpa]
Up	Unigene33822_All	0.816	23.9484	integrase [Boechera divaricarpa]
Up	Unigene46193_All	0.1995	5.8197	--
Up	Unigene17425_All	1.898	55.2847	laccase [Pinus taeda]
Up	Unigene2630_All	12.9807	378.048	taxadien-5-alpha-ol-O-acetyltransferase [Taxus cuspidata]
Up	Unigene41426_All	29.1428	845.258	--
Up	Unigene30212_All	14.8891	430.82	heat shock protein 18 [Arabidopsis thaliana]
Up	Unigene40079_All	0.1177	3.3695	condensin complex component SMC3 [Physcomitrella patens subsp. patens] >gi|162663878|gb|EDQ50619.1| condensin complex component SMC3 [Physcomitrella patens subsp. patens]
Up	Unigene46204_All	0.0989	2.8312	--
Up	Unigene35629_All	0.139	3.9786	--
Up	Unigene44710_All	0.1715	4.9088	--
Up	Unigene46529_All	0.4395	12.5775	aldo/keto reductase family protein [Arabidopsis thaliana] >gi|10178073|dbj|BAB11492.1| aldose reductase-like protein [Arabidopsis thaliana] >gi|67633910|gb|AAY78879.1| aldo/keto reductase family protein [Arabidopsis thaliana]
Up	Unigene46402_All	0.1561	4.467	Putative retroelement [Oryza sativa Japonica Group]
Up	Unigene36838_All	0.1472	4.2119	--
Up	Unigene41209_All	0.1569	4.489	--
Up	Unigene44755_All	0.8516	24.1815	--
Up	Unigene41281_All	0.5833	16.5326	--
Up	Unigene18076_All	2.6067	73.7517	3'-N-debenzoyltaxol N-benzoyltransferase [Taxus x media]
Up	Unigene35580_All	0.2813	7.8963	--
Up	Unigene46235_All	0.1919	5.386	unknown [Picea sitchensis]
Up	Unigene42193_All	0.4722	13.2516	--
Up	Unigene39832_All	0.3097	8.691	--
Up	Unigene38379_All	1.3468	37.7313	alcohol dehydroge [Phaseolus lunatus]
Up	Unigene29294_All	20.1726	563.857	pectin methylesterase-like protein [Taiwania cryptomerioides]
Up	Unigene37239_All	0.3025	8.4495	--
Up	Unigene35107_All	0.2119	5.8319	--
Up	Unigene46425_All	0.3737	10.2835	--
Up	Unigene34618_All	0.1579	4.3449	hAT dimerisation domain-containing protein -like [Oryza sativa Indica Group]
Up	Unigene33936_All	0.2733	7.5196	At3g62890-like protein [Capsella grandiflora]
Up	Unigene45172_All	0.1574	4.3306	Os05g0126400 [Oryza sativa (japonica cultivar-group)]
Up	Unigene39435_All	0.1773	4.878	--
Up	Unigene24324_All	8.2685	226.879	Os08g0455700 [Oryza sativa (japonica cultivar-group)] >gi|113623931|dbj|BAF23876.1| Os08g0455700 [Oryza sativa Japonica Group]
Up	Unigene38907_All	0.368	9.9628	--
Up	Unigene41472_All	0.2948	7.9501	--
Up	Unigene38397_All	0.3728	9.9933	UDP glycosyltransferase [Withania somnifera]
Up	Unigene46259_All	0.5632	15.0848	--
Up	Unigene35606_All	0.2198	5.8856	--
Up	Unigene46178_All	1.4085	37.3166	Os05g0462000 [Oryza sativa (japonica cultivar-group)] >gi|113579316|dbj|BAF17679.1| Os05g0462000 [Oryza sativa Japonica Group]
Up	Unigene26528_All	4.0926	108.303	Os07g0691600 [Oryza sativa (japonica cultivar-group)] >gi|113612254|dbj|BAF22632.1| Os07g0691600 [Oryza sativa Japonica Group]
Up	Unigene38821_All	0.0896	2.3678	--
Up	Unigene39564_All	0.0699	1.847	--
Up	Unigene34254_All	0.1101	2.9092	--
Up	Unigene34543_All	0.211	5.5738	--
Up	Unigene45924_All	0.7299	19.2809	--
Up	Unigene40767_All	0.1303	3.4418	--
Up	Unigene45731_All	0.1325	3.4991	--
Up	Unigene34772_All	0.2186	5.7339	--
Up	Unigene35645_All	0.4866	12.72	unknown [Picea sitchensis]
Up	Unigene38434_All	0.6153	16.0283	--
Up	Unigene45187_All	0.4722	12.2989	--
Up	Unigene42458_All	4.5854	119.357	--
Up	Unigene40320_All	0.6339	16.476	--
Up	Unigene41399_All	0.1881	4.8656	--
Up	Unigene46284_All	0.1834	4.744	--
Up	Unigene37722_All	0.4296	11.1121	--
Up	Unigene40030_All	0.2517	6.5089	--
Up	Unigene44984_All	0.4916	12.6257	--
Up	Unigene46514_All	0.2115	5.4116	calcium-binding pollen allergen [Arachis hypogaea]
Up	Unigene17078_All	7.362	187.937	--
Up	Unigene44604_All	0.174	4.4058	--
Up	Unigene41640_All	0.1198	3.0332	--
Up	Unigene42803_All	0.2208	5.5889	--
Up	Unigene44515_All	0.1773	4.4877	--
Up	Unigene41617_All	0.0799	2.0221	--
Up	Unigene45923_All	0.1217	3.0796	Putative gag-pol polyprotein, identical [Solanum demissum]
Up	Unigene23555_All	21.5027	543.066	acyl transferase [Taxus wallichiana var. chinensis]
Up	Unigene40359_All	1.0167	25.5241	--
Up	Unigene38458_All	0.5381	13.4734	--
Up	Unigene41929_All	0.2649	6.6095	--
Up	Unigene15871_All	6.468	160.839	--
Up	Unigene28886_All	6.0947	151.341	--
Up	Unigene40610_All	0.1201	2.9747	--
Up	Unigene41801_All	0.2213	5.4801	--
Up	Unigene44982_All	0.8194	20.2011	--
Up	Unigene38572_All	0.3721	9.146	cytochrome P450 [Populus trichocarpa] >gi|222870736|gb|EEF07867.1| cytochrome P450 [Populus trichocarpa]
Up	Unigene40794_All	1.0597	25.8935	--
Up	Unigene15358_All	1.1434	27.9091	--
Up	Unigene17785_All	2.7755	67.3443	GLIP7; carboxylesterase/ lipase [Arabidopsis thaliana] >gi|75155889|sp|Q8LFJ9.1|GLIP7_ARATH RecName: Full=GDSL esterase/lipase 7; AltName: Full=Extracellular lipase 7; Flags: Precursor
Up	Unigene44293_All	0.1841	4.4583	--
Up	Unigene36950_All	0.1163	2.8164	--
Up	Unigene42171_All	0.4745	11.4897	--
Up	Unigene45737_All	0.1321	3.1986	DC1 domain-containing protein [Arabidopsis thaliana] >gi|3249084|gb|AAC24068.1| Similar to red-1 (related to thioredoxin) gene gb|X92750 from Mus musculus. ESTs gb|AA712687 and gb|Z37223 come from this gene [Arabidopsis thaliana]
Up	Unigene40837_All	0.4894	11.85	strictosidine synthase [Zea mays] >gi|195636038|gb|ACG37487.1| strictosidine synthase precursor [Zea mays]
Up	Unigene37818_All	0.1495	3.6198	--
Up	Unigene40669_All	0.1923	4.6561	--
Up	Unigene40449_All	0.2361	5.7164	lipoxygenase [Camellia sinensis]
Up	Unigene39159_All	0.1889	4.5731	phenylpropanoyltransferase [Taxus cuspidata]
Up	Unigene38892_All	0.1239	2.9993	--
Up	Unigene32031_All	3.6812	88.2148	--
Up	Unigene37031_All	0.3195	7.6488	integrase [Boechera divaricarpa]
Up	Unigene42017_All	0.2079	4.9588	--
Up	Unigene41993_All	1.1965	28.501	transferase family protein [Arabidopsis thaliana] >gi|13937226|gb|AAK50105.1|AF372968_1 At2g39980/T28M21.14 [Arabidopsis thaliana] >gi|21700883|gb|AAM70565.1| At2g39980/T28M21.14 [Arabidopsis thaliana] >gi|91805487|gb|ABE65472.1| transferase family protein [Arabidopsis thaliana]
Up	Unigene41799_All	0.2064	4.8851	--
Up	Unigene41889_All	0.2239	5.298	--
Up	Unigene29600_All	54.6669	1288.62	--
Up	Unigene37013_All	0.3613	8.4827	integrase [Cucumis melo]
Up	Unigene45641_All	0.137	3.1673	unnamed protein product [Vitis vinifera]
Up	Unigene44495_All	0.1779	4.1128	--
Up	Unigene33856_All	0.2119	4.8988	--
Up	Unigene44272_All	0.1848	4.2722	--
Up	Unigene34571_All	0.4331	10.0111	--
Up	Unigene37871_All	0.2012	4.6507	--
Up	Unigene45721_All	0.1332	3.0788	--
Up	Unigene46080_All	0.2218	5.1266	--
Up	Unigene45120_All	0.1595	3.6864	--
Up	Unigene41078_All	0.1303	3.0115	--
Up	Unigene41464_All	0.3107	7.1806	--
Up	Unigene42802_All	0.2208	5.1029	--
Up	Unigene42489_All	0.2293	5.2992	--
Up	Unigene40682_All	0.2092	4.8343	--
Up	Unigene34891_All	0.122	2.819	--
Up	Unigene29478_All	197.33	4537.14	R 13 protein [Glycine max]
Up	Unigene19980_All	2.2927	52.7112	--
Up	Unigene35295_All	0.7158	16.4452	pleiotropic drug resistance, ABC transporter family protein [Populus trichocarpa] >gi|222845381|gb|EEE82928.1| pleiotropic drug resistance, ABC transporter family protein [Populus trichocarpa]
Up	Unigene30416_All	79.7616	1826.82	--
Up	Unigene46545_All	0.3899	8.9266	hydrolase, acting on ester bonds [Zea mays] >gi|195652511|gb|ACG45723.1| hydrolase, acting on ester bonds [Zea mays]
Up	Unigene38128_All	0.2321	5.2998	--
Up	Unigene41256_All	0.3721	8.4845	--
Up	Unigene39540_All	0.4737	10.7755	--
Up	Unigene26086_All	10.0054	227.539	ATP-binding cassette transporter, subfamily G, member 15, group PDR protein PpABCG15 [Physcomitrella patens subsp. patens] >gi|162694599|gb|EDQ80946.1| ATP-binding cassette transporter, subfamily G, member 15, group PDR protein PpABCG15 [Physcomitrella patens subsp. patens]
Up	Unigene45433_All	1.7662	40.0132	--
Up	Unigene30262_All	90.4356	2040.61	glucose-methanol-choline (GMC) oxidoreductase family protein [Arabidopsis thaliana] >gi|5080795|gb|AAD39305.1|AC007576_28 Similar to mandelonitrile lyase [Arabidopsis thaliana]
Up	Unigene40309_All	0.3755	8.4723	--
Up	Unigene38580_All	0.2418	5.4549	glycosyltransferase, CAZy family GT47 [Populus trichocarpa] >gi|222849838|gb|EEE87385.1| glycosyltransferase, CAZy family GT47 [Populus trichocarpa]
Up	Unigene17158_All	6.2295	139.571	--
Up	Unigene18939_All	3.5483	79.4385	ACR3; amino acid binding [Arabidopsis thaliana] >gi|30699222|ref|NP_849896.1| ACR3; amino acid binding [Arabidopsis thaliana] >gi|30699224|ref|NP_849897.1| ACR3; amino acid binding [Arabidopsis thaliana] >gi|79321337|ref|NP_001031289.1| ACR3; amino acid binding [Arabidopsis thaliana] >gi|186495930|ref|NP_001117608.1| ACR3; amino acid binding [Arabidopsis thaliana] >gi|2829923|gb|AAC00631.1| Simil…
Up	Unigene41751_All	0.2657	5.9456	--
Up	Unigene27147_All	12.8034	285.104	--
Up	Unigene40074_All	0.7299	16.2459	--
Up	Unigene32905_All	69.7471	1545.7	DnaJ-like protein isoform [Solanum phureja]
Up	Unigene40301_All	0.1106	2.4356	--
Up	Unigene38329_All	0.0908	1.9995	--
Up	Unigene33971_All	0.1127	2.4817	--
Up	Unigene45793_All	0.1285	2.8295	--
Up	Unigene24167_All	0.1248	2.748	seed specific protein Bn15D14A [Brassica napus]
Up	Unigene43321_All	0.2082	4.584	--
Up	Unigene45963_All	0.1189	2.6178	--
Up	Unigene44579_All	0.3506	7.7187	phosphoesterase family protein [Arabidopsis thaliana] >gi|24417129|dbj|BAC22507.1| phosphatidylglycerol specific phospholipase C [Arabidopsis thaliana]
Up	Unigene44852_All	0.1679	3.6963	--
Up	Unigene40267_All	0.6748	14.8548	--
Up	Unigene38244_All	0.1415	3.1149	RING-finger domain protein [Zinnia elegans]
Up	Unigene22198_All	1.6897	37.1954	--
Up	Unigene39587_All	0.6287	13.8384	--
Up	Unigene43639_All	0.2004	4.4107	--
Up	Unigene34867_All	0.176	3.8736	--
Up	Unigene38413_All	0.159	3.4991	--
Up	Unigene44132_All	0.9387	20.4575	--
Up	Unigene43580_All	0.6036	13.0664	--
Up	Unigene19466_All	3.0929	66.8951	RING-H2 subgroup RHE protein [Populus tremula x Populus alba]
Up	Unigene32559_All	6.5827	142.326	Os02g0208300 [Oryza sativa (japonica cultivar-group)] >gi|75328828|sp|Q8GU88.1|PDR7_ORYSJ RecName: Full=Putative pleiotropic drug resistance protein 7 >gi|27368825|emb|CAD59570.1| PDR-like ABC transporter [Oryza sativa (japonica cultivar-group)] >gi|49387895|dbj|BAD24998.1| PDR-like ABC transporter [Oryza sativa Japonica Group] >gi|49387907|dbj|BAD25007.1| PDR-like ABC transporter [Oryza sativa J…
Up	Unigene37213_All	0.3889	8.3951	Os06g0179500 [Oryza sativa (japonica cultivar-group)] >gi|24413990|dbj|BAC22241.1| pentatricopeptide (PPR) repeat-containing protein-like [Oryza sativa Japonica Group] >gi|113595009|dbj|BAF18883.1| Os06g0179500 [Oryza sativa Japonica Group]
Up	Unigene33071_All	6.8291	147.269	--
Up	Unigene41753_All	0.2503	5.3727	--
Up	Unigene44547_All	0.3519	7.5535	--
Up	Unigene40381_All	0.3909	8.3893	--
Up	Unigene38163_All	0.4016	8.6189	--
Up	Unigene41444_All	0.2749	5.8991	--
Up	Unigene33035_All	145.556	3123.1	lactoylglutathione lyase [Zea mays] >gi|195628124|gb|ACG35892.1| lactoylglutathione lyase [Zea mays]
Up	Unigene42911_All	0.6563	13.9644	--
Up	Unigene40264_All	0.5759	12.2343	--
Up	Unigene28666_All	3.5482	75.3718	heat shock protein 70 [Saccharina japonica]
Up	Unigene26754_All	2.0124	42.5533	chloroplast lipase protein [Brassica napus]
Up	Unigene46395_All	2.0494	43.2041	laccase [Pinus taeda]
Up	Unigene33836_All	0.6994	14.6963	pleiotropic drug resistance, ABC transporter family protein [Populus trichocarpa] >gi|222845381|gb|EEE82928.1| pleiotropic drug resistance, ABC transporter family protein [Populus trichocarpa]
Up	Unigene20663_All	3.6804	77.0066	lipoxygenase [Corylus avellana]
Up	Unigene34529_All	0.073	1.5272	Os03g0186500 [Oryza sativa (japonica cultivar-group)] >gi|108706564|gb|ABF94359.1| expressed protein [Oryza sativa (japonica cultivar-group)] >gi|113547673|dbj|BAF11116.1| Os03g0186500 [Oryza sativa Japonica Group]
Up	Unigene45447_All	0.1467	3.0685	At1g20410 [Arabidopsis thaliana]
Up	Unigene36810_All	0.2082	4.3548	--
Up	Unigene46257_All	0.2827	5.9126	--
Up	Unigene44389_All	0.1813	3.7918	putative BEL1-like protein [Gnetum gnemon]
Up	Unigene44851_All	0.3358	7.0229	--
Up	Unigene44346_All	0.1827	3.8209	--
Up	Unigene35350_All	0.6494	13.5812	--
Up	Unigene39451_All	0.187	3.9108	--
Up	Unigene38491_All	0.5561	11.6298	Putative gag-pol polyprotein, identical [Solanum demissum]
Up	Unigene45813_All	0.1275	2.6664	--
Up	Unigene43186_All	0.211	4.4126	--
Up	Unigene1529_All	4.8126	100.64	Putative ABC transporter [Arabidopsis thaliana]
Up	Unigene21864_All	0.4653	9.7293	Os05g0460000 [Oryza sativa (japonica cultivar-group)] >gi|113579305|dbj|BAF17668.1| Os05g0460000 [Oryza sativa Japonica Group]
Up	Unigene44550_All	0.176	3.6799	--
Up	Unigene45398_All	0.1486	3.1067	binding / protein binding / zinc ion binding [Arabidopsis thaliana]
Up	Unigene40100_All	0.28	5.8123	OSJNBa0083N12.7 [Oryza sativa (japonica cultivar-group)]
Up	Unigene21126_All	20.3624	421.985	PREDICTED: similar to PDR8/PEN3 (PLEIOTROPIC DRUG RESISTANCE8); ATPase, coupled to transmembrane movement of substances / cadmium ion transmembrane transporter [Vitis vinifera]
Up	Unigene14471_All	1.3384	27.5529	--
Up	Unigene31498_All	47.1379	962.125	--
Up	Unigene45333_All	0.6075	12.3695	--
Up	Unigene29176_All	9.9978	202.175	Bcl-2-associated athanogene-like protein [Vitis vinifera]
Up	Unigene37107_All	0.251	5.0645	--
Up	Unigene41526_All	0.2715	5.4778	--
Up	Unigene32043_All	58.899	1187.49	--
Up	Unigene33619_All	50.2166	1011.36	pectin methylesterase-like protein [Taiwania cryptomerioides]
Up	Unigene39100_All	1.0531	21.1934	--
Up	Unigene34584_All	0.5798	11.646	--
Up	Unigene46338_All	0.8608	17.1482	--
Up	Unigene42652_All	5.1737	102.746	--
Up	Unigene24353_All	9.6665	191.684	--
Up	Unigene36084_All	0.101	2.0016	unknown [Zea mays]
Up	Unigene44619_All	0.174	3.448	--
Up	Unigene45939_All	0.1204	2.3858	--
Up	Unigene41239_All	0.1703	3.3742	SET domain protein [Populus trichocarpa] >gi|222842692|gb|EEE80239.1| SET domain protein [Populus trichocarpa]
Up	Unigene34673_All	0.1834	3.6337	--
Up	Unigene37576_All	0.1682	3.3325	--
Up	Unigene21219_All	0.4395	8.7075	--
Up	Unigene34833_All	0.3711	7.3523	--
Up	Unigene37976_All	0.219	4.3388	--
Up	Unigene45458_All	0.1463	2.898	Os03g0441000 [Oryza sativa Japonica Group]
Up	Unigene42302_All	0.2338	4.6312	--
Up	Unigene42868_All	0.2198	4.3538	--
Up	Unigene36291_All	0.2092	4.1437	--
Up	Unigene45401_All	0.1486	2.9432	Os06g0144800 [Oryza sativa (japonica cultivar-group)] >gi|113594823|dbj|BAF18697.1| Os06g0144800 [Oryza sativa Japonica Group]
Up	Unigene45670_All	0.1359	2.6916	--
Up	Unigene37138_All	0.1044	2.0673	--
Up	Unigene15951_All	1.7486	34.4664	--
Up	Unigene46420_All	0.7546	14.8658	--
Up	Unigene16454_All	10.0086	197.15	--
Up	Unigene46068_All	0.8956	17.6188	--
Up	Unigene1629_All	1.6681	32.5073	--
Up	Unigene36249_All	0.3602	6.9771	--
Up	Unigene32364_All	55.8942	1076.49	--
Up	Unigene32884_All	75.4527	1448.27	GST [Ginkgo biloba]
Up	Unigene29503_All	171.254	3263.75	oxidoreductase, 2OG-Fe(II) oxygenase family protein [Arabidopsis thaliana]
Up	Unigene26241_All	5.6608	107.428	unknown [Picea sitchensis]
Up	Unigene42053_All	0.5116	9.6966	2-alpha-hydroxytaxane 2-O-benzoyltransferase [Taxus wallichiana var. wallichiana] >gi|66866462|gb|AAY57877.1| 2-alpha-hydroxytaxane 2-O-benzoyltransferase [Taxus wallichiana var. wallichiana]
Up	Unigene40431_All	0.4399	8.3282	caleosin [Cycas revoluta]
Up	Unigene20137_All	5.9108	111.761	predicted protein [Populus trichocarpa] >gi|222849347|gb|EEE86894.1| predicted protein [Populus trichocarpa]
Up	Unigene37951_All	0.1177	2.2032	--
Up	Unigene41523_All	0.1366	2.5567	--
Up	Unigene44151_All	0.1877	3.5129	--
Up	Unigene38685_All	0.2615	4.8937	DNA topoisomerase II [Nicotiana tabacum] >gi|26984168|gb|AAN85208.1| DNA topoisomerase II [Nicotiana tabacum]
Up	Unigene38203_All	0.1195	2.2363	--
Up	Unigene45919_All	0.2439	4.5641	myosin subfamily XI heavy chain [Petroselinum crispum]
Up	Unigene35548_All	0.383	7.1669	--
Up	Unigene40971_All	0.1245	2.3297	--
Up	Unigene44638_All	0.1734	3.2446	PREDICTED: similar to Callose synthase 3 [Vitis vinifera]
Up	Unigene21196_All	0.2129	3.9834	--
Up	Unigene38202_All	0.1282	2.3986	--
Up	Unigene33950_All	0.2271	4.2489	--
Up	Unigene34960_All	0.2208	4.1309	pentatricopeptide repeat protein [Picea abies]
Up	Unigene38682_All	0.1793	3.3544	--
Up	Unigene35301_All	0.2198	4.1119	--
Up	Unigene22458_All	27.6843	516.857	cytochrome P450 [Populus trichocarpa] >gi|222835404|gb|EEE73839.1| cytochrome P450 [Populus trichocarpa]
Up	Unigene37295_All	8.3931	155.361	Os08g0384500 [Oryza sativa (japonica cultivar-group)] >gi|113623671|dbj|BAF23616.1| Os08g0384500 [Oryza sativa Japonica Group]
Up	Unigene46197_All	0.4978	9.2044	--
Up	Unigene38437_All	0.7717	14.2683	--
Up	Unigene8587_All	45.1532	832.903	asparagine synthetase [Arabidopsis thaliana]
Up	Unigene38171_All	0.6936	12.7877	--
Up	Unigene10904_All	10.3058	189.446	taxoid-O-acetyltransferase [Taxus cuspidata]
Up	Unigene43507_All	0.6114	11.2152	--
Up	Unigene41731_All	0.3613	6.6271	--
Up	Unigene40167_All	1.742	31.8756	Os08g0384500 [Oryza sativa (japonica cultivar-group)] >gi|113623671|dbj|BAF23616.1| Os08g0384500 [Oryza sativa Japonica Group]
Up	Unigene23925_All	42.3895	775.057	DnaJ-like protein isoform [Solanum phureja]
Up	Unigene28470_All	6.7084	122.309	--
Up	Unigene25702_All	7.6054	138.457	--
Up	Unigene31975_All	91.9821	1670.8	--
Up	Unigene43414_All	0.4111	7.4658	--
Up	Unigene41957_All	0.7365	13.375	--
Up	Unigene38148_All	1.1551	20.8858	--
Up	Unigene44995_All	0.4899	8.8077	WOX8 (WUSCHEL RELATED HOMEOBOX 8); DNA binding / transcription factor [Arabidopsis thaliana] >gi|61217284|sp|Q6X7J5.1|WOX8_ARATH RecName: Full=WUSCHEL-related homeobox 8 >gi|37955180|gb|AAP37138.1| WOX8 protein [Arabidopsis thaliana]
Up	Unigene46323_All	0.5279	9.4903	--
Up	Unigene16797_All	4.1998	75.3008	--
Up	Unigene41983_All	0.3519	6.2946	--
Up	Unigene35686_All	0.4251	7.6026	RecName: Full=Taxane 10-beta-hydroxylase; AltName: Full=5-alpha-taxadienol-10-beta-hydroxylase; AltName: Full=Cytochrome P450 725A1 >gi|12656592|gb|AAK00946.1|AF318211_1 5-alpha-taxadienol-10-beta-hydroxylase [Taxus cuspidata]
Up	Unigene32079_All	3.6555	65.2886	--
Up	Unigene32251_All	22.4038	398.583	--
Up	Unigene35542_All	0.4975	8.8391	--
Up	Unigene39514_All	0.9027	15.9405	--
Up	Unigene36094_All	0.1157	2.0383	--
Up	Unigene41813_All	0.101	1.7792	chromatin remodeling complex subunit [Populus trichocarpa] >gi|222835143|gb|EEE73578.1| chromatin remodeling complex subunit [Populus trichocarpa]
Up	Unigene44148_All	0.1877	3.3063	--
Up	Unigene44734_All	0.1715	3.0208	--
Up	Unigene38196_All	0.2029	3.5736	--
Up	Unigene45986_All	0.3532	6.2207	--
Up	Unigene44379_All	0.1813	3.1931	--
Up	Unigene45488_All	0.4348	7.6577	--
Up	Unigene46048_All	0.3406	5.9985	--
Up	Unigene39125_All	0.1229	2.1644	starch associated protein R1 [Solanum tuberosum]
Up	Unigene39604_All	0.1611	2.8371	--
Up	Unigene37267_All	0.4365	7.6869	--
Up	Unigene37105_All	0.1852	3.2613	--
Up	Unigene19398_All	1.2924	22.7585	--
Up	Unigene39036_All	0.1495	2.6326	At1g63840-like protein [Arabidopsis lyrata]
Up	Unigene41383_All	0.3117	5.4888	--
Up	Unigene36220_All	0.6103	10.7469	oxidoreductase, 2OG-Fe(II) oxygenase family protein [Arabidopsis thaliana]
Up	Unigene44112_All	0.5655	9.958	--
Up	Unigene45646_All	0.2741	4.8264	--
Up	Unigene44932_All	0.1656	2.9159	--
Up	Unigene44744_All	0.3419	6.02	--
Up	Unigene34914_All	0.1931	3.4	--
Up	Unigene43922_All	0.1931	3.4	--
Up	Unigene45332_All	0.1519	2.6745	--
Up	Unigene45044_All	0.1617	2.8467	--
Up	Unigene11678_All	1.2889	22.6354	5-alpha-taxadienol-10-beta-hydroxylase [Taxus x media]
Up	Unigene19863_All	13.7193	240.691	--
Up	Unigene8136_All	64.4323	1129.33	--
Up	Unigene24770_All	101.817	1784.4	--
Up	Unigene46538_All	0.6664	11.5517	Os05g0199800 [Oryza sativa (japonica cultivar-group)] >gi|113578430|dbj|BAF16793.1| Os05g0199800 [Oryza sativa Japonica Group]
Up	Unigene43123_All	1.4903	25.7748	--
Up	Unigene17054_All	19.9272	343.213	PREDICTED: similar to sterol 22-desaturase [Vitis vinifera]
Up	Unigene11234_All	1.4426	24.8145	--
Up	Unigene41655_All	0.6143	10.565	VIT1 (vacuolar iron transporter 1); iron ion transmembrane transporter [Arabidopsis thaliana] >gi|36962697|gb|AAQ87602.1| vacuolar iron transporter [Arabidopsis thaliana] >gi|115311431|gb|ABI93896.1| At2g01770 [Arabidopsis thaliana]
Up	Unigene42345_All	4.8851	83.467	small heat-shock protein [Pseudotsuga menziesii]
Up	Unigene43644_All	0.8015	13.6731	--
Up	Unigene41070_All	0.2427	4.1402	--
Up	Unigene41485_All	0.286	4.8788	phosphoribosylanthranilate transferase [Zea mays] >gi|195652617|gb|ACG45776.1| phosphoribosylanthranilate transferase [Zea mays]
Up	Unigene40012_All	0.3991	6.8079	--
Up	Unigene39394_All	0.2115	3.6077	--
Up	Unigene34613_All	0.2293	3.9113	--
Up	Unigene37527_All	0.1856	3.1656	--
Up	Unigene24685_All	22.9939	391.914	--
Up	Unigene38846_All	0.5789	9.8496	Os02g0132200 [Oryza sativa (japonica cultivar-group)] >gi|113535327|dbj|BAF07710.1| Os02g0132200 [Oryza sativa Japonica Group]
Up	Unigene39670_All	1.1965	20.3175	--
Up	Unigene15867_All	7.6758	130.319	--
Up	Unigene40062_All	0.2601	4.3898	--
Up	Unigene45730_All	0.3974	6.7067	--
Up	Unigene30044_All	240.199	4041.49	Os03g0618300 [Oryza sativa (japonica cultivar-group)] >gi|108709853|gb|ABF97648.1| oxidoreductase, 2OG-Fe oxygenase family protein, expressed [Oryza sativa (japonica cultivar-group)] >gi|113549140|dbj|BAF12583.1| Os03g0618300 [Oryza sativa Japonica Group]
Up	Unigene37837_All	0.2729	4.5804	--
Up	Unigene13240_All	1.398	23.4225	--
Up	Unigene28266_All	20.2786	339.571	glucose-methanol-choline (GMC) oxidoreductase family protein [Arabidopsis thaliana] >gi|5080795|gb|AAD39305.1|AC007576_28 Similar to mandelonitrile lyase [Arabidopsis thaliana]
Up	Unigene42046_All	1.0613	17.7552	--
Up	Unigene41184_All	0.1476	2.4375	--
Up	Unigene38792_All	0.1877	3.0996	--
Up	Unigene43357_All	0.2073	3.4231	protein binding [Arabidopsis thaliana]
Up	Unigene42661_All	0.2249	3.7137	--
Up	Unigene43661_All	0.1995	3.2942	--
Up	Unigene44872_All	0.1673	2.7625	Gag-Pol polyprotein [Lotus japonicus]
Up	Unigene37794_All	0.1841	3.0398	--
Up	Unigene44384_All	0.1813	2.9935	HOS1; ubiquitin-protein ligase [Arabidopsis thaliana] >gi|75146727|sp|Q84JU6.1|HOS1_ARATH RecName: Full=E3 ubiquitin-protein ligase HOS1; AltName: Full=RING finger protein HOS1; AltName: Full=Protein HIGH EXPRESSION OF OSMOTICALLY RESPONSIVE GENE 1
Up	Unigene24916_All	0.383	6.3237	--
Up	Unigene45372_All	0.2999	4.9516	RNase P subunit p30 family protein [Arabidopsis thaliana]
Up	Unigene40787_All	0.131	2.1629	--
Up	Unigene41442_All	0.1579	2.607	--
Up	Unigene41404_All	0.1579	2.607	PREDICTED: similar to leucine-rich repeat family protein [Vitis vinifera]
Up	Unigene43212_All	0.211	3.4836	--
Up	Unigene42794_All	0.4436	7.3238	--
Up	Unigene46422_All	0.6008	9.9188	Os03g0795900 [Oryza sativa (japonica cultivar-group)] >gi|75290369|sp|Q6F388.1|HFA2E_ORYSJ RecName: Full=Heat stress transcription factor A-2e; AltName: Full=Heat stress transcription factor 12; Short=OsHsf-12 >gi|108711543|gb|ABF99338.1| HSF-type DNA-binding domain containing protein, expressed [Oryza sativa (japonica cultivar-group)] >gi|113550023|dbj|BAF13466.1| Os03g0795900 [Oryza sativa Japo…
Up	Unigene36518_All	0.2271	3.7491	--
Up	Unigene42551_All	0.4542	7.4981	--
Up	Unigene37018_All	0.2917	4.8153	--
Up	Unigene44661_All	0.1728	2.8525	Os01g0556400 [Oryza sativa (japonica cultivar-group)]
Up	Unigene45631_All	0.2749	4.5378	--
Up	Unigene44551_All	0.176	2.9052	Os02g0215500 [Oryza sativa (japonica cultivar-group)] >gi|113535819|dbj|BAF08202.1| Os02g0215500 [Oryza sativa Japonica Group]
Up	Unigene40836_All	0.2446	4.0375	cellulose synthase-like protein CslG [Nicotiana tabacum]
Up	Unigene39743_All	0.2373	3.9169	--
Up	Unigene36362_All	0.1407	2.3224	SCPL45 (SERINE CARBOXYPEPTIDASE-LIKE 45 PRECURSOR); serine-type carboxypeptidase [Arabidopsis thaliana] >gi|42571671|ref|NP_973926.1| SCPL45 (SERINE CARBOXYPEPTIDASE-LIKE 45 PRECURSOR); serine-type carboxypeptidase [Arabidopsis thaliana] >gi|75331738|sp|Q93Y09.1|SCP45_ARATH RecName: Full=Serine carboxypeptidase-like 45; Flags: Precursor >gi|31376397|gb|AAP49525.1| At1g28110 [Arabidopsis thaliana]
Up	Unigene35685_All	0.093	1.5347	--
Up	Unigene15485_All	1.5702	25.725	--
Up	Unigene21137_All	0.6764	11.0433	PREDICTED: hypothetical protein [Vitis vinifera]
Up	Unigene22825_All	10.7706	175.242	ATHSP22.0 [Arabidopsis thaliana] >gi|75281779|sp|Q38806.1|HSP22_ARATH RecName: Full=22.0 kDa heat shock protein; Short=AtHsp22.0; Flags: Precursor >gi|511796|gb|AAA19931.1| AtHSP22.0 [Arabidopsis thaliana] >gi|3695402|gb|AAC62802.1| contains similarity to heat shock hsp20 proteins (Pfam: PF00011, E=1.2e-46 [Arabidopsis thaliana] >gi|4538954|emb|CAB39778.1| heat shock protein 22.0 [Arabidopsis tha…
Up	Unigene38839_All	16.0349	260.83	--
Up	Unigene34706_All	0.4645	7.4981	--
Up	Unigene25590_All	0.502	8.1032	Os07g0142700 [Oryza sativa (japonica cultivar-group)] >gi|24059941|dbj|BAC21404.1| N-hydroxycinnamoyl benzoyltransferase-like protein [Oryza sativa Japonica Group] >gi|113610409|dbj|BAF20787.1| Os07g0142700 [Oryza sativa Japonica Group]
Up	Unigene20491_All	1.7308	27.8849	UGT84A1; UDP-glycosyltransferase/ sinapate 1-glucosyltransferase/ transferase, transferring glycosyl groups [Arabidopsis thaliana] >gi|53793643|gb|AAU93568.1| At4g15480 [Arabidopsis thaliana]
Up	Unigene46544_All	0.942	15.1629	Os08g0377500 [Oryza sativa (japonica cultivar-group)] >gi|113623651|dbj|BAF23596.1| Os08g0377500 [Oryza sativa Japonica Group]
Up	Unigene7402_All	6.7117	107.307	--
Up	Unigene46152_All	0.2082	3.3234	--
Up	Unigene42317_All	0.4675	7.4614	--
Up	Unigene44836_All	0.337	5.3785	--
Up	Unigene39129_All	0.3127	4.9906	Os03g0116800 [Oryza sativa (japonica cultivar-group)] >gi|113547234|dbj|BAF10677.1| Os03g0116800 [Oryza sativa Japonica Group]
Up	Unigene41642_All	1.7996	28.7192	--
Up	Unigene46081_All	0.2213	3.5316	--
Up	Unigene39010_All	0.2321	3.7035	RNA-directed DNA polymerase (Reverse transcriptase); Chromo; Zinc finger, CCHC-type; Peptidase aspartic, active site; Polynucleotidyl transferase, Ribonuclease H fold [Medicago truncatula]
Up	Unigene1678_All	1.9906	31.6255	RecName: Full=Taxadiene 5-alpha hydroxylase >gi|64180315|gb|AAQ56240.2| taxadiene 5-alpha hydroxylase [Taxus cuspidata]
Up	Unigene46088_All	2.0926	33.2134	--
Up	Unigene34965_All	0.5906	9.3436	--
Up	Unigene45132_All	0.4769	7.5231	--
Up	Unigene38831_All	0.526	8.2976	--
Up	Unigene44442_All	2.6892	42.2263	--
Up	Unigene42037_All	0.6036	9.4491	--
Up	Unigene4382_All	17.2409	269.844	Os09g0554300 [Oryza sativa (japonica cultivar-group)] >gi|113632120|dbj|BAF25801.1| Os09g0554300 [Oryza sativa Japonica Group]
Up	Unigene41087_All	0.5624	8.7891	--
Up	Unigene33362_All	49.0907	766.617	electron carrier/ oxidoreductase [Arabidopsis thaliana] >gi|73921104|sp|Q9LIG0.1|Y3136_ARATH RecName: Full=Clavaminate synthase-like protein At3g21360 >gi|56967335|pdb|1Y0Z|A Chain A, X-Ray Structure Of Gene Product From Arabidopsis Thaliana At3g21360 >gi|56967336|pdb|1Y0Z|B Chain B, X-Ray Structure Of Gene Product From Arabidopsis Thaliana At3g21360 >gi|150261485|pdb|2Q4A|A Chain A, Ensemble Ref…
Up	Unigene21491_All	10.4698	162.665	amino acid feature: rod protein domain, aa 266 .. 468; amino acid feature: globular protein domain, aa 32 .. 265 [Chlamydomonas reinhardtii]
Up	Unigene38350_All	16.0893	249.831	lactoylglutathione lyase family protein / glyoxalase I family protein [Arabidopsis thaliana]
Up	Unigene46540_All	0.9147	14.1399	cinnamyl alcohol dehydrogenase [Gossypium hirsutum] >gi|211906488|gb|ACJ11737.1| mannitol dehydrogenase [Gossypium hirsutum]
Up	Unigene38319_All	0.1667	2.5693	--
Up	Unigene44896_All	0.1667	2.5693	phytosulfokines 4 [Zea mays] >gi|195604284|gb|ACG23972.1| phytosulfokines 4 precursor [Zea mays]
Up	Unigene39722_All	0.1069	1.6476	--
Up	Unigene39131_All	0.1962	3.0239	--
Up	Unigene44721_All	0.1715	2.6432	--
Up	Unigene43853_All	0.1954	3.0115	--
Up	Unigene44087_All	0.1892	2.9159	Os12g0617800 [Oryza sativa (japonica cultivar-group)] >gi|113649796|dbj|BAF30308.1| Os12g0617800 [Oryza sativa Japonica Group]
Up	Unigene42343_All	0.2326	3.5845	AT5g06970/MOJ9_14 [Arabidopsis thaliana] >gi|27363442|gb|AAO11640.1| At5g06970/MOJ9_14 [Arabidopsis thaliana]
Up	Unigene40635_All	0.1766	2.7215	--
Up	Unigene44541_All	0.1766	2.7215	--
Up	Unigene44754_All	0.3406	5.2487	--
Up	Unigene44344_All	0.1827	2.8154	predicted protein [Physcomitrella patens subsp. patens] >gi|162683151|gb|EDQ69564.1| predicted protein [Physcomitrella patens subsp. patens]
Up	Unigene34433_All	0.182	2.8046	--
Up	Unigene39929_All	0.2767	4.2639	--
Up	Unigene44179_All	0.187	2.8816	--
Up	Unigene42797_All	0.2218	3.4178	--
Up	Unigene41220_All	0.2289	3.5271	--
Up	Unigene39598_All	0.1321	2.0355	--
Up	Unigene40758_All	0.3012	4.6409	--
Up	Unigene43032_All	0.2158	3.325	--
Up	Unigene39231_All	0.2271	3.4991	--
Up	Unigene43246_All	0.2101	3.2371	--
Up	Unigene41343_All	0.3312	5.1029	--
Up	Unigene42838_All	0.2208	3.4019	--
Up	Unigene44741_All	0.3419	5.2675	--
Up	Unigene45549_All	0.2839	4.3739	TIC (TIME FOR COFFEE) [Arabidopsis thaliana]
Up	Unigene34024_All	0.2047	3.1537	--
Up	Unigene42306_All	0.2338	3.602	--
Up	Unigene45505_All	0.1441	2.22	--
Up	Unigene46097_All	0.2193	3.3785	pentatricopeptide (PPR) repeat-containing protein-like [Oryza sativa Japonica Group] >gi|255673813|dbj|BAH91352.1| Os01g0815100 [Oryza sativa Japonica Group]
Up	Unigene42932_All	0.2178	3.3553	--
Up	Unigene35938_All	0.1971	3.0364	--
Up	Unigene34520_All	0.1939	2.9871	--
Up	Unigene44020_All	0.1908	2.9393	--
Up	Unigene37041_All	0.122	1.8793	--
Up	Unigene29796_All	7.4939	114.471	Bcl-2-associated athanogene-like protein [Vitis vinifera]
Up	Unigene6268_All	4.1419	63.0829	UDP-glucose:glucosyltransferase [Lycium barbarum]
Up	Unigene41952_All	0.1851	2.8118	--
Up	Unigene35936_All	1.1159	16.9497	oxidoreductase [Capsicum annuum]
Up	Unigene10454_All	1.0597	16.096	Endonuclease/exonuclease/phosphatase [Medicago truncatula]
Up	Unigene32945_All	110.232	1669.69	B12D-like protein [Wolffia arrhiza]
Up	Unigene34609_All	0.2781	4.2081	--
Up	Unigene20260_All	3.538	53.4359	--
Up	Unigene31095_All	5.7921	87.124	plastocyanin-like domain-containing protein [Arabidopsis thaliana] >gi|115502384|sp|Q9SK27.2|ENL1_ARATH RecName: Full=Early nodulin-like protein 1; AltName: Full=Phytocyanin-like protein; Flags: Precursor
Up	Unigene35392_All	0.4123	6.2016	INT2 (INOSITOL TRANSPORTER 2); carbohydrate transmembrane transporter/ sugar:hydrogen symporter [Arabidopsis thaliana] >gi|75333454|sp|Q9C757.1|INT2_ARATH RecName: Full=Probable inositol transporter 2 >gi|84617969|emb|CAJ00304.1| inositol transporter 2 [Arabidopsis thaliana]
Up	Unigene41836_All	0.2811	4.2278	--
Up	Unigene35072_All	0.3836	5.7693	--
Up	Unigene14638_All	0.9136	13.6747	--
Up	Unigene18544_All	9.2553	137.692	Os03g0413100 [Oryza sativa (japonica cultivar-group)] >gi|113548830|dbj|BAF12273.1| Os03g0413100 [Oryza sativa Japonica Group] >gi|125860400|dbj|BAF46923.1| ACT-domain repeat protein 7 [Oryza sativa Japonica Group]
Up	Unigene39596_All	0.2343	3.4819	--
Up	Unigene36165_All	0.422	6.2706	--
Up	Unigene35638_All	0.6075	9.0264	--
Up	Unigene37209_All	0.2129	3.1633	Gag-Pol polyprotein [Medicago truncatula]
Up	Unigene37823_All	0.38	5.646	--
Up	Unigene40943_All	0.3785	5.6236	--
Up	Unigene34082_All	0.4316	6.4124	--
Up	Unigene46036_All	0.2293	3.4066	--
Up	Unigene41844_All	0.1979	2.9401	--
Up	Unigene46007_All	0.2321	3.448	Os10g0357350 [Oryza sativa Japonica Group]
Up	Unigene33547_All	98.0053	1452.27	ATP-sulfurylase [Allium cepa]
Up	Unigene40798_All	0.5787	8.5355	--
Up	Unigene43155_All	25.5472	376.078	PREDICTED: similar to PDR8/PEN3 (PLEIOTROPIC DRUG RESISTANCE8); ATPase, coupled to transmembrane movement of substances / cadmium ion transmembrane transporter [Vitis vinifera]
Up	Unigene18455_All	3.6364	53.4017	Os08g0203600 [Oryza sativa (japonica cultivar-group)]
Up	Unigene34038_All	0.5973	8.7661	unknown [Picea sitchensis]
Up	Unigene41741_All	0.7086	10.3726	--
Up	Unigene3875_All	24.6828	360.946	ATLP-1 [Arabidopsis thaliana]
Up	Unigene16950_All	2.8969	42.1857	--
Up	Unigene24820_All	7.9845	116.169	tau class glutathione S-transferase [Pinus brutia]
Up	Unigene37727_All	0.8671	12.5969	--
Up	Unigene41249_All	1.6319	23.649	unknown [Picea sitchensis]
Up	Unigene38735_All	0.9025	13.0737	exostosin family protein [Arabidopsis thaliana] >gi|91806285|gb|ABE65870.1| exostosin family protein [Arabidopsis thaliana]
Up	Unigene32106_All	8.2505	119.321	--
Up	Unigene46483_All	0.6734	9.7023	--
Up	Unigene36377_All	1.9798	28.5173	Os01g0177900 [Oryza sativa (japonica cultivar-group)] >gi|113531718|dbj|BAF04101.1| Os01g0177900 [Oryza sativa Japonica Group]
Up	Unigene328_All	5.5692	80.1102	cytochrome P450 monooxygenase isoform I [Sesamum indicum]
Up	Unigene32004_All	104.476	1498.75	Proteinase inhibitor I4, serpin [Medicago truncatula]
Up	Unigene34063_All	0.0961	1.3757	Os11g0128900 [Oryza sativa (japonica cultivar-group)]
Up	Unigene39483_All	0.1064	1.5231	--
Up	Unigene35222_All	0.1086	1.5543	--
Up	Unigene44093_All	0.1892	2.7077	--
Up	Unigene38853_All	0.2082	2.9796	--
Up	Unigene40955_All	0.1584	2.2669	--
Up	Unigene35260_All	0.1806	2.5846	--
Up	Unigene37565_All	0.1186	1.6973	--
Up	Unigene44578_All	0.1753	2.5086	--
Up	Unigene37787_All	0.1709	2.4456	Os03g0786900 [Oryza sativa (japonica cultivar-group)] >gi|50355723|gb|AAT75248.1| expressed protein [Oryza sativa Japonica Group] >gi|108711444|gb|ABF99239.1| expressed protein [Oryza sativa (japonica cultivar-group)] >gi|113549964|dbj|BAF13407.1| Os03g0786900 [Oryza sativa Japonica Group]
Up	Unigene40513_All	0.1813	2.5944	--
Up	Unigene38049_All	0.2654	3.7978	--
Up	Unigene35208_All	0.1347	1.9275	--
Up	Unigene41164_All	0.3358	4.8051	RecName: Full=Pleiotropic drug resistance protein 2; AltName: Full=NpPDR2 >gi|84871800|emb|CAH40786.1| PDR-like ABC transporter [Nicotiana plumbaginifolia]
Up	Unigene38406_All	0.1611	2.3052	--
Up	Unigene45075_All	0.1611	2.3052	Os10g0516400 [Oryza sativa (japonica cultivar-group)] >gi|31433063|gb|AAP54623.1| expressed protein [Oryza sativa (japonica cultivar-group)] >gi|113639672|dbj|BAF26977.1| Os10g0516400 [Oryza sativa Japonica Group]
Up	Unigene42231_All	0.2349	3.3612	--
Up	Unigene44809_All	0.5073	7.2588	--
Up	Unigene41849_All	0.2433	3.4813	NBS-LRR disease resistance protein homologue [Hordeum vulgare]
Up	Unigene40123_All	0.4745	6.7894	--
Up	Unigene42766_All	0.2218	3.1736	--
Up	Unigene42003_All	0.6046	8.6508	--
Up	Unigene40523_All	0.3815	5.4586	--
Up	Unigene35656_All	0.2606	3.7286	--
Up	Unigene45472_All	0.1454	2.0803	binding [Arabidopsis thaliana]
Up	Unigene44045_All	0.19	2.7184	--
Up	Unigene35621_All	0.2271	3.2492	--
Up	Unigene42220_All	0.2361	3.3779	--
Up	Unigene33844_All	0.1574	2.2519	RNA ligase isoform 1 [Triticum aestivum]
Up	Unigene44677_All	0.1728	2.4722	--
Up	Unigene35481_All	0.1152	1.6481	chromatin remodeling complex subunit [Populus trichocarpa] >gi|222857313|gb|EEE94860.1| chromatin remodeling complex subunit [Populus trichocarpa]
Up	Unigene42518_All	0.2282	3.2647	--
Up	Unigene43771_All	0.1979	2.8312	--
Up	Unigene44443_All	0.1793	2.5651	--
Up	Unigene36756_All	0.1428	2.0429	T26F17.17 [Arabidopsis thaliana]
Up	Unigene38004_All	0.2004	2.8669	ESTs gb|N96028, gb|F14286, gb|T20680, gb|F14443, gb|AA657300 and gb|N65244 come from this gene [Arabidopsis thaliana]
Up	Unigene41278_All	0.1407	2.0128	short-chain dehydrogenase/reductase (SDR) family protein [Arabidopsis thaliana] >gi|16612320|gb|AAL27518.1|AF439850_1 AT3g50560/T20E23_160 [Arabidopsis thaliana] >gi|21928097|gb|AAM78077.1| AT3g50560/T20E23_160 [Arabidopsis thaliana]
Up	Unigene42151_All	0.2373	3.3947	--
Up	Unigene35398_All	0.1745	2.4963	--
Up	Unigene34341_All	0.2056	2.9411	--
Up	Unigene43412_All	0.2056	2.9411	--
Up	Unigene39275_All	0.1939	2.7737	Os03g0187100 [Oryza sativa (japonica cultivar-group)] >gi|108706573|gb|ABF94368.1| expressed protein [Oryza sativa (japonica cultivar-group)]
Up	Unigene44427_All	0.18	2.5748	pentatricopeptide (PPR) repeat-containing protein [Arabidopsis thaliana] >gi|75337271|sp|Q9SIL5.1|PP165_ARATH RecName: Full=Pentatricopeptide repeat-containing protein At2g20540 >gi|67633530|gb|AAY78689.1| pentatricopeptide repeat-containing protein [Arabidopsis thaliana]
Up	Unigene45213_All	0.1564	2.2371	protein phosphatase 2C [Medicago sativa]
Up	Unigene34060_All	0.1307	1.8694	--
Up	Unigene8649_All	23.457	334.348	--
Up	Unigene31608_All	95.5569	1360.68	a-type carbonic anhydrase [Lotus japonicus]
Up	Unigene46452_All	0.7714	10.9605	--
Up	Unigene43671_All	2.1949	31.1847	--
Up	Unigene13583_All	1.8445	25.9685	AT3g19120/MVI11_3 [Arabidopsis thaliana] >gi|23506151|gb|AAN31087.1| At3g19120/MVI11_3 [Arabidopsis thaliana]
Up	Unigene27184_All	14.4831	203.727	--
Up	Unigene29942_All	223.216	3138.13	--
Up	Unigene33381_All	405.763	5700.24	lactoylglutathione lyase [Zea mays] >gi|195616060|gb|ACG29860.1| lactoylglutathione lyase [Zea mays]
Up	Unigene34227_All	0.2271	3.1867	Os10g0106900 [Oryza sativa (japonica cultivar-group)] >gi|18542917|gb|AAL75752.1|AC037197_10 Putative copia-type polyprotein [Oryza sativa Japonica Group]
Up	Unigene39738_All	2.161	30.2747	cinnamyl alcohol dehydrogenase [Gossypium hirsutum] >gi|211906488|gb|ACJ11737.1| mannitol dehydrogenase [Gossypium hirsutum]
Up	Unigene45469_All	1.0177	14.2419	--
Up	Unigene44008_All	1.1491	16.0201	--
Up	Unigene36107_All	2.4085	33.5775	--
Up	Unigene2876_All	4.5178	62.8462	--
Up	Unigene42455_All	1.1519	15.9743	--
Up	Unigene46261_All	1.7836	24.6936	--
Up	Unigene43441_All	0.4093	5.6316	--
Up	Unigene45131_All	0.3179	4.3739	--
Up	Unigene38084_All	0.4733	6.512	--
Up	Unigene46030_All	1.6126	22.1865	GH3 family protein [Populus trichocarpa] >gi|222857636|gb|EEE95183.1| GH3 family protein [Populus trichocarpa]
Up	Unigene45953_All	0.7171	9.866	--
Up	Unigene41018_All	0.6114	8.4114	--
Up	Unigene43838_All	0.3909	5.3778	--
Up	Unigene45463_All	0.2917	4.0128	--
Up	Unigene45102_All	0.3201	4.4033	unknown [Picea sitchensis]
Up	Unigene35506_All	0.2047	2.8158	--
Up	Unigene45612_All	0.2765	3.8034	beta-glucosidase [Pinus contorta]
Up	Unigene27233_All	6.3095	86.0785	--
Up	Unigene46528_All	0.4963	6.7533	cytochrome P450 [Populus trichocarpa] >gi|222862360|gb|EEE99866.1| cytochrome P450 [Populus trichocarpa]
Up	Unigene39759_All	0.6011	8.1597	--
Up	Unigene46191_All	0.3999	5.3917	T5E21.16 [Arabidopsis thaliana] >gi|8778209|gb|AAF79218.1|AC006917_3 F10B6.4 [Arabidopsis thaliana]
Up	Unigene46150_All	0.4165	5.6154	zinc finger (C2H2 type) family protein [Arabidopsis thaliana]
Up	Unigene37221_All	0.4653	6.2728	--
Up	Unigene41257_All	0.6642	8.9184	--
Up	Unigene39442_All	0.4817	6.4378	--
Up	Unigene756_All	5.5805	74.5736	polyphenol oxidase [Camellia ptilophylla]
Up	Unigene45096_All	1.6057	21.3836	--
Up	Unigene15715_All	5.9042	78.1368	At5g23850 [Arabidopsis thaliana]
Up	Unigene36369_All	0.1213	1.6027	--
Up	Unigene36253_All	0.1558	2.0583	--
Up	Unigene38722_All	0.1644	2.1719	Putative beta-glucosidase [Oryza sativa Japonica Group]
Up	Unigene34377_All	0.1946	2.5708	callose synthase 10 [Arabidopsis thaliana]
Up	Unigene36547_All	0.1667	2.2022	--
Up	Unigene43817_All	0.1962	2.5919	--
Up	Unigene44270_All	0.1848	2.4413	--
Up	Unigene43184_All	0.2119	2.7993	--
Up	Unigene38883_All	0.2082	2.7504	--
Up	Unigene33932_All	0.0946	1.2497	--
Up	Unigene43836_All	0.1954	2.5813	--
Up	Unigene20631_All	9.1448	120.804	auxin-induced GH3 protein [Pinus pinaster]
Up	Unigene37551_All	0.2029	2.6802	--
Up	Unigene37993_All	0.1841	2.4318	--
Up	Unigene36823_All	0.1841	2.4318	AAP5; amino acid transmembrane transporter/ basic amino acid transmembrane transporter [Arabidopsis thaliana] >gi|75244252|sp|Q8GUM3.1|AAP5_ARATH RecName: Full=Amino acid permease 5; AltName: Full=Amino acid transporter AAP5 >gi|32441246|gb|AAP81798.1| At1g44100 [Arabidopsis thaliana]
Up	Unigene39086_All	0.1679	2.2178	--
Up	Unigene39865_All	0.3468	4.5807	--
Up	Unigene36080_All	0.4296	5.6743	--
Up	Unigene46168_All	0.2051	2.709	--
Up	Unigene44626_All	0.1734	2.2903	--
Up	Unigene34315_All	0.2148	2.8371	--
Up	Unigene45228_All	0.3127	4.1301	--
Up	Unigene43439_All	0.4111	5.4297	--
Up	Unigene38285_All	0.875	11.5567	--
Up	Unigene43715_All	0.3974	5.2487	--
Up	Unigene38837_All	0.1166	1.54	Os02g0760200 [Oryza sativa (japonica cultivar-group)] >gi|113537718|dbj|BAF10101.1| Os02g0760200 [Oryza sativa Japonica Group]
Up	Unigene38047_All	0.1987	2.6243	calmodulin binding / transcription regulator [Arabidopsis thaliana] >gi|85718631|sp|O23463.2|CMTA5_ARATH RecName: Full=Calmodulin-binding transcription activator 5; AltName: Full=Signal-responsive protein 6; AltName: Full=Ethylene-induced calmodulin-binding protein f; Short=EICBP.f
Up	Unigene45684_All	0.1351	1.7843	--
Up	Unigene35344_All	0.1303	1.7209	Os10g0556801 [Oryza sativa Japonica Group]
Up	Unigene46202_All	0.4947	6.5336	hypothetical protein CHGG_04345 [Chaetomium globosum CBS 148.51] >gi|88180258|gb|EAQ87726.1| hypothetical protein CHGG_04345 [Chaetomium globosum CBS 148.51]
Up	Unigene43486_All	0.2038	2.6916	--
Up	Unigene36363_All	0.1454	1.9203	--
Up	Unigene43967_All	0.1923	2.5397	predicted protein [Physcomitrella patens subsp. patens] >gi|162686619|gb|EDQ73007.1| predicted protein [Physcomitrella patens subsp. patens]
Up	Unigene40329_All	0.1595	2.1065	--
Up	Unigene44923_All	0.1656	2.187	--
Up	Unigene40915_All	0.2687	3.5484	PREDICTED: hypothetical protein [Vitis vinifera] >gi|270241484|emb|CBI28705.1| unnamed protein product [Vitis vinifera]
Up	Unigene39855_All	0.1793	2.3678	--
Up	Unigene38030_All	0.2004	2.6464	--
Up	Unigene35451_All	0.2021	2.6688	--
Up	Unigene45623_All	0.2757	3.6407	--
Up	Unigene41528_All	0.1223	1.615	--
Up	Unigene45093_All	0.1606	2.1207	CYP735A2; electron carrier/ heme binding / iron ion binding / monooxygenase/ oxygen binding [Arabidopsis thaliana] >gi|44681376|gb|AAS47628.1| At1g67110 [Arabidopsis thaliana] >gi|46931282|gb|AAT06445.1| At1g67110 [Arabidopsis thaliana]
Up	Unigene34879_All	0.2373	3.1335	--
Up	Unigene40244_All	0.1564	2.0651	--
Up	Unigene37223_All	0.1172	1.5475	--
Up	Unigene46359_All	13.7803	181.268	--
Up	Unigene19075_All	3.6794	48.2784	--
Up	Unigene17730_All	107.819	1408.18	sulfate adenylyltransferase [Arabidopsis thaliana]
Up	Unigene36858_All	93.61	1216.74	mandelonitrile lyase 2 [Eriobotrya japonica]
Up	Unigene597_All	3.6246	47.0896	Os01g0842500 [Oryza sativa (japonica cultivar-group)] >gi|113534304|dbj|BAF06687.1| Os01g0842500 [Oryza sativa Japonica Group]
Up	Unigene46414_All	1.0665	13.8344	--
Up	Unigene8679_All	66.2888	857.483	--
Up	Unigene37719_All	0.7473	9.6646	--
Up	Unigene40879_All	0.2307	2.963	transposon protein Ac/Ds sub-class [Zea mays] >gi|195652629|gb|ACG45782.1| transposon protein Ac/Ds sub-class [Zea mays]
Up	Unigene46028_All	2.0784	26.5612	--
Up	Unigene34132_All	0.2658	3.3938	RecName: Full=Cytochrome P450 78A4 >gi|2935525|gb|AAC05148.1| cytochrome P450 [Pinus radiata]
Up	Unigene25768_All	1.2165	15.5318	transferase family protein [Arabidopsis thaliana] >gi|13937226|gb|AAK50105.1|AF372968_1 At2g39980/T28M21.14 [Arabidopsis thaliana] >gi|21700883|gb|AAM70565.1| At2g39980/T28M21.14 [Arabidopsis thaliana] >gi|91805487|gb|ABE65472.1| transferase family protein [Arabidopsis thaliana]
Up	Unigene42235_All	1.1746	14.9963	--
Up	Unigene8547_All	118.296	1509.11	syringomycin biosynthesis enzyme [Zea mays]
Up	Unigene19829_All	1.6649	21.2042	thaumatin-like protein 1 [Zea mays] >gi|195627238|gb|ACG35449.1| thaumatin-like protein 1 precursor [Zea mays]
Up	Unigene18084_All	6.0322	76.7887	--
Up	Unigene41290_All	0.9093	11.5649	NAM-like protein [Prunus persica]
Up	Unigene16775_All	2.1619	27.4332	--
Up	Unigene45967_All	0.2378	3.0105	--
Up	Unigene45814_All	0.2543	3.2192	--
Up	Unigene44358_All	0.364	4.6076	--
Up	Unigene45367_All	0.2999	3.7962	--
Up	Unigene44166_All	0.374	4.7341	--
Up	Unigene41075_All	0.463	5.8602	ERF2 transcription factor [Brassica napus]
Up	Unigene37361_All	0.2038	2.5795	DNAJ heat shock N-terminal domain-containing protein [Arabidopsis thaliana] >gi|28416701|gb|AAO42881.1| At4g02100 [Arabidopsis thaliana]
Up	Unigene38610_All	0.4342	5.4956	Expressed protein [Arabidopsis thaliana]
Up	Unigene36455_All	0.4542	5.7486	--
Up	Unigene45509_All	0.2873	3.6361	--
Up	Unigene43520_All	0.4059	5.137	--
Up	Unigene37420_All	0.2208	2.7944	--
Up	Unigene34634_All	0.18	2.2777	--
Up	Unigene18109_All	12.081	152.112	heat shock protein 17.0 [Picea glauca]
Up	Unigene30252_All	76.4729	962.26	chloroplast small heat shock protein [Senecio crataegifolius]
Up	Unigene20506_All	1.2339	15.4984	OO_Ba0005L10-OO_Ba0081K17.12 [Oryza officinalis]
Up	Unigene28165_All	10.7683	135.238	--
Up	Unigene37595_All	0.524	6.5753	--
Up	Unigene22237_All	50.3875	630.586	--
Up	Unigene41300_All	0.2484	3.0982	--
Up	Unigene21738_All	3.9906	49.4124	pollen allergen CJP38 [Cryptomeria japonica]
Up	Unigene38325_All	0.5007	6.1992	--
Up	Unigene45703_All	0.6698	8.2564	cytochrome P450 [Populus trichocarpa] >gi|222859487|gb|EEE97034.1| cytochrome P450 [Populus trichocarpa]
Up	Unigene22588_All	1.8214	22.4163	--
Up	Unigene29880_All	2.6993	33.1757	--
Up	Unigene34577_All	1.1221	13.7701	--
Up	Unigene20815_All	1.6203	19.8644	acyl:coa ligase acetate-coa synthetase-like protein [Populus trichocarpa] >gi|222848201|gb|EEE85748.1| acyl:coa ligase acetate-coa synthetase-like protein [Populus trichocarpa]
Up	Unigene59_All	6.2463	76.3506	unknown [Picea sitchensis]
Up	Unigene46511_All	0.5513	6.7353	--
Up	Unigene25131_All	13.8839	168.977	--
Up	Unigene41681_All	1.0393	12.6152	At1g55340 [Arabidopsis thaliana] >gi|48310451|gb|AAT41823.1| At1g55340 [Arabidopsis thaliana]
Up	Unigene33507_All	20.0383	243.201	--
Up	Unigene10975_All	10.1246	122.739	--
Up	Unigene34163_All	0.139	1.6833	--
Up	Unigene34688_All	0.1258	1.5234	ESP4 (ENHANCED SILENCING PHENOTYPE 4); binding [Arabidopsis thaliana]
Up	Unigene38877_All	0.1715	2.0768	Ran GTPase binding / chromatin binding / zinc ion binding [Arabidopsis thaliana]
Up	Unigene41491_All	0.1189	1.4398	--
Up	Unigene35979_All	0.1419	1.7183	--
Up	Unigene40018_All	0.1673	2.0258	--
Up	Unigene43654_All	0.1995	2.4157	--
Up	Unigene45109_All	0.16	1.9374	--
Up	Unigene35383_All	0.383	4.6374	--
Up	Unigene44005_All	0.1915	2.3187	--
Up	Unigene35573_All	0.1834	2.2206	hypothetical protein SORBIDRAFT_08g022750 [Sorghum bicolor] >gi|241944337|gb|EES17482.1| hypothetical protein SORBIDRAFT_08g022750 [Sorghum bicolor]
Up	Unigene46285_All	0.3661	4.4327	pollen allergen CJP38 [Cryptomeria japonica]
Up	Unigene34087_All	0.165	1.9978	--
Up	Unigene43592_All	0.2012	2.4361	--
Up	Unigene41188_All	0.1432	1.7338	--
Up	Unigene36068_All	0.1685	2.0401	--
Up	Unigene36538_All	0.2847	3.4469	--
Up	Unigene38298_All	0.0926	1.1211	Os01g0869000 [Oryza sativa (japonica cultivar-group)] >gi|113534454|dbj|BAF06837.1| Os01g0869000 [Oryza sativa Japonica Group]
Up	Unigene44222_All	1.1177	13.5318	T23E18.18 [Arabidopsis thaliana]
Up	Unigene42377_All	0.2315	2.8027	--
Up	Unigene43707_All	0.1987	2.4056	--
Up	Unigene34582_All	0.2038	2.4673	--
Up	Unigene40319_All	1.0256	12.4163	--
Up	Unigene40124_All	0.5128	6.2081	10-deacetylbaccatin III-10-O-acetyl transferase [Taxus wallichiana var. chinensis]
Up	Unigene46096_All	0.6578	7.9635	--
Up	Unigene42566_All	0.2271	2.7493	--
Up	Unigene34112_All	0.2158	2.6125	--
Up	Unigene38115_All	0.2304	2.7892	--
Up	Unigene42430_All	0.2304	2.7892	transducin family protein / WD-40 repeat family protein [Arabidopsis thaliana]
Up	Unigene44589_All	0.3494	4.2297	--
Up	Unigene42811_All	0.2208	2.6729	--
Up	Unigene44441_All	0.1793	2.1705	--
Up	Unigene44878_All	0.3347	4.0516	--
Up	Unigene34675_All	0.1931	2.3375	--
Up	Unigene45819_All	0.2537	3.071	--
Up	Unigene43303_All	0.2092	2.5323	--
Up	Unigene40156_All	0.1662	2.0117	protein kinase [Zea mays] >gi|195614480|gb|ACG29070.1| protein kinase [Zea mays]
Up	Unigene43434_All	0.2056	2.4886	--
Up	Unigene45019_All	0.1628	1.9705	conserved hypothetical protein [Ricinus communis] >gi|223542159|gb|EEF43703.1| conserved hypothetical protein [Ricinus communis]
Up	Unigene44044_All	0.1908	2.3094	--
Up	Unigene36792_All	0.9922	11.9444	--
Up	Unigene15654_All	30.1097	361.662	--
Up	Unigene24972_All	50.0651	601.229	--
Up	Unigene41144_All	1.0234	12.277	--
Up	Unigene24558_All	2.0221	24.1106	--
Up	Unigene46496_All	0.9887	11.7775	--
Up	Unigene18231_All	59.8778	713.229	glucose-methanol-choline (GMC) oxidoreductase family protein [Arabidopsis thaliana] >gi|5080794|gb|AAD39304.1|AC007576_27 Similar to mandelonitrile lyase [Arabidopsis thaliana] >gi|16930499|gb|AAL31935.1|AF419603_1 At1g14180/F7A19_27 [Arabidopsis thaliana] >gi|22137038|gb|AAM91364.1| At1g14180/F7A19_27 [Arabidopsis thaliana]
Up	Unigene46244_All	1.9989	23.7815	--
Up	Unigene40445_All	1.5362	18.2307	At4g19950 [Arabidopsis thaliana] >gi|51972070|gb|AAU15139.1| At4g19950 [Arabidopsis thaliana]
Up	Unigene37427_All	0.2957	3.4991	pol protein integrase region [Abies alba]
Up	Unigene39542_All	0.6193	7.3277	Putative 22 kDa kafirin cluster; Ty3-Gypsy type [Oryza sativa] >gi|21327374|gb|AAM48279.1|AC122148_32 Putative 22 kDa kafirin cluster; Ty3-Gypsy type [Oryza sativa Japonica Group]
Up	Unigene40594_All	0.8403	9.9425	--
Up	Unigene45169_All	1.2633	14.9466	--
Up	Unigene45124_All	0.638	7.5483	--
Up	Unigene34625_All	0.4832	5.6901	--
Up	Unigene35114_All	63.0888	742.548	quinone oxidoreductase-like protein At1g23740 [Zea mays] >gi|195644996|gb|ACG41966.1| quinone oxidoreductase-like protein At1g23740 [Zea mays]
Up	Unigene22780_All	15.6477	184.114	--
Up	Unigene14382_All	3.427	40.2762	--
Up	Unigene40663_All	0.9381	11.0136	Os02g0776800 [Oryza sativa (japonica cultivar-group)] >gi|46805512|dbj|BAD16963.1| replication protein A 70kDa [Oryza sativa Japonica Group] >gi|46806154|dbj|BAD17384.1| replication protein A 70kDa [Oryza sativa Japonica Group] >gi|113537818|dbj|BAF10201.1| Os02g0776800 [Oryza sativa Japonica Group]
Up	Unigene46027_All	0.3464	4.0668	Os03g0744650 [Oryza sativa Japonica Group]
Up	Unigene41974_All	1.2267	14.4016	Os05g0476000 [Oryza sativa (japonica cultivar-group)] >gi|113579384|dbj|BAF17747.1| Os05g0476000 [Oryza sativa Japonica Group]
Up	Unigene40041_All	0.4769	5.5986	--
Up	Unigene39002_All	0.5746	6.7453	--
Up	Unigene19818_All	3.0439	35.6044	reverse transcriptase [Phytophthora ramorum]
Up	Unigene41268_All	14.1067	164.331	--
Up	Unigene34279_All	0.4362	5.0807	Os08g0537900 [Oryza sativa (japonica cultivar-group)] >gi|33519168|gb|AAQ20899.1| AP2 domain-containing protein AP29 [Oryza sativa Japonica Group] >gi|113624337|dbj|BAF24282.1| Os08g0537900 [Oryza sativa Japonica Group]
Up	Unigene29770_All	2.0536	23.8577	laccase [Solanum lycopersicum]
Up	Unigene17562_All	31.3813	364.539	NAC domain protein, IPR003441 [Populus trichocarpa] >gi|222869779|gb|EEF06910.1| NAC domain protein, IPR003441 [Populus trichocarpa]
Up	Unigene4974_All	4.4199	51.2067	--
Up	Unigene44562_All	0.3519	4.0673	--
Up	Unigene35942_All	0.2602	3.0074	--
Up	Unigene35484_All	0.3255	3.7619	--
Up	Unigene43219_All	0.422	4.8771	--
Up	Unigene43875_All	0.3893	4.4989	--
Up	Unigene28269_All	0.3289	3.8008	CONSTANS interacting protein 4 [Solanum lycopersicum]
Up	Unigene45334_All	0.3028	3.4991	--
Up	Unigene34921_All	0.4287	4.9538	--
Up	Unigene39329_All	0.3586	4.1437	--
Up	Unigene41478_All	0.2773	3.2041	Os02g0741500 [Oryza sativa (japonica cultivar-group)] >gi|46390276|dbj|BAD15726.1| translocated promoter region-like [Oryza sativa Japonica Group] >gi|46390320|dbj|BAD15769.1| translocated promoter region-like [Oryza sativa Japonica Group] >gi|113537613|dbj|BAF09996.1| Os02g0741500 [Oryza sativa Japonica Group]
Up	Unigene39912_All	61.6252	711.53	PREDICTED: similar to PsHSP71.2 [Vitis vinifera]
Up	Unigene27609_All	8.9951	103.717	--
Up	Unigene41644_All	0.7718	8.8968	peroxidase [Populus trichocarpa]
Up	Unigene20747_All	5.7187	65.7301	GH3 family protein [Populus trichocarpa] >gi|222857636|gb|EEE95183.1| GH3 family protein [Populus trichocarpa]
Up	Unigene46266_All	0.6533	7.4981	--
Up	Unigene35305_All	0.5668	6.5052	Os05g0357100 [Oryza sativa (japonica cultivar-group)] >gi|113578846|dbj|BAF17209.1| Os05g0357100 [Oryza sativa Japonica Group]
Up	Unigene9430_All	31.2813	358.727	oxidoreductase, 2OG-Fe(II) oxygenase family protein [Arabidopsis thaliana] >gi|7573492|emb|CAB87851.1| leucoanthocyanidin dioxygenase-like protein [Arabidopsis thaliana] >gi|110738292|dbj|BAF01075.1| leucoanthocyanidin dioxygenase -like protein [Arabidopsis thaliana]
Up	Unigene27517_All	31.7192	362.834	--
Up	Unigene30267_All	3.8666	44.2119	hydroxyproline-rich cell wall protein [Chlamydomonas reinhardtii] >gi|158282351|gb|EDP08104.1| hydroxyproline-rich cell wall protein [Chlamydomonas reinhardtii]
Up	Unigene37948_All	2.1195	24.1758	dehydrin-like protein [Picea abies]
Up	Unigene19349_All	7.8027	88.7576	laccase 110a [Populus trichocarpa] >gi|222854172|gb|EEE91719.1| laccase 110a [Populus trichocarpa]
Up	Unigene38909_All	0.6036	6.8654	--
Up	Unigene44218_All	0.5588	6.3558	--
Up	Unigene43458_All	0.614	6.9832	--
Up	Unigene40917_All	0.3755	4.2706	--
Up	Unigene45822_All	0.3805	4.3274	beta-phellandrene synthase-like protein [Picea abies]
Up	Unigene34264_All	0.6088	6.9238	tau class glutathione S-transferase [Pinus tabuliformis] >gi|54288769|gb|AAV31760.1| tau class glutathione S-transferase [Pinus tabuliformis]
Up	Unigene44879_All	0.502	5.7091	--
Up	Unigene45683_All	0.4053	4.6093	--
Up	Unigene21672_All	9.8796	112.084	--
Up	Unigene39906_All	0.7054	7.9659	VP1/ABI3-like protein [Callitropsis nootkatensis]
Up	Unigene33231_All	145.449	1642.38	berberine bridge enzyme [Berberis stolonifera]
Up	Unigene37905_All	0.3462	3.9056	--
Up	Unigene37391_All	0.7309	8.2451	--
Up	Unigene40174_All	3.7934	42.745	--
Up	Unigene45834_All	6.0556	68.1774	--
Up	Unigene36485_All	0.5195	5.8319	--
Up	Unigene18741_All	5.62	62.9362	--
Up	Unigene44528_All	1.0637	11.9022	--
Up	Unigene11948_All	41.6155	464.126	--
Up	Unigene23316_All	5.8211	64.8078	--
Up	Unigene19653_All	4.5448	50.5847	--
Up	Unigene10549_All	0.9115	10.1383	sulfate/bicarbonate/oxalate exchanger and transporter sat-1 [Populus trichocarpa] >gi|222863843|gb|EEF00974.1| sulfate/bicarbonate/oxalate exchanger and transporter sat-1 [Populus trichocarpa]
Up	Unigene40625_All	0.875	9.7269	kelch repeat-containing protein [Arabidopsis thaliana] >gi|11692832|gb|AAG40019.1|AF324668_1 MLP3.17 [Arabidopsis thaliana] >gi|14517448|gb|AAK62614.1| AT3g07720/F17A17_6 [Arabidopsis thaliana] >gi|23507767|gb|AAN38687.1| At3g07720/F17A17_6 [Arabidopsis thaliana]
Up	Unigene33799_All	1.5154	16.799	tir-nbs-lrr resistance protein [Populus trichocarpa] >gi|222859207|gb|EEE96754.1| tir-nbs-lrr resistance protein [Populus trichocarpa]
Up	Unigene19418_All	1.6797	18.5673	H1005F08.13 [Oryza sativa (indica cultivar-group)]
Up	Unigene4475_All	30.7908	339.977	haloacid dehalogenase-like hydrolase family protein [Arabidopsis thaliana] >gi|30679562|ref|NP_850754.1| haloacid dehalogenase-like hydrolase family protein [Arabidopsis thaliana] >gi|107738426|gb|ABF83695.1| At5g02230 [Arabidopsis thaliana]
Up	Unigene2437_All	3.3078	36.5082	pentatricopeptide (PPR) repeat-containing protein [Arabidopsis thaliana] >gi|75206274|sp|Q9SJG6.1|PP200_ARATH RecName: Full=Pentatricopeptide repeat-containing protein At2g42920, chloroplastic; Flags: Precursor
Up	Unigene39773_All	0.1064	1.1716	--
Up	Unigene38584_All	0.1962	2.16	--
Up	Unigene45286_All	0.1533	1.6877	Os03g0221800 [Oryza sativa Japonica Group]
Up	Unigene41012_All	0.1553	1.7097	--
Up	Unigene43177_All	0.2119	2.3328	--
Up	Unigene27117_All	0.1343	1.4785	Os10g0577600 [Oryza sativa (japonica cultivar-group)]
Up	Unigene43089_All	0.2138	2.3537	--
Up	Unigene43107_All	0.2138	2.3537	--
Up	Unigene37744_All	0.2064	2.2722	--
Up	Unigene43381_All	0.2064	2.2722	--
Up	Unigene35130_All	0.139	1.5302	--
Up	Unigene41103_All	0.1538	1.6931	--
Up	Unigene43684_All	0.1995	2.1961	--
Up	Unigene38728_All	0.1766	1.944	predicted protein [Populus trichocarpa] >gi|222852472|gb|EEE90019.1| predicted protein [Populus trichocarpa]
Up	Unigene44880_All	0.1673	1.8416	--
Up	Unigene35111_All	0.5037	5.5444	--
Up	Unigene36663_All	0.1915	2.1079	--
Up	Unigene37707_All	0.1915	2.1079	--
Up	Unigene34220_All	0.2349	2.5856	--
Up	Unigene44362_All	0.182	2.0033	--
Up	Unigene44307_All	0.1834	2.0187	--
Up	Unigene43051_All	0.2148	2.3643	--
Up	Unigene36535_All	0.2012	2.2146	--
Up	Unigene45312_All	0.3047	3.3538	--
Up	Unigene39902_All	0.1611	1.7732	--
Up	Unigene41663_All	0.1332	1.4661	--
Up	Unigene46330_All	0.7846	8.6359	hydroxyproline-rich glycoprotein DZ-HRGP [Volvox carteri f. nagariensis]
Up	Unigene22320_All	0.4296	4.7285	auxin-responsive family protein [Pseudotsuga macrocarpa]
Up	Unigene44472_All	0.3572	3.9316	FZL (FZO-LIKE); GTP binding / GTPase/ thiamin-phosphate diphosphorylase [Arabidopsis thaliana] >gi|92911702|gb|ABE96616.1| FZL [Arabidopsis thaliana]
Up	Unigene45554_All	0.283	3.1149	histone H4 [Zea mays]
Up	Unigene41294_All	0.7451	8.2011	--
Up	Unigene46355_All	0.4183	4.6041	unknown [Picea sitchensis]
Up	Unigene33816_All	1.0177	11.2015	--
Up	Unigene43702_All	0.1987	2.187	--
Up	Unigene43717_All	0.1987	2.187	--
Up	Unigene35312_All	0.2642	2.9079	--
Up	Unigene22806_All	0.4499	4.9516	--
Up	Unigene35618_All	0.3917	4.311	--
Up	Unigene45851_All	0.3765	4.1437	fructan 1-exohydrolase IIa [Cichorium intybus] >gi|32492892|gb|AAP85536.1| fructan 1-exohydrolase IIa [Cichorium intybus]
Up	Unigene38801_All	0.1885	2.0746	TFIID component TAF2 [Arabidopsis thaliana]
Up	Unigene34569_All	0.2271	2.4994	--
Up	Unigene37469_All	0.2271	2.4994	--
Up	Unigene38185_All	0.1923	2.1164	--
Up	Unigene35365_All	0.1595	1.7554	--
Up	Unigene46099_All	0.6563	7.223	unknown [Picea sitchensis]
Up	Unigene45060_All	0.485	5.3377	--
Up	Unigene42204_All	0.2361	2.5984	--
Up	Unigene37136_All	0.1289	1.4186	pectinesterase [Annona cherimola]
Up	Unigene40674_All	0.2599	2.8603	Os10g0106900 [Oryza sativa (japonica cultivar-group)] >gi|18542917|gb|AAL75752.1|AC037197_10 Putative copia-type polyprotein [Oryza sativa Japonica Group]
Up	Unigene45593_All	0.2789	3.0694	--
Up	Unigene36192_All	0.2101	2.3122	dicer-like protein [Populus trichocarpa] >gi|222844405|gb|EEE81952.1| dicer-like protein [Populus trichocarpa]
Up	Unigene46166_All	0.3077	3.3863	--
Up	Unigene37281_All	0.3107	3.4193	--
Up	Unigene43755_All	0.1979	2.1779	--
Up	Unigene46201_All	0.3958	4.3558	--
Up	Unigene40545_All	0.1979	2.1779	dicer-like protein [Populus trichocarpa] >gi|222854360|gb|EEE91907.1| dicer-like protein [Populus trichocarpa]
Up	Unigene42974_All	0.2168	2.3858	--
Up	Unigene43622_All	0.2004	2.2053	Os03g0109700 [Oryza sativa (japonica cultivar-group)] >gi|108705784|gb|ABF93579.1| expressed protein [Oryza sativa (japonica cultivar-group)] >gi|113547181|dbj|BAF10624.1| Os03g0109700 [Oryza sativa Japonica Group]
Up	Unigene43565_All	0.2021	2.224	--
Up	Unigene38974_All	0.1169	1.2864	H0818E11.1 [Oryza sativa (indica cultivar-group)] >gi|116311955|emb|CAJ86315.1| H0525G02.12 [Oryza sativa (indica cultivar-group)]
Up	Unigene34689_All	0.1407	1.5483	Os01g0593000 [Oryza sativa Japonica Group]
Up	Unigene42161_All	0.2373	2.6113	--
Up	Unigene38587_All	0.2188	2.4077	--
Up	Unigene42887_All	0.2188	2.4077	--
Up	Unigene43794_All	0.1971	2.1689	--
Up	Unigene39707_All	0.1908	2.0995	--
Up	Unigene43895_All	0.1939	2.1336	--
Up	Unigene37708_All	0.1217	1.339	histidine kinase-like protein [Arabidopsis thaliana]
Up	Unigene40817_All	0.1044	1.1485	HEAT repeat family protein, expressed [Oryza sativa (japonica cultivar-group)]
Up	Unigene10951_All	254.561	2794.67	In2-1 protein [Glycine max]
Up	Unigene18720_All	9.7188	106.424	pleiotropic drug resistance, ABC transporter family protein [Populus trichocarpa] >gi|222845381|gb|EEE82928.1| pleiotropic drug resistance, ABC transporter family protein [Populus trichocarpa]
Up	Unigene32111_All	55.7737	609.502	--
Up	Unigene25707_All	5.2443	57.1815	--
Up	Unigene32550_All	119.587	1302.48	chloroplast-localized small heat shock protein 22 [Funaria hygrometrica]
Up	Unigene46073_All	0.8935	9.7107	--
Up	Unigene35221_All	0.395	4.2859	--
Up	Unigene36392_All	1.4451	15.6665	integrase [Cucumis melo]
Up	Unigene8982_All	9.7215	105.118	--
Up	Unigene19872_All	3.6101	39.0287	unknown [Picea sitchensis]
Up	Unigene14226_All	5.6847	61.4251	--
Up	Unigene39269_All	0.5419	5.8451	--
Up	Unigene39192_All	0.2966	3.1988	protein binding protein [Zea mays] >gi|195613906|gb|ACG28783.1| protein binding protein [Zea mays]
Up	Unigene45898_All	1.6019	17.2244	--
Up	Unigene46350_All	0.3358	3.6039	--
Up	Unigene35186_All	1.2307	13.2064	--
Up	Unigene46404_All	0.9351	10.0343	--
Up	Unigene40873_All	0.299	3.2084	--
Up	Unigene23888_All	4.9944	53.5508	replication protein A1-like [Arabidopsis thaliana]
Up	Unigene41204_All	1.2095	12.9316	--
Up	Unigene41636_All	1.3509	14.4227	--
Up	Unigene46181_All	1.0061	10.741	GAG-POL precursor [Vitis vinifera] >gi|109659801|dbj|BAE96746.1| GAG-POL precursor [Vitis vinifera] >gi|109659805|dbj|BAE96749.1| GAG-POL precursor [Vitis vinifera] >gi|221271542|dbj|BAH15077.1| GAG-POL precursor [Vitis vinifera]
Up	Unigene44987_All	0.4916	5.2307	--
Up	Unigene45900_All	0.3687	3.923	--
Up	Unigene44976_All	0.4933	5.2487	--
Up	Unigene12731_All	0.797	8.4798	--
Up	Unigene40227_All	0.4706	5.007	autophagy protein 9 [Saccharum officinarum]
Up	Unigene35847_All	0.3031	3.2248	--
Up	Unigene37126_All	1.0539	11.2127	--
Up	Unigene13125_All	59.4828	632.648	ATP sulfurylase [Arabidopsis thaliana]
Up	Unigene16819_All	62.8246	666.924	--
Up	Unigene32751_All	62.1842	659.814	--
Up	Unigene24222_All	0.6046	6.4049	regulator of chromosome condensation-like protein [Arabidopsis thaliana]
Up	Unigene40742_All	0.5999	6.3545	--
Up	Unigene45619_All	2.4809	26.2435	--
Up	Unigene41174_All	0.5684	6.0057	unknown [Picea sitchensis]
Up	Unigene29364_All	1.1863	12.5342	--
Up	Unigene46164_All	0.5139	5.4297	--
Up	Unigene39933_All	49.8687	524.556	plant viral-response family protein-like [Oryza sativa Japonica Group]
Up	Unigene13129_All	2.493	26.1107	--
Up	Unigene37728_All	0.4093	4.28	phototropic-responsive NPH3 family protein [Arabidopsis thaliana] >gi|42572025|ref|NP_974103.1| phototropic-responsive NPH3 family protein [Arabidopsis thaliana] >gi|31711740|gb|AAP68226.1| At1g67900 [Arabidopsis thaliana]
Up	Unigene45361_All	0.2999	3.136	--
Up	Unigene35521_All	0.2349	2.4563	--
Up	Unigene46070_All	0.4467	4.671	--
Up	Unigene44900_All	0.3323	3.4747	--
Up	Unigene24359_All	0.7171	7.4981	--
Up	Unigene45483_All	0.2899	3.0312	GDP-mannose pyrophosphorylase [Gossypium hirsutum]
Up	Unigene44386_All	0.7253	7.5837	--
Up	Unigene43340_All	0.4165	4.3548	--
Up	Unigene35530_All	0.3057	3.1963	--
Up	Unigene36842_All	0.4147	4.3359	--
Up	Unigene44891_All	0.3335	3.4869	--
Up	Unigene39876_All	0.4793	5.0113	RecName: Full=2-alpha-hydroxytaxane 2-O-benzoyltransferase; Short=TBT; AltName: Full=2-debenzoyl-7,13-diacetylbaccatin III-2-O-benzoyl transferase; Short=DBBT >gi|11559716|gb|AAG38049.1| 2-debenzoyl-7,13-diacetylbaccatin III-2-O-benzoyl transferase [Taxus cuspidata] >gi|64213774|gb|AAY41233.1| 2-alpha-hydroxytaxane 2-O-benzoyltransferase [Taxus cuspidata]
Up	Unigene42696_All	0.4478	4.6819	--
Up	Unigene45478_All	0.2908	3.0404	--
Up	Unigene38109_All	0.2908	3.0404	protein binding protein [Zea mays] >gi|195614242|gb|ACG28951.1| protein binding protein [Zea mays]
Up	Unigene37274_All	0.4553	4.7601	Os05g0263200 [Oryza sativa (japonica cultivar-group)]
Up	Unigene45434_All	0.2944	3.0779	--
Up	Unigene43767_All	0.3958	4.138	--
Up	Unigene45272_All	0.3077	3.2169	--
Up	Unigene26260_All	0.2749	2.8739	--
Up	Unigene33640_All	128.752	1341.63	abscisic stress ripening protein 2 [Zea mays] >gi|195610928|gb|ACG27294.1| abscisic stress ripening protein 2 [Zea mays] >gi|195613174|gb|ACG28417.1| abscisic stress ripening protein 2 [Zea mays] >gi|195621192|gb|ACG32426.1| abscisic stress ripening protein 2 [Zea mays]
Up	Unigene46118_All	3.437	35.7006	--
Up	Unigene41405_All	11.0941	114.815	--
Up	Unigene41908_All	0.4684	4.8465	--
Up	Unigene10329_All	1.4688	15.1964	--
Up	Unigene24063_All	19.9679	206.586	--
Up	Unigene22895_All	27.1226	279.985	--
Up	Unigene11180_All	1.8449	19.0409	Os05g0586500 [Oryza sativa (japonica cultivar-group)] >gi|113580013|dbj|BAF18376.1| Os05g0586500 [Oryza sativa Japonica Group]
Up	Unigene27533_All	16.2573	167.646	--
Up	Unigene28254_All	29.6854	305.857	--
Up	Unigene46233_All	4.3265	44.5504	unknown [Picea sitchensis]
Up	Unigene7272_All	7.5618	77.8578	--
Up	Unigene17243_All	48.3075	497.262	--
Up	Unigene14526_All	4.2579	43.8172	--
Up	Unigene20744_All	2.2588	23.2373	Os02g0448400 [Oryza sativa (japonica cultivar-group)] >gi|113536286|dbj|BAF08669.1| Os02g0448400 [Oryza sativa Japonica Group]
Up	Unigene41958_All	0.2615	2.6867	helicase domain-containing protein / IBR domain-containing protein / zinc finger protein-related [Arabidopsis thaliana] >gi|290463373|sp|P0CE10.1|Y4102_ARATH RecName: Full=Putative uncharacterized protein At4g01020, chloroplastic; Flags: Precursor
Up	Unigene40654_All	0.5221	5.3636	--
Up	Unigene39994_All	1.406	14.4436	ATEXO70B1 (exocyst subunit EXO70 family protein B1); protein binding [Arabidopsis thaliana] >gi|10177020|dbj|BAB10258.1| leucine zipper protein [Arabidopsis thaliana] >gi|20453216|gb|AAM19847.1| AT5g58430/mqj2_20 [Arabidopsis thaliana] >gi|23463065|gb|AAN33202.1| At5g58430/mqj2_20 [Arabidopsis thaliana]
Up	Unigene22564_All	0.5128	5.2675	--
Up	Unigene45681_All	3.3869	34.7428	--
Up	Unigene33006_All	67.0048	687.246	unknown [Picea sitchensis]
Up	Unigene15965_All	17.9909	184.043	--
Up	Unigene18089_All	1.9677	20.1285	--
Up	Unigene37002_All	0.3937	4.0232	Os05g0370600 [Oryza sativa (japonica cultivar-group)] >gi|113578902|dbj|BAF17265.1| Os05g0370600 [Oryza sativa Japonica Group]
Up	Unigene39884_All	0.7699	7.8613	Protein kinase [Medicago truncatula]
Up	Unigene23581_All	0.949	9.6618	--
Up	Unigene23215_All	16.1926	164.315	--
Up	Unigene33307_All	237.761	2409.48	FAD-linked oxidoreductase 2 [Glycine max]
Up	Unigene37718_All	0.2753	2.788	--
Up	Unigene35908_All	0.9597	9.6686	unknown [Picea sitchensis]
Up	Unigene40527_All	0.7297	7.3088	Os08g0158200 [Oryza sativa (japonica cultivar-group)] >gi|113623004|dbj|BAF22949.1| Os08g0158200 [Oryza sativa Japonica Group]
Up	Unigene17137_All	6.8321	68.2781	--
Up	Unigene18302_All	3.2738	32.6692	laccase [Pinus taeda]
Up	Unigene30645_All	109.089	1088.48	--
Up	Unigene13588_All	1.9922	19.871	--
Up	Unigene16613_All	9.23	91.6169	--
Up	Unigene35543_All	0.0989	0.98	--
Up	Unigene26697_All	0.121	1.1989	--
Up	Unigene39039_All	0.1946	1.9281	--
Up	Unigene43887_All	0.1946	1.9281	--
Up	Unigene35624_All	0.1954	1.936	--
Up	Unigene43091_All	0.2138	2.1183	--
Up	Unigene37097_All	0.1096	1.0859	Os10g0556801 [Oryza sativa Japonica Group]
Up	Unigene37497_All	0.1848	1.8309	Os02g0672600 [Oryza sativa (japonica cultivar-group)] >gi|75122224|sp|Q6EU10.1|MTA70_ORYSJ RecName: Full=Probable N6-adenosine-methyltransferase MT-A70-like >gi|113537238|dbj|BAF09621.1| Os02g0672600 [Oryza sativa Japonica Group]
Up	Unigene37673_All	0.2064	2.0449	--
Up	Unigene40769_All	0.1673	1.6575	--
Up	Unigene43692_All	0.1995	1.9765	--
Up	Unigene43669_All	0.1995	1.9765	H0323C08.7 [Oryza sativa (indica cultivar-group)] >gi|116312067|emb|CAJ86431.1| H0303G06.20 [Oryza sativa (indica cultivar-group)]
Up	Unigene45325_All	0.3037	3.0088	predicted protein [Physcomitrella patens subsp. patens] >gi|162685819|gb|EDQ72212.1| predicted protein [Physcomitrella patens subsp. patens]
Up	Unigene39996_All	0.2503	2.4797	--
Up	Unigene37413_All	0.1834	1.8169	NL25 [Solanum tuberosum]
Up	Unigene36729_All	0.2326	2.3043	--
Up	Unigene44994_All	0.3266	3.2355	--
Up	Unigene40171_All	0.182	1.803	--
Up	Unigene38998_All	0.1734	1.7178	--
Up	Unigene44634_All	0.1734	1.7178	At2g26990/T20P8.4 [Arabidopsis thaliana] >gi|22137042|gb|AAM91366.1| At2g26990/T20P8.4 [Arabidopsis thaliana]
Up	Unigene38178_All	0.3018	2.9898	--
Up	Unigene44309_All	0.3668	3.6337	--
Up	Unigene44181_All	0.187	1.8525	--
Up	Unigene39571_All	0.187	1.8525	dicer-like 3 [Physcomitrella patens]
Up	Unigene44334_All	0.1827	1.8099	--
Up	Unigene42263_All	0.2349	2.327	--
Up	Unigene44774_All	0.1697	1.6811	--
Up	Unigene35482_All	0.3222	3.1918	--
Up	Unigene41140_All	0.3222	3.1918	helicase domain-containing protein / IBR domain-containing protein / zinc finger protein-related [Arabidopsis thaliana]
Up	Unigene45564_All	0.566	5.6069	OsRad54 [Oryza sativa Japonica Group]
Up	Unigene44817_All	0.6764	6.7005	--
Up	Unigene43067_All	0.2148	2.1278	--
Up	Unigene42783_All	0.2218	2.1971	--
Up	Unigene35914_All	2.9805	29.5239	--
Up	Unigene38647_All	0.1303	1.2907	--
Up	Unigene13843_All	1.2484	12.366	--
Up	Unigene44402_All	0.9032	8.9466	--
Up	Unigene37172_All	0.1595	1.5799	--
Up	Unigene39325_All	0.4769	4.7238	MADS-box protein JOINTLESS [Picea abies]
Up	Unigene38766_All	0.2606	2.5813	--
Up	Unigene22624_All	0.2129	2.1088	--
Up	Unigene30350_All	0.2129	2.1088	--
Up	Unigene43026_All	0.2158	2.1375	--
Up	Unigene43025_All	0.2158	2.1375	Similar to tRNA-splicing endonuclease positive effector SEN1 [Arabidopsis thaliana]
Up	Unigene41808_All	0.2208	2.187	--
Up	Unigene39288_All	0.2271	2.2494	--
Up	Unigene34524_All	0.1282	1.2698	--
Up	Unigene35248_All	0.2361	2.3385	--
Up	Unigene39819_All	0.1574	1.559	--
Up	Unigene42186_All	0.2361	2.3385	--
Up	Unigene42205_All	0.2361	2.3385	--
Up	Unigene42207_All	0.2361	2.3385	OSIGBa0126B18.5 [Oryza sativa (indica cultivar-group)]
Up	Unigene34208_All	0.2255	2.2335	--
Up	Unigene41448_All	0.2484	2.4603	--
Up	Unigene40394_All	0.3867	3.8301	--
Up	Unigene42432_All	0.2304	2.282	--
Up	Unigene36396_All	0.2293	2.2711	--
Up	Unigene39197_All	0.2293	2.2711	--
Up	Unigene42467_All	0.2293	2.2711	--
Up	Unigene34380_All	0.3097	3.0674	--
Up	Unigene39354_All	0.1747	1.7303	--
Up	Unigene41821_All	0.2134	2.1136	OSJNBb0059K02.16 [Oryza sativa (japonica cultivar-group)]
Up	Unigene37676_All	0.2687	2.6613	MLO-like protein 13 [Vitis vinifera]
Up	Unigene43943_All	0.1931	1.9125	--
Up	Unigene41195_All	0.1084	1.0736	--
Up	Unigene38581_All	0.2021	2.0016	Os07g0489500 [Oryza sativa Japonica Group]
Up	Unigene44548_All	0.176	1.7431	--
Up	Unigene43294_All	0.2092	2.0719	alanine-glyoxylate aminotransferase [Triticum aestivum]
Up	Unigene41240_All	0.1519	1.5044	SAC3/GANP family protein [Arabidopsis thaliana] >gi|14423486|gb|AAK62425.1|AF386980_1 Unknown protein [Arabidopsis thaliana] >gi|30725604|gb|AAP37824.1| At3g54370 [Arabidopsis thaliana]
Up	Unigene34908_All	0.2188	2.1669	initiator tRNA phosphoribosyl transferase family protein [Arabidopsis thaliana] >gi|30725316|gb|AAP37680.1| At2g40570 [Arabidopsis thaliana]
Up	Unigene40568_All	0.1617	1.6013	TAO1 [Arabidopsis thaliana]
Up	Unigene36329_All	0.1175	1.1635	Os01g0120300 [Oryza sativa (japonica cultivar-group)]
Up	Unigene41779_All	4.8983	48.459	--
Up	Unigene16018_All	15.0912	148.159	--
Up	Unigene15900_All	44.7271	439.02	Os05g0178300 [Oryza sativa Japonica Group]
Up	Unigene46487_All	1.458	14.3085	--
Up	Unigene14326_All	2.0237	19.8521	--
Up	Unigene18117_All	14.2962	139.703	glutathione S-transferase [Pisum sativum]
Up	Unigene39198_All	0.3562	3.4795	--
Up	Unigene33634_All	77.5905	756.472	Os05g0460000 [Oryza sativa (japonica cultivar-group)] >gi|113579305|dbj|BAF17668.1| Os05g0460000 [Oryza sativa Japonica Group]
Up	Unigene15875_All	31.7155	308.977	glutathione S-transferase [Chimonanthus praecox]
Up	Unigene5186_All	12.0319	117.169	Os03g0161900 [Oryza sativa (japonica cultivar-group)] >gi|22773256|gb|AAN06862.1| Putative heat shock protein [Oryza sativa Japonica Group] >gi|33591108|gb|AAQ23061.1| heat shock factor RHSF7 [Oryza sativa Japonica Group] >gi|113547518|dbj|BAF10961.1| Os03g0161900 [Oryza sativa Japonica Group]
Up	Unigene17913_All	44.3717	431.223	--
Up	Unigene32478_All	8.6978	84.5072	--
Up	Unigene46485_All	1.4008	13.6077	unnamed protein product [Vitis vinifera]
Up	Unigene22606_All	1.0692	10.3562	--
Up	Unigene38618_All	0.8138	7.882	--
Up	Unigene38452_All	380.226	3677.5	quinone oxidoreductase-like protein At1g23740 [Zea mays] >gi|195644996|gb|ACG41966.1| quinone oxidoreductase-like protein At1g23740 [Zea mays]
Up	Unigene39336_All	0.5419	5.2354	nucleic acid binding / zinc ion binding [Arabidopsis thaliana]
Up	Unigene45498_All	0.578	5.5668	--
Up	Unigene34491_All	0.3838	3.6963	--
Up	Unigene17796_All	1.5099	14.5412	legumin [Calocedrus decurrens]
Up	Unigene35164_All	0.4942	4.7592	--
Up	Unigene30016_All	33.3375	320.51	alkaline alpha galactosidase [Cucumis sativus]
Up	Unigene17856_All	2.6427	25.3841	--
Up	Unigene45935_All	0.8451	8.1056	--
Up	Unigene36670_All	0.4669	4.4779	--
Up	Unigene15918_All	12.1456	116.373	--
Up	Unigene42022_All	0.5102	4.8815	--
Up	Unigene31386_All	123.505	1181.57	PMZ; zinc ion binding [Arabidopsis thaliana] >gi|122069682|sp|Q67YE6.2|SAP12_ARATH RecName: Full=Zinc finger AN1 domain-containing stress-associated protein 12; Short=AtSAP12 >gi|11994583|dbj|BAB02638.1| zinc finger protein-like [Arabidopsis thaliana] >gi|89111886|gb|ABD60715.1| At3g28210 [Arabidopsis thaliana]
Up	Unigene46243_All	2.3844	22.7793	--
Up	Unigene41689_All	0.289	2.7569	protein binding [Arabidopsis thaliana]
Up	Unigene42414_All	0.6911	6.5926	--
Up	Unigene43484_All	0.614	5.8569	--
Up	Unigene44899_All	0.4985	4.7549	--
Up	Unigene39026_All	0.5567	5.31	--
Up	Unigene21417_All	0.4159	3.967	lipoxygenase [Glycine max]
Up	Unigene41729_All	106.731	1017.5	electron carrier/ oxidoreductase [Arabidopsis thaliana] >gi|73921104|sp|Q9LIG0.1|Y3136_ARATH RecName: Full=Clavaminate synthase-like protein At3g21360 >gi|56967335|pdb|1Y0Z|A Chain A, X-Ray Structure Of Gene Product From Arabidopsis Thaliana At3g21360 >gi|56967336|pdb|1Y0Z|B Chain B, X-Ray Structure Of Gene Product From Arabidopsis Thaliana At3g21360 >gi|150261485|pdb|2Q4A|A Chain A, Ensemble Ref…
Up	Unigene14565_All	3.6549	34.672	OSIGBa0142C11.2 [Oryza sativa (indica cultivar-group)]
Up	Unigene28175_All	2.1601	20.4827	--
Up	Unigene44140_All	0.9387	8.8856	--
Up	Unigene46352_All	0.5867	5.5346	--
Up	Unigene32757_All	237.9	2241.92	NtEIG-E80 [Nicotiana tabacum]
Up	Unigene38056_All	0.599	5.629	--
Up	Unigene36013_All	0.2326	2.1763	Os09g0511900 [Oryza sativa (japonica cultivar-group)] >gi|113631873|dbj|BAF25554.1| Os09g0511900 [Oryza sativa Japonica Group]
Up	Unigene42516_All	0.4563	4.2693	--
Up	Unigene36029_All	0.4093	3.8295	--
Up	Unigene46067_All	0.6732	6.2984	--
Up	Unigene39940_All	0.374	3.4991	--
Up	Unigene39341_All	0.2012	1.8824	--
Up	Unigene43681_All	0.7981	7.4668	--
Up	Unigene42918_All	0.875	8.186	--
Up	Unigene38279_All	0.2355	2.2032	--
Up	Unigene37054_All	0.2642	2.4717	--
Up	Unigene43720_All	1.1922	11.1535	--
Up	Unigene34226_All	0.5837	5.4607	--
Up	Unigene12496_All	1.4115	13.205	--
Up	Unigene42009_All	0.923	8.6349	--
Up	Unigene37137_All	0.9506	8.8931	--
Up	Unigene46071_All	0.6701	6.2689	--
Up	Unigene41192_All	0.6962	6.513	taxoid 10-beta hydroxylase [Taxus cuspidata]
Up	Unigene38326_All	0.2606	2.4379	--
Up	Unigene45823_All	0.506	4.7336	F12K21.9 [Arabidopsis thaliana]
Up	Unigene41337_All	0.2953	2.7625	pyruvate kinase [Arabidopsis thaliana]
Up	Unigene45376_All	0.598	5.5942	--
Up	Unigene31271_All	0.3785	3.5408	--
Up	Unigene44216_All	0.3726	3.4855	--
Up	Unigene41531_All	0.2585	2.4181	--
Up	Unigene40141_All	0.2367	2.2141	5PTASE13; inositol or phosphatidylinositol phosphatase [Arabidopsis thaliana]
Up	Unigene41577_All	0.2446	2.2879	--
Up	Unigene41621_All	0.2415	2.2589	RNEE/G (RNASE E/G-LIKE); endoribonuclease [Arabidopsis thaliana] >gi|25991183|gb|AAN76770.1|AF450479_1 endoribonuclease [Arabidopsis thaliana]
Up	Unigene34394_All	0.1479	1.3834	conserved hypothetical protein [Ricinus communis] >gi|223546103|gb|EEF47606.1| conserved hypothetical protein [Ricinus communis]
Up	Unigene27897_All	2.4699	23.0022	--
Up	Unigene39077_All	0.5209	4.8474	Os01g0748950 [Oryza sativa Japonica Group]
Up	Unigene46413_All	0.5333	4.9468	--
Up	Unigene2655_All	8.8242	81.83	MtN24-like protein [Phaseolus vulgaris]
Up	Unigene33805_All	1.8666	17.2968	protein kinase family protein [Arabidopsis thaliana] >gi|75333659|sp|Q9CAL3.1|CRK2_ARATH RecName: Full=Cysteine-rich receptor-like protein kinase 2; Short=Cysteine-rich RLK2; Flags: Precursor
Up	Unigene17384_All	36.8914	341.771	CDA1 (CYTIDINE DEAMINASE 1); cytidine deaminase [Arabidopsis thaliana] >gi|6090835|gb|AAF03358.1|AF134487_1 cytidine deaminase 1 [Arabidopsis thaliana] >gi|3046700|emb|CAA06460.1| cytidine deaminase [Arabidopsis thaliana] >gi|3093276|emb|CAA06671.1| cytidine deaminase [Arabidopsis thaliana] >gi|30984516|gb|AAP42721.1| At2g19570 [Arabidopsis thaliana]
Up	Unigene41411_All	0.7314	6.7621	--
Up	Unigene45861_All	0.6242	5.7708	--
Up	Unigene19814_All	3.833	35.3383	--
Up	Unigene39384_All	0.895	8.2194	cytochrome P450 [Populus trichocarpa] >gi|222860166|gb|EEE97713.1| cytochrome P450 [Populus trichocarpa]
Up	Unigene34396_All	0.2689	2.4665	diacylglycerol acyltransferase [Elaeis oleifera]
Up	Unigene46347_All	0.51	4.678	ATLIP1 (Arabidopsis thaliana lipase 1); galactolipase/ hydrolase/ phospholipase/ triacylglycerol lipase >gi|75325907|sp|Q71DJ5.1|LIP1_ARATH RecName: Full=Triacylglycerol lipase 1; Flags: Precursor >gi|98960963|gb|ABF58965.1| At2g15230 [Arabidopsis thaliana]
Up	Unigene44784_All	0.5091	4.6697	--
Up	Unigene34802_All	0.5851	5.3668	--
Up	Unigene34409_All	0.3327	3.0516	--
Up	Unigene16631_All	0.4375	4.0128	--
Up	Unigene39665_All	1.7296	15.8639	--
Up	Unigene38769_All	0.5961	5.4674	--
Up	Unigene22713_All	0.8886	8.1501	--
Up	Unigene18523_All	1.2176	11.1674	--
Up	Unigene34933_All	0.567	5.2002	early embryogenesis aquaglyceroporin [Pinus taeda]
Up	Unigene35915_All	0.3604	3.3052	B0616E02-H0507E05.7 [Oryza sativa (indica cultivar-group)]
Up	Unigene14512_All	1.7741	16.2459	--
Up	Unigene17297_All	2.4345	22.2242	--
Up	Unigene39049_All	0.7855	7.1629	Os01g0779300 [Oryza sativa (japonica cultivar-group)] >gi|113533963|dbj|BAF06346.1| Os01g0779300 [Oryza sativa Japonica Group]
Up	Unigene46494_All	3.4438	31.3508	F-box GID2-like protein [Physcomitrella patens]
Up	Unigene27762_All	6.7278	61.1984	--
Up	Unigene35519_All	0.6173	5.6054	--
Up	Unigene39255_All	1.2404	11.2255	--
Up	Unigene10174_All	0.8766	7.9116	--
Up	Unigene39148_All	0.4621	4.1705	expressed protein [Oryza sativa (japonica cultivar-group)]
Up	Unigene16701_All	5.8983	53.1775	--
Up	Unigene2821_All	3.0225	27.2291	--
Up	Unigene14605_All	1.5074	13.5742	--
Up	Unigene3558_All	4.419	39.7198	--
Up	Unigene42016_All	0.4316	3.8791	T17H3.9 [Arabidopsis thaliana]
Up	Unigene19600_All	2.7773	24.9015	lipoxygenase [Fragaria x ananassa]
Up	Unigene24739_All	10.5311	94.2577	--
Up	Unigene30122_All	149.379	1333.5	RecName: Full=Heat shock 70 kDa protein >gi|18357|emb|CAA42685.1| heat shock protein 70 [Daucus carota]
Up	Unigene46226_All	0.9673	8.6236	--
Up	Unigene11983_All	1.8959	16.8536	--
Up	Unigene23879_All	1.9897	17.6605	acyl:coa ligase acetate-coa synthetase-like protein [Populus trichocarpa] >gi|222848201|gb|EEE85748.1| acyl:coa ligase acetate-coa synthetase-like protein [Populus trichocarpa]
Up	Unigene23617_All	20.5449	182.219	Os01g0609200 [Oryza sativa (japonica cultivar-group)] >gi|113533069|dbj|BAF05452.1| Os01g0609200 [Oryza sativa Japonica Group]
Up	Unigene22569_All	17.1597	151.97	In2-1 protein [Glycine max]
Up	Unigene13793_All	2.8204	24.9411	At1g21050 [Arabidopsis thaliana]
Up	Unigene5525_All	8.1129	71.6522	Os03g0817100 [Oryza sativa (japonica cultivar-group)] >gi|288559101|sp|B9F6Z0.1|U497K_ORYSJ RecName: Full=UPF0497 membrane protein Os03g0817100
Up	Unigene43830_All	0.1962	1.728	--
Up	Unigene41327_All	0.1436	1.2647	Putative origin recognition complex subunit 3 [Oryza sativa Japonica Group]
Up	Unigene35123_All	0.1954	1.7209	--
Up	Unigene44729_All	0.1715	1.5104	At5g16520 [Arabidopsis thaliana]
Up	Unigene43341_All	0.2082	1.8336	--
Up	Unigene36622_All	0.2138	1.8829	--
Up	Unigene34095_All	0.1553	1.3677	--
Up	Unigene11830_All	0.2064	1.8177	--
Up	Unigene43403_All	0.2064	1.8177	--
Up	Unigene42085_All	0.2384	2.0995	--
Up	Unigene42647_All	0.2249	1.9806	--
Up	Unigene43511_All	0.2029	1.7868	--
Up	Unigene38789_All	0.2029	1.7868	flavonoid glycosyltransferase UGT94F1 [Veronica persica]
Up	Unigene37659_All	0.239	2.1047	Os04g0505400 [Oryza sativa (japonica cultivar-group)] >gi|32490273|emb|CAE05562.1| OSJNBb0116K07.15 [Oryza sativa (japonica cultivar-group)] >gi|113564824|dbj|BAF15167.1| Os04g0505400 [Oryza sativa Japonica Group] >gi|116310257|emb|CAH67264.1| OSIGBa0145C12.1 [Oryza sativa (indica cultivar-group)]
Up	Unigene45198_All	0.3137	2.7625	--
Up	Unigene40659_All	0.2326	2.0483	--
Up	Unigene42335_All	0.2326	2.0483	--
Up	Unigene42322_All	0.2326	2.0483	conserved hypothetical protein [Phytophthora infestans T30-4]
Up	Unigene41669_All	0.2326	2.0483	kinesin motor protein-related [Arabidopsis thaliana]
Up	Unigene44544_All	0.3532	3.1103	--
Up	Unigene43558_All	0.4041	3.5584	--
Up	Unigene36434_All	0.2012	1.7717	--
Up	Unigene38657_All	0.1734	1.5269	--
Up	Unigene44630_All	0.3468	3.0538	hAT family dimerisation domain containing protein [Oryza sativa (japonica cultivar-group)]
Up	Unigene39374_All	0.3323	2.9261	--
Up	Unigene38358_All	0.578	5.0896	--
Up	Unigene36954_All	0.2679	2.359	--
Up	Unigene44793_All	0.3382	2.978	--
Up	Unigene39664_All	0.7771	6.8427	--
Up	Unigene44692_All	0.3443	3.0317	--
Up	Unigene34567_All	0.2148	1.8914	--
Up	Unigene43041_All	0.4296	3.7828	--
Up	Unigene43064_All	0.2148	1.8914	Os07g0692401 [Oryza sativa Japonica Group]
Up	Unigene36875_All	0.187	1.6466	EMB2016 (embryo defective 2016) [Arabidopsis thaliana]
Up	Unigene44822_All	0.1685	1.4837	--
Up	Unigene42606_All	0.226	1.99	--
Up	Unigene34759_All	0.2573	2.2656	--
Up	Unigene39047_All	0.3877	3.4138	--
Up	Unigene44024_All	0.3815	3.3592	--
Up	Unigene34016_All	0.2218	1.953	--
Up	Unigene42788_All	0.2218	1.953	--
Up	Unigene39774_All	0.46	4.0504	--
Up	Unigene34214_All	1.2372	10.8935	--
Up	Unigene41999_All	0.9749	8.5839	Os04g0602300 [Oryza sativa (japonica cultivar-group)] >gi|113565342|dbj|BAF15685.1| Os04g0602300 [Oryza sativa Japonica Group]
Up	Unigene45577_All	0.5627	4.9545	--
Up	Unigene41934_All	0.3704	3.2613	--
Up	Unigene45849_All	0.251	2.21	--
Up	Unigene34244_All	0.1454	1.2802	--
Up	Unigene45238_All	0.3117	2.7444	--
Up	Unigene43135_All	0.2129	1.8745	transposase-like protein [Musa acuminata]
Up	Unigene46343_All	0.7692	6.7725	--
Up	Unigene45338_All	0.3028	2.666	--
Up	Unigene44539_All	0.5299	4.6655	--
Up	Unigene35635_All	0.2158	1.9	--
Up	Unigene43031_All	0.2158	1.9	Os07g0470700 [Oryza sativa (japonica cultivar-group)] >gi|113611139|dbj|BAF21517.1| Os07g0470700 [Oryza sativa Japonica Group]
Up	Unigene42685_All	0.2239	1.9713	--
Up	Unigene42221_All	0.2361	2.0787	--
Up	Unigene45940_All	0.3613	3.181	--
Up	Unigene44583_All	0.3494	3.0762	--
Up	Unigene38893_All	0.4059	3.5736	--
Up	Unigene35115_All	0.2282	2.0091	predicted protein [Physcomitrella patens subsp. patens] >gi|162666852|gb|EDQ53496.1| predicted protein [Physcomitrella patens subsp. patens]
Up	Unigene39365_All	0.3124	2.7504	replication protein A1-like [Arabidopsis thaliana]
Up	Unigene41364_All	0.1863	1.6402	conserved hypothetical protein [Phytophthora infestans T30-4]
Up	Unigene45269_All	0.3077	2.709	--
Up	Unigene35778_All	0.2811	2.4748	chromatin remodeling complex subunit [Populus trichocarpa] >gi|222837824|gb|EEE76189.1| chromatin remodeling complex subunit [Populus trichocarpa]
Up	Unigene38290_All	0.3836	3.3772	--
Up	Unigene39340_All	0.1979	1.7423	--
Up	Unigene42490_All	0.2293	2.0187	--
Up	Unigene39045_All	0.1931	1.7	Os05g0153400 [Oryza sativa (japonica cultivar-group)] >gi|113578230|dbj|BAF16593.1| Os05g0153400 [Oryza sativa Japonica Group]
Up	Unigene41453_All	0.2749	2.4201	--
Up	Unigene37885_All	0.2021	1.7792	phox (PX) domain-containing protein [Arabidopsis thaliana]
Up	Unigene38236_All	0.2321	2.0433	unknown [Picea sitchensis]
Up	Unigene42874_All	0.2198	1.935	--
Up	Unigene36169_All	0.2757	2.4271	PREDICTED: similar to BY-2 kinesin-like protein 10 [Vitis vinifera]
Up	Unigene44553_All	0.176	1.5494	--
Up	Unigene42164_All	0.2373	2.089	--
Up	Unigene40961_All	0.1569	1.3812	--
Up	Unigene37839_All	0.2188	1.9261	--
Up	Unigene44009_All	0.1908	1.6796	SET domain-containing protein [Arabidopsis thaliana]
Up	Unigene39140_All	0.1908	1.6796	SHK300 [Striga asiatica]
Up	Unigene40272_All	0.1617	1.4234	--
Up	Unigene39504_All	1.0017	8.7718	galactinol synthase [Capsicum annuum]
Up	Unigene24776_All	6.2006	54.2241	--
Up	Unigene39796_All	2.0347	17.7756	--
Up	Unigene23328_All	57.2078	498.181	Os04g0531900 [Oryza sativa (japonica cultivar-group)] >gi|38346769|emb|CAE03870.2| OSJNBa0081C01.20 [Oryza sativa (japonica cultivar-group)] >gi|38346993|emb|CAE04562.2| OSJNBb0039L24.1 [Oryza sativa (japonica cultivar-group)] >gi|113564972|dbj|BAF15315.1| Os04g0531900 [Oryza sativa Japonica Group]
Up	Unigene44871_All	1.8406	16.0223	--
Up	Unigene35601_All	1.9075	16.5625	--
Up	Unigene21052_All	3.8789	33.6519	--
Up	Unigene40976_All	0.405	3.5103	2S seed storage protein precursor [Pseudotsuga menziesii]
Up	Unigene3635_All	7.1309	61.7253	--
Up	Unigene7739_All	6.1602	53.3052	T23E18.18 [Arabidopsis thaliana]
Up	Unigene32918_All	63.9224	552.648	ABC transporter related; Choline dehydrogenase [Medicago truncatula]
Up	Unigene33326_All	103.42	893.12	At1g35220 [Arabidopsis thaliana]
Up	Unigene8921_All	32.8579	283.474	oxidoreductase, 2OG-Fe(II) oxygenase family protein [Arabidopsis thaliana]
Up	Unigene34733_All	0.5269	4.5431	--
Up	Unigene34471_All	0.4753	4.0978	--
Up	Unigene40214_All	0.5986	5.1608	--
Up	Unigene17117_All	4.8292	41.5244	--
Up	Unigene20758_All	3.6997	31.7975	--
Up	Unigene5053_All	4.8267	41.437	--
Up	Unigene40795_All	1.2683	10.8882	hypothetical protein SORBIDRAFT_06g014950 [Sorghum bicolor] >gi|241937561|gb|EES10706.1| hypothetical protein SORBIDRAFT_06g014950 [Sorghum bicolor]
Up	Unigene40164_All	0.5637	4.8392	--
Up	Unigene920_All	4.4974	38.5736	Os05g0344400 [Oryza sativa (japonica cultivar-group)] >gi|75110699|sp|Q5W6M3.1|U497J_ORYSJ RecName: Full=UPF0497 membrane protein Os05g0344400 >gi|113578805|dbj|BAF17168.1| Os05g0344400 [Oryza sativa Japonica Group]
Up	Unigene32668_All	114.648	982.852	--
Up	Unigene16997_All	18.7012	160.034	--
Up	Unigene22502_All	6.9365	59.3261	--
Up	Unigene39144_All	0.5358	4.5705	--
Up	Unigene17863_All	0.9858	8.4088	--
Up	Unigene39333_All	0.8152	6.9534	--
Up	Unigene40440_All	0.412	3.5142	--
Up	Unigene38382_All	0.2843	2.4249	PREDICTED: similar to helicase domain-containing protein [Vitis vinifera]
Up	Unigene32790_All	116.556	993.732	protease inhibitor/seed storage/lipid transfer protein (LTP) family protein [Arabidopsis thaliana] >gi|84778472|dbj|BAE73263.1| xylogen like protein 7 [Arabidopsis thaliana]
Up	Unigene34067_All	1.1425	9.687	--
Up	Unigene43721_All	3.974	33.6791	--
Up	Unigene10408_All	3.5741	30.2334	DNA binding / nucleic acid binding / zinc ion binding [Arabidopsis thaliana]
Up	Unigene35051_All	0.305	2.574	Os04g0432300 [Oryza sativa Japonica Group]
Up	Unigene43764_All	0.5936	5.0091	--
Up	Unigene46106_All	0.9754	8.2309	Os06g0179500 [Oryza sativa (japonica cultivar-group)] >gi|24413990|dbj|BAC22241.1| pentatricopeptide (PPR) repeat-containing protein-like [Oryza sativa Japonica Group] >gi|113595009|dbj|BAF18883.1| Os06g0179500 [Oryza sativa Japonica Group]
Up	Unigene36233_All	0.4322	3.6471	--
Up	Unigene38648_All	0.3327	2.8074	--
Up	Unigene40914_All	0.6738	5.6854	PTAC16 (PLASTID TRANSCRIPTIONALLY ACTIVE 16); binding / catalytic [Arabidopsis thaliana]
Up	Unigene39468_All	0.5912	4.9884	--
Up	Unigene38926_All	0.4691	3.958	--
Up	Unigene17880_All	22.4234	188.733	amino acid/peptide transporter [Prunus dulcis]
Up	Unigene39956_All	0.942	7.9054	--
Up	Unigene4847_All	44.9727	376.866	BP8 [Betula pendula]
Up	Unigene26613_All	33.3009	278.625	--
Up	Unigene41893_All	0.4788	4.005	--
Up	Unigene17696_All	71.112	594.119	lambda class glutathione transferase GSTL2 [Populus trichocarpa]
Up	Unigene46450_All	0.4945	4.1212	--
Up	Unigene40895_All	0.8529	7.1016	--
Up	Unigene41614_All	1.14	9.4797	cinnamoyl-CoA reductase [Pinus massoniana]
Up	Unigene12299_All	1.3531	11.2375	--
Up	Unigene33586_All	106.702	884.04	PREDICTED: similar to PsHSP71.2 [Vitis vinifera]
Up	Unigene6826_All	17.6419	146.083	--
Up	Unigene19991_All	2.409	19.9462	--
Up	Unigene39521_All	11.5916	95.797	Raffinose synthase or seed imbibition protein Sip1 containing protein, expressed [Oryza sativa (japonica cultivar-group)]
Up	Unigene38105_All	0.2073	1.7115	--
Up	Unigene44557_All	0.3519	2.9052	--
Up	Unigene22488_All	0.2143	1.7692	late elongated hypocotyl and circadian clock associated-1-like protein 2 [Glycine max]
Up	Unigene44540_All	0.3532	2.9159	--
Up	Unigene45201_All	0.3137	2.5898	--
Up	Unigene44375_All	0.3626	2.9935	--
Up	Unigene38267_All	0.383	3.1619	--
Up	Unigene39735_All	0.4093	3.379	Os12g0633600 [Oryza sativa (japonica cultivar-group)] >gi|113649859|dbj|BAF30371.1| Os12g0633600 [Oryza sativa Japonica Group]
Up	Unigene43606_All	0.4024	3.322	--
Up	Unigene41251_All	0.2664	2.1992	ch-cobra [Cunninghamia lanceolata]
Up	Unigene45450_All	0.5869	4.8449	Periodic tryptophan protein-associated region; WD40-like [Medicago truncatula]
Up	Unigene45524_All	0.5728	4.7285	--
Up	Unigene41637_All	0.545	4.4989	--
Up	Unigene42879_All	0.4375	3.6115	--
Up	Unigene44868_All	1.3386	11.0499	--
Up	Unigene37714_All	0.7365	6.0796	--
Up	Unigene35215_All	0.7065	5.8319	non-LTR retrolelement reverse transcriptase-like protein, related [Medicago truncatula]
Up	Unigene43093_All	0.4277	3.5305	--
Up	Unigene43819_All	0.3925	3.2399	Homomeric Acetyl-CoA Carboxylase (Hom-ACCase) [Ricinus communis] >gi|223546967|gb|EEF48464.1| Homomeric Acetyl-CoA Carboxylase (Hom-ACCase) [Ricinus communis]
Up	Unigene43497_All	0.4076	3.3645	--
Up	Unigene39357_All	0.3805	3.1408	--
Up	Unigene36070_All	0.4258	3.5147	--
Up	Unigene42999_All	0.4316	3.5625	--
Up	Unigene36458_All	0.3966	3.2736	Os06g0179500 [Oryza sativa (japonica cultivar-group)] >gi|24413990|dbj|BAC22241.1| pentatricopeptide (PPR) repeat-containing protein-like [Oryza sativa Japonica Group] >gi|113595009|dbj|BAF18883.1| Os06g0179500 [Oryza sativa Japonica Group]
Up	Unigene36138_All	0.253	2.0883	--
Up	Unigene45294_All	0.3067	2.5315	--
Up	Unigene39391_All	0.2741	2.2624	--
Up	Unigene42208_All	0.4722	3.8975	--
Up	Unigene42421_All	0.4608	3.8034	--
Up	Unigene34176_All	0.2687	2.2178	eukaryotic initiation factor 3 gamma subunit family protein [Arabidopsis thaliana] >gi|3386622|gb|AAC28552.1| expressed protein [Arabidopsis thaliana]
Up	Unigene43540_All	0.4059	3.3502	--
Up	Unigene43513_All	0.4059	3.3502	Similar to D. melanogaster sno gene gb|U95760. EST gb|N97148 and gb|Z26221 come from this gene [Arabidopsis thaliana]
Up	Unigene37309_All	0.2765	2.282	--
Up	Unigene46031_All	1.4975	12.2977	--
Up	Unigene34600_All	0.8998	7.3724	metal ion binding protein [Zea mays] >gi|195643644|gb|ACG41290.1| metal ion binding protein [Zea mays]
Up	Unigene44106_All	3.0278	24.7855	--
Up	Unigene14607_All	4.2805	35.0355	--
Up	Unigene44845_All	1.1754	9.6103	--
Up	Unigene16669_All	4.4708	36.4128	--
Up	Unigene41826_All	0.4947	4.0291	--
Up	Unigene41592_All	0.4312	3.5118	predicted protein [Physcomitrella patens subsp. patens] >gi|162690967|gb|EDQ77331.1| predicted protein [Physcomitrella patens subsp. patens]
Up	Unigene21091_All	30.8393	249.52	plant viral-response family protein-like [Oryza sativa Japonica Group]
Up	Unigene12051_All	1.8064	14.6128	--
Up	Unigene6043_All	9.4347	76.2759	--
Up	Unigene41282_All	0.6415	5.1781	--
Up	Unigene44990_All	0.4916	3.9681	--
Up	Unigene42618_All	0.678	5.4726	--
Up	Unigene35586_All	0.9627	7.7706	KDEL-tailed cysteine endopeptidase [Solanum lycopersicum]
Up	Unigene28399_All	0.8465	6.8326	--
Up	Unigene45271_All	1.3845	11.1746	--
Up	Unigene40286_All	0.4985	4.0234	--
Up	Unigene43282_All	0.6275	5.0645	--
Up	Unigene42705_All	0.6717	5.4212	--
Up	Unigene42905_All	0.6563	5.2968	--
Up	Unigene43007_All	0.6474	5.2249	--
Up	Unigene33869_All	0.5896	4.7584	--
Up	Unigene39337_All	0.2158	1.7416	--
Up	Unigene41722_All	0.3343	2.6979	--
Up	Unigene5353_All	3.9395	31.7203	--
Up	Unigene45068_All	2.0944	16.8455	--
Up	Unigene42752_All	7.3538	59.1091	--
Up	Unigene16426_All	37.4898	301.325	--
Up	Unigene39251_All	0.6558	5.259	--
Up	Unigene37121_All	1.2471	10.0006	Os06g0494100 [Oryza sativa (japonica cultivar-group)] >gi|113595726|dbj|BAF19600.1| Os06g0494100 [Oryza sativa Japonica Group]
Up	Unigene41063_All	0.8785	7.0443	beta-mannosidase 4 [Oncidium Gower Ramsey]
Up	Unigene45722_All	0.9299	7.4564	--
Up	Unigene16003_All	15.1782	121.651	UDP-glucose glucosyltransferase [Catharanthus roseus]
Up	Unigene28283_All	23.1848	185.76	Raffinose synthase or seed imbibition protein Sip1 containing protein, expressed [Oryza sativa (japonica cultivar-group)]
Up	Unigene34565_All	1.9977	15.9589	--
Up	Unigene43024_All	0.8631	6.8874	--
Up	Unigene38473_All	0.7171	5.7223	--
Up	Unigene38958_All	0.4891	3.9029	--
Up	Unigene38768_All	0.3244	2.5886	--
Up	Unigene945_All	4.6667	37.2384	nodulin-like protein [Arabidopsis thaliana] >gi|7270153|emb|CAB79966.1| nodulin-like protein [Arabidopsis thaliana]
Up	Unigene45320_All	1.2189	9.726	--
Up	Unigene46311_All	1.0657	8.5035	--
Up	Unigene41586_All	0.5007	3.9951	histone deacetylase HDAC3 [Triticum aestivum]
Up	Unigene19108_All	2.0814	16.5748	INO80 (INO80 ORTHOLOG); ATP binding / DNA binding / helicase/ nucleic acid binding [Arabidopsis thaliana] >gi|238065083|sp|Q8RXS6.2|INO80_ARATH RecName: Full=DNA helicase INO80 complex homolog 1; Short=AtINO80
Up	Unigene16295_All	35.8028	283.995	glutathione S-transferase [Pisum sativum]
Up	Unigene33048_All	6.8126	54.0382	--
Up	Unigene41970_All	0.4048	3.208	--
Up	Unigene45022_All	0.8138	6.4489	--
Up	Unigene42519_All	1.1409	9.0408	--
Up	Unigene46306_All	2.3176	18.3459	transcription factor MYBJ6 [Glycine max]
Up	Unigene41597_All	8.1528	64.5331	small heat-shock protein [Pseudotsuga menziesii]
Up	Unigene13721_All	2.1195	16.7458	--
Up	Unigene35131_All	1.1532	9.1087	--
Up	Unigene46179_All	0.6036	4.7615	symbiosis receptor-like kinase [Alnus glutinosa]
Up	Unigene45277_All	0.923	7.2804	--
Up	Unigene13978_All	1.0415	8.2048	--
Up	Unigene9897_All	91.4181	719.342	ATGCH; 3,4-dihydroxy-2-butanone-4-phosphate synthase/ GTP cyclohydrolase II [Arabidopsis thaliana] >gi|27735197|sp|P47924.2|RIBBA_ARATH RecName: Full=Riboflavin biosynthesis protein ribBA, chloroplastic; Includes: RecName: Full=3,4-dihydroxy-2-butanone 4-phosphate synthase; Short=DHBP synthase; Includes: RecName: Full=GTP cyclohydrolase-2; AltName: Full=GTP cyclohydrolase II; Flags: Precursor >gi…
Up	Unigene46581_All	6.1204	48.1457	ein3-binding f-box protein 4 [Populus trichocarpa] >gi|222854958|gb|EEE92505.1| ein3-binding f-box protein 4 [Populus trichocarpa]
Up	Unigene35870_All	0.4866	3.8256	Os07g0679700 [Oryza sativa (japonica cultivar-group)] >gi|75133539|sp|Q6Z3U3.1|Y7797_ORYSJ RecName: Full=B3 domain-containing protein Os07g0679700 >gi|34394741|dbj|BAC84102.1| VP1/ABI3 family regulatory protein-like [Oryza sativa Japonica Group] >gi|113612178|dbj|BAF22556.1| Os07g0679700 [Oryza sativa Japonica Group]
Up	Unigene17911_All	7.0448	55.3498	--
Up	Unigene45724_All	1.9925	15.6437	--
Up	Unigene35944_All	1.7857	14.0158	lipase [Ricinus communis]
Up	Unigene40534_All	0.7818	6.1187	--
Up	Unigene45400_All	1.3371	10.4647	--
Up	Unigene3712_All	5.2749	41.2677	Putative DNA2-NAM7 helicase family protein [Oryza sativa]
Up	Unigene20218_All	7.7295	60.447	--
Up	Unigene13277_All	1.3247	10.3469	bark protein-like protein [Thuja occidentalis]
Up	Unigene8065_All	40.4264	315.251	--
Up	Unigene8261_All	53.5147	416.639	stachyose synthase [Zea mays] >gi|195612136|gb|ACG27898.1| stachyose synthase precursor [Zea mays]
Up	Unigene16838_All	43.2554	336.483	LMW heat shock protein [Fragaria x ananassa]
Up	Unigene17237_All	6.5384	50.7043	--
Up	Unigene19205_All	10.6504	82.142	--
Up	Unigene38421_All	0.1157	0.8918	Os02g0106300 [Oryza sativa (japonica cultivar-group)] >gi|113535158|dbj|BAF07541.1| Os02g0106300 [Oryza sativa Japonica Group]
Up	Unigene35948_All	0.1186	0.914	OEP80 (OUTER ENVELOPE PROTEIN OF 80 KDA) [Arabidopsis thaliana] >gi|75168961|sp|Q9C5J8.1|OEP80_ARATH RecName: Full=Outer envelope protein of 80 kDa; Short=AtOEP80; AltName: Full=Protein TOC75-V; Short=AtToc75-V
Up	Unigene39943_All	0.1533	1.1814	binding [Arabidopsis thaliana]
Up	Unigene40602_All	0.1962	1.512	--
Up	Unigene43804_All	0.1962	1.512	--
Up	Unigene38222_All	0.1962	1.512	CRR2 (CHLORORESPIRATORY REDUCTION 2) [Arabidopsis thaliana] >gi|75207666|sp|Q9STF3.1|PP265_ARATH RecName: Full=Pentatricopeptide repeat-containing protein At3g46790, chloroplastic; AltName: Full=Protein CHLORORESPIRATORY REDUCTION 2; Flags: Precursor
Up	Unigene36898_All	0.2138	1.6476	chloroplast RelA homologue 2 [Oryza sativa Japonica Group]
Up	Unigene34044_All	0.1954	1.5058	--
Up	Unigene35762_All	0.1892	1.458	--
Up	Unigene38156_All	0.1892	1.458	--
Up	Unigene44091_All	0.1892	1.458	--
Up	Unigene38840_All	0.1419	1.0935	Os03g0806700 [Oryza sativa (japonica cultivar-group)] >gi|108711652|gb|ABF99447.1| expressed protein [Oryza sativa (japonica cultivar-group)] >gi|113550108|dbj|BAF13551.1| Os03g0806700 [Oryza sativa Japonica Group]
Up	Unigene40681_All	0.1715	1.3216	--
Up	Unigene37962_All	0.2228	1.7169	--
Up	Unigene42729_All	0.2228	1.7169	--
Up	Unigene35935_All	0.1374	1.0588	--
Up	Unigene40872_All	0.2064	1.5905	--
Up	Unigene43393_All	0.2064	1.5905	--
Up	Unigene43394_All	0.2064	1.5905	--
Up	Unigene35032_All	0.2064	1.5905	PREDICTED: similar to GRV2 (KATAMARI2); binding / heat shock protein binding [Vitis vinifera]
Up	Unigene36089_All	0.2073	1.5974	--
Up	Unigene36557_All	0.2073	1.5974	--
Up	Unigene34088_All	0.1709	1.3169	--
Up	Unigene42124_All	0.2384	1.837	--
Up	Unigene38504_All	0.1813	1.397	PREDICTED: similar to SAB [Vitis vinifera]
Up	Unigene46006_All	0.3489	2.6884	--
Up	Unigene35744_All	0.2694	2.0758	pentatricopeptide (PPR) repeat-containing protein [Arabidopsis thaliana] >gi|75213324|sp|Q9SY02.1|PP301_ARATH RecName: Full=Pentatricopeptide repeat-containing protein At4g02750
Up	Unigene39188_All	0.3532	2.7215	chloroplast processing enzyme [Arabidopsis thaliana]
Up	Unigene36851_All	0.4007	3.0875	myosin class 11-1 [Adiantum capillus-veneris]
Up	Unigene40962_All	0.1703	1.3122	--
Up	Unigene40358_All	0.1021	0.7867	--
Up	Unigene38071_All	0.3358	2.5874	--
Up	Unigene34652_All	0.5037	3.8811	--
Up	Unigene45756_All	0.393	3.0281	--
Up	Unigene35498_All	0.5313	4.0937	--
Up	Unigene43567_All	0.4041	3.1136	--
Up	Unigene37430_All	0.3468	2.6721	--
Up	Unigene44650_All	0.3468	2.6721	--
Up	Unigene37027_All	0.1834	1.4131	--
Up	Unigene36168_All	0.561	4.3225	--
Up	Unigene42229_All	0.2349	1.8099	RecName: Full=Pentatricopeptide repeat-containing protein At3g49730
Up	Unigene35594_All	0.2298	1.7706	--
Up	Unigene36594_All	0.1915	1.4755	--
Up	Unigene41483_All	0.283	2.1805	--
Up	Unigene45142_All	0.3179	2.4494	--
Up	Unigene44956_All	0.66	5.0852	--
Up	Unigene44960_All	0.33	2.5426	PREDICTED: similar to EBS1 (EMS-MUTAGENIZED BRI1 SUPPRESSOR 1); UDP-glucose:glycoprotein glucosyltransferase/ transferase, transferring glycosyl groups / transferase, transferring hexosyl groups [Vitis vinifera]
Up	Unigene43037_All	0.2148	1.655	unknown [Picea sitchensis]
Up	Unigene44182_All	0.187	1.4408	--
Up	Unigene41804_All	0.6135	4.7269	PpPPR_98 [Physcomitrella patens]
Up	Unigene35154_All	0.2012	1.5502	--
Up	Unigene43602_All	0.2012	1.5502	--
Up	Unigene43301_All	0.4183	3.2229	--
Up	Unigene44461_All	1.0716	8.2564	--
Up	Unigene34444_All	0.211	1.6257	--
Up	Unigene34659_All	0.211	1.6257	--
Up	Unigene39432_All	1.1013	8.4852	--
Up	Unigene42784_All	0.2218	1.7089	--
Up	Unigene34360_All	0.3711	2.8592	--
Up	Unigene43780_All	0.3941	3.0364	--
Up	Unigene40541_All	0.1229	0.9469	--
Up	Unigene41697_All	1.7763	13.6857	--
Up	Unigene40539_All	0.7498	5.7769	leucine-rich repeat family protein [Arabidopsis thaliana]
Up	Unigene44026_All	0.3815	2.9393	--
Up	Unigene43722_All	0.1987	1.5309	--
Up	Unigene35352_All	0.2867	2.2089	Os06g0574400 [Oryza sativa (japonica cultivar-group)]
Up	Unigene45390_All	0.7428	5.7229	--
Up	Unigene46100_All	0.4375	3.3707	--
Up	Unigene45137_All	0.7948	6.1235	--
Up	Unigene38876_All	3.0363	23.393	--
Up	Unigene36292_All	0.2962	2.282	binding [Arabidopsis thaliana]
Up	Unigene38864_All	0.19	1.4638	Os02g0700000 [Oryza sativa (japonica cultivar-group)] >gi|113537367|dbj|BAF09750.1| Os02g0700000 [Oryza sativa Japonica Group]
Up	Unigene44052_All	0.38	2.9276	SNF2 family DNA-dependent ATPase [Physcomitrella patens subsp. patens] >gi|162669818|gb|EDQ56398.1| SNF2 family DNA-dependent ATPase [Physcomitrella patens subsp. patens]
Up	Unigene39108_All	1.0957	8.4415	pyruvate kinase [Arabidopsis thaliana]
Up	Unigene46391_All	1.1863	9.1395	--
Up	Unigene38396_All	0.502	3.8675	--
Up	Unigene21658_All	0.1004	0.7735	--
Up	Unigene39377_All	1.1409	8.7897	--
Up	Unigene36161_All	0.2471	1.9037	Tetratricopeptide-like helical [Medicago truncatula]
Up	Unigene36132_All	0.4147	3.1949	--
Up	Unigene43354_All	0.4147	3.1949	--
Up	Unigene43505_All	0.2038	1.5701	--
Up	Unigene37615_All	0.4076	3.1402	oxidoreductase, 2OG-Fe(II) oxygenase family protein [Arabidopsis thaliana] >gi|7573492|emb|CAB87851.1| leucoanthocyanidin dioxygenase-like protein [Arabidopsis thaliana] >gi|110738292|dbj|BAF01075.1| leucoanthocyanidin dioxygenase -like protein [Arabidopsis thaliana]
Up	Unigene34954_All	0.4211	3.2442	--
Up	Unigene35209_All	0.1923	1.4815	--
Up	Unigene38159_All	0.1923	1.4815	--
Up	Unigene43953_All	0.1923	1.4815	--
Up	Unigene43959_All	0.3846	2.963	--
Up	Unigene44603_All	0.3481	2.6818	kinesin-like calmodulin-binding protein [Arabidopsis thaliana]
Up	Unigene42373_All	0.2315	1.7835	--
Up	Unigene36005_All	0.2129	1.6402	--
Up	Unigene45116_All	0.319	2.4576	--
Up	Unigene38231_All	0.641	4.9383	TM8-like MADS-box transcription factor [Cryptomeria japonica]
Up	Unigene35622_All	0.8129	6.2626	--
Up	Unigene38754_All	0.7337	5.6524	--
Up	Unigene39152_All	0.2361	1.8189	--
Up	Unigene35544_All	0.2158	1.6625	--
Up	Unigene39543_All	0.5518	4.251	ATP binding / kinase [Arabidopsis thaliana]
Up	Unigene37556_All	0.2208	1.701	predicted protein [Physcomitrella patens subsp. patens] >gi|162694656|gb|EDQ81003.1| predicted protein [Physcomitrella patens subsp. patens]
Up	Unigene45293_All	0.6134	4.7255	--
Up	Unigene45442_All	0.2935	2.261	--
Up	Unigene39836_All	0.3009	2.318	--
Up	Unigene43245_All	0.2101	1.6185	--
Up	Unigene43248_All	0.2101	1.6185	predicted protein [Physcomitrella patens subsp. patens] >gi|162666736|gb|EDQ53383.1| predicted protein [Physcomitrella patens subsp. patens]
Up	Unigene43453_All	0.2047	1.5769	Os06g0186600 [Oryza sativa (japonica cultivar-group)] >gi|113595051|dbj|BAF18925.1| Os06g0186600 [Oryza sativa Japonica Group]
Up	Unigene35052_All	0.2293	1.7664	--
Up	Unigene37079_All	0.2293	1.7664	--
Up	Unigene43746_All	0.3958	3.049	--
Up	Unigene43919_All	0.1931	1.4875	--
Up	Unigene37771_All	0.2021	1.5568	--
Up	Unigene43561_All	0.2021	1.5568	--
Up	Unigene43648_All	0.2004	1.5437	--
Up	Unigene39058_All	0.2004	1.5437	Os02g0751900 [Oryza sativa (japonica cultivar-group)] >gi|113537669|dbj|BAF10052.1| Os02g0751900 [Oryza sativa Japonica Group]
Up	Unigene35707_All	0.2168	1.67	--
Up	Unigene37019_All	0.2373	1.8279	--
Up	Unigene42176_All	0.2373	1.8279	--
Up	Unigene42178_All	0.2373	1.8279	--
Up	Unigene43296_All	0.2092	1.6114	--
Up	Unigene43300_All	0.2092	1.6114	Os07g0492100 [Oryza sativa (japonica cultivar-group)] >gi|113611219|dbj|BAF21597.1| Os07g0492100 [Oryza sativa Japonica Group]
Up	Unigene35852_All	0.15	1.1554	--
Up	Unigene35877_All	0.1939	1.4935	--
Up	Unigene38570_All	0.1939	1.4935	--
Up	Unigene43898_All	0.1939	1.4935	receptor-like protein kinase like protein [Glycine max]
Up	Unigene10674_All	1.7798	13.6945	Hypothetical protein [Arabidopsis thaliana]
Up	Unigene13741_All	4.8911	37.5708	--
Up	Unigene46120_All	3.437	26.3617	--
Up	Unigene15855_All	37.1742	284.339	--
Up	Unigene501_All	18.9706	145.077	--
Up	Unigene15730_All	12.4791	95.4084	--
Up	Unigene45143_All	2.8518	21.7969	--
Up	Unigene7174_All	20.3834	155.786	--
Up	Unigene14450_All	1.5513	11.8254	cytochrome P450 [Populus trichocarpa] >gi|222852977|gb|EEE90524.1| cytochrome P450 [Populus trichocarpa]
Up	Unigene37971_All	2.0596	15.6647	Os04g0579700 [Oryza sativa (japonica cultivar-group)] >gi|32488518|emb|CAE03270.1| OSJNBa0011J08.25 [Oryza sativa (japonica cultivar-group)] >gi|38345861|emb|CAD41158.2| OSJNBa0064M23.3 [Oryza sativa (japonica cultivar-group)] >gi|113565216|dbj|BAF15559.1| Os04g0579700 [Oryza sativa Japonica Group]
Up	Unigene15928_All	129.377	983.614	--
Up	Unigene6166_All	2.2129	16.8056	Os03g0750700 [Oryza sativa Japonica Group]
Up	Unigene42734_All	2.2284	16.9233	--
Up	Unigene25749_All	6.0384	45.6704	calmodulin-like protein [Arabidopsis thaliana] >gi|22136314|gb|AAM91235.1| calmodulin-like protein [Arabidopsis thaliana]
Up	Unigene38483_All	1.3851	10.4538	--
Up	Unigene37499_All	1.4947	11.2808	--
Up	Unigene35547_All	0.8462	6.3862	potential regulator of salt tolerance [Candida albicans SC5314] >gi|68480134|ref|XP_715989.1| potential regulator of salt tolerance [Candida albicans SC5314] >gi|74585711|sp|Q5A2K0.1|NST1_CANAL RecName: Full=Stress response protein NST1 >gi|46437637|gb|EAK96980.1| potential regulator of salt tolerance [Candida albicans SC5314] >gi|46437698|gb|EAK97040.1| potential regulator of salt tolerance [Can…
Up	Unigene46149_All	0.7289	5.5008	--
Up	Unigene32587_All	50.5959	381.81	--
Up	Unigene43636_All	4.0074	30.213	--
Up	Unigene1843_All	21.6878	163.405	hydrolase [Arabidopsis thaliana]
Up	Unigene30984_All	245.113	1844.82	--
Up	Unigene45537_All	0.8541	6.4238	--
Up	Unigene4000_All	4.629	34.7613	Unknown protein [Arabidopsis thaliana]
Up	Unigene3972_All	12.3248	92.4727	--
Up	Unigene13921_All	0.8161	6.1188	--
Up	Unigene46480_All	0.6153	4.6053	--
Up	Unigene46086_All	0.5532	4.1405	RNA recognition motif (RRM)-containing protein [Arabidopsis thaliana]
Up	Unigene45230_All	0.7792	5.8319	--
Up	Unigene42867_All	1.0988	8.2238	--
Up	Unigene46326_All	0.4375	3.2744	Os01g0648000 [Oryza sativa (japonica cultivar-group)] >gi|122241153|sp|Q0JKV1.1|AKT1_ORYSJ RecName: Full=Potassium channel AKT1; Short=OsAKT1 >gi|113533244|dbj|BAF05627.1| Os01g0648000 [Oryza sativa Japonica Group]
Up	Unigene24390_All	0.7292	5.4574	--
Up	Unigene35210_All	0.5444	4.0743	--
Up	Unigene28119_All	10.3266	77.2617	--
Up	Unigene32509_All	111.718	835.539	Os06g0265000 [Oryza sativa (japonica cultivar-group)] >gi|3182921|sp|Q43011.3|ASNS_ORYSJ RecName: Full=Asparagine synthetase [glutamine-hydrolyzing]; AltName: Full=Glutamine-dependent asparagine synthetase >gi|1432054|gb|AAB03991.1| asparagine synthetase [Oryza sativa Japonica Group] >gi|1902992|dbj|BAA18951.1| asparagine synthetase [Oryza sativa Japonica Group] >gi|53793170|dbj|BAD54377.1| aspar…
Up	Unigene14632_All	0.9457	7.0627	--
Up	Unigene34999_All	3.9432	29.4306	--
Up	Unigene42442_All	13.5923	101.424	--
Up	Unigene17005_All	1.9557	14.5705	--
Up	Unigene23241_All	19.4727	144.776	--
Up	Unigene41744_All	0.4446	3.3034	SFC (SCARFACE); ARF GTPase activator/ phosphoinositide binding [Arabidopsis thaliana] >gi|75321812|sp|Q5W7F2.1|AGD3_ARATH RecName: Full=ADP-ribosylation factor GTPase-activating protein AGD3; Short=ARF GAP AGD3; AltName: Full=Protein ARF-GAP DOMAIN 3; Short=AtAGD3; AltName: Full=Protein VASCULAR NETWORK 3; AltName: Full=Protein SCARFACE >gi|55583334|dbj|BAD69588.1| ARF-GAP [Arabidopsis thaliana]
Up	Unigene39362_All	0.4296	3.1918	ENSANGP00000022085, related [Medicago truncatula]
Up	Unigene38914_All	0.5594	4.1559	AT5g35560/MOK9_21 [Arabidopsis thaliana] >gi|23308379|gb|AAN18159.1| At5g35560/MOK9_21 [Arabidopsis thaliana]
Up	Unigene40290_All	0.4156	3.0875	--
Up	Unigene41494_All	0.5299	3.9365	--
Up	Unigene39416_All	0.4287	3.1846	--
Up	Unigene1273_All	17.9336	133.023	ESTs gb|T22000 and gb|AA585765 come from this gene [Arabidopsis thaliana]
Up	Unigene13477_All	2.7738	20.5486	--
Up	Unigene39627_All	0.6215	4.6041	resistance-like protein P3-B [Linum usitatissimum]
Up	Unigene31166_All	13.5978	100.126	Os08g0459600 [Oryza sativa (japonica cultivar-group)] >gi|113623944|dbj|BAF23889.1| Os08g0459600 [Oryza sativa Japonica Group]
Up	Unigene19255_All	1.5777	11.6024	--
Up	Unigene31777_All	50.3277	369.733	--
Up	Unigene45197_All	9.0984	66.8172	--
Up	Unigene40839_All	0.5481	4.022	--
Up	Unigene45297_All	0.4585	3.3645	predicted protein [Physcomitrella patens subsp. patens] >gi|162670688|gb|EDQ57252.1| predicted protein [Physcomitrella patens subsp. patens]
Up	Unigene33916_All	0.3382	2.4817	--
Up	Unigene35811_All	0.6415	4.7073	--
Up	Unigene41575_All	0.7374	5.411	--
Up	Unigene38243_All	0.5863	4.3022	ATEXO70D1 (exocyst subunit EXO70 family protein D1); protein binding [Arabidopsis thaliana]
Up	Unigene35963_All	0.233	1.7097	Os03g0174600 [Oryza sativa (japonica cultivar-group)] >gi|108706458|gb|ABF94253.1| tRNA methyl transferase family protein, expressed [Oryza sativa (japonica cultivar-group)] >gi|113547600|dbj|BAF11043.1| Os03g0174600 [Oryza sativa Japonica Group]
Up	Unigene41679_All	0.339	2.4875	H0624F09.12 [Oryza sativa (indica cultivar-group)]
Up	Unigene38139_All	0.6011	4.4107	--
Up	Unigene38098_All	0.4375	3.2102	--
Up	Unigene41815_All	0.9538	6.9983	--
Up	Unigene43127_All	0.6387	4.6863	--
Up	Unigene45543_All	0.4258	3.1242	--
Up	Unigene44906_All	0.4985	3.6576	--
Up	Unigene44388_All	0.544	3.9914	--
Up	Unigene43418_All	0.6167	4.5247	transducin family protein / WD-40 repeat family protein [Arabidopsis thaliana]
Up	Unigene12053_All	4.7688	34.9309	--
Up	Unigene33477_All	21.7582	159.261	T23E18.18 [Arabidopsis thaliana]
Up	Unigene36811_All	0.9059	6.6232	--
Up	Unigene38941_All	0.844	6.1544	--
Up	Unigene30658_All	15.2847	111.254	--
Up	Unigene27220_All	6.3997	46.5793	--
Up	Unigene33570_All	98.0179	712.934	proline dehydrogenase [Glycine max]
Up	Unigene29433_All	1.1804	8.5746	--
Up	Unigene37336_All	0.5976	4.341	--
Up	Unigene23582_All	807.511	5846.82	mandelonitrile lyase [Arabidopsis thaliana]
Up	Unigene40865_All	0.6298	4.5555	ENSANGP00000022085, related [Medicago truncatula]
Up	Unigene33809_All	1.1354	8.2122	nodulin family protein [Arabidopsis thaliana]
Up	Unigene45809_All	0.8926	6.4556	--
Up	Unigene24908_All	0.6287	4.5469	--
Up	Unigene46551_All	1.4644	10.58	catalase [Pinus sylvestris]
Up	Unigene19942_All	1.5184	10.9554	--
Up	Unigene14348_All	3.8711	27.9147	--
Up	Unigene40751_All	0.6492	4.6771	--
Up	Unigene41648_All	0.8046	5.7961	F22O13.25 [Arabidopsis thaliana] >gi|34098803|gb|AAQ56784.1| At1g08760 [Arabidopsis thaliana]
Up	Unigene34587_All	0.5799	4.1734	PREDICTED: hypothetical protein [Vitis vinifera]
Up	Unigene12737_All	91.2851	656.72	ABA-responsive protein [Zea mays] >gi|195652523|gb|ACG45729.1| ABA-responsive protein [Zea mays]
Up	Unigene38257_All	1.9075	13.7166	exocyst complex subunit Sec15-like family protein [Arabidopsis thaliana] >gi|24418676|sp|Q9LXX6.1|EXOC6_ARATH RecName: Full=Probable exocyst complex component 6; AltName: Full=Exocyst complex component Sec15
Up	Unigene40067_All	1.8956	13.6158	hydroxyproline-rich glycoprotein DZ-HRGP [Volvox carteri f. nagariensis]
Up	Unigene40509_All	0.195	1.3954	--
Up	Unigene44542_All	0.3532	2.5271	--
Up	Unigene11034_All	0.5269	3.7698	--
Up	Unigene43551_All	0.4041	2.8912	nucleotide binding [Arabidopsis thaliana]
Up	Unigene38582_All	0.4488	3.211	Os01g0873800 [Oryza sativa (japonica cultivar-group)] >gi|56785087|dbj|BAD82726.1| erythroid differentiation-related factor 1-like protein [Oryza sativa Japonica Group] >gi|113534485|dbj|BAF06868.1| Os01g0873800 [Oryza sativa Japonica Group]
Up	Unigene44314_All	0.3668	2.6243	--
Up	Unigene35211_All	0.4024	2.879	--
Up	Unigene45178_All	0.6295	4.5038	AT3g60750/T4C21_160 [Arabidopsis thaliana] >gi|23308407|gb|AAN18173.1| At3g60750/T4C21_160 [Arabidopsis thaliana]
Up	Unigene25396_All	0.2148	1.5368	--
Up	Unigene42986_All	0.4335	3.1015	--
Up	Unigene44697_All	0.3443	2.4633	--
Up	Unigene45553_All	0.5677	4.0615	--
Up	Unigene41335_All	0.5711	4.0858	--
Up	Unigene44983_All	0.6555	4.6896	--
Up	Unigene40963_All	0.3599	2.5748	SULA; binding / catalytic/ coenzyme binding [Arabidopsis thaliana] >gi|11692898|gb|AAG40052.1|AF324701_1 At2g21280 [Arabidopsis thaliana] >gi|20197908|gb|AAD23676.2| expressed protein [Arabidopsis thaliana] >gi|34787115|emb|CAD56855.1| SulA protein [Arabidopsis thaliana]
Up	Unigene38189_All	0.3599	2.5748	TPR2 (TOPLESS-RELATED 2) [Arabidopsis thaliana]
Up	Unigene26419_All	0.9443	6.7557	--
Up	Unigene40349_All	0.9305	6.6569	cytochrome P450-like protein [Arabidopsis thaliana]
Up	Unigene46005_All	0.9305	6.6569	hAT dimerisation domain-containing protein [Arabidopsis thaliana] >gi|79313325|ref|NP_001030742.1| hAT dimerisation domain-containing protein [Arabidopsis thaliana] >gi|11994740|dbj|BAB03069.1| transposase-like protein [Arabidopsis thaliana]
Up	Unigene38498_All	0.4239	3.0326	--
Up	Unigene19226_All	6.472	46.3009	--
Up	Unigene41904_All	0.3606	2.5797	--
Up	Unigene38470_All	0.6114	4.3739	--
Up	Unigene40148_All	0.2606	1.8643	FZL (FZO-LIKE); GTP binding / GTPase/ thiamin-phosphate diphosphorylase [Arabidopsis thaliana] >gi|92911702|gb|ABE96616.1| FZL [Arabidopsis thaliana]
Up	Unigene39847_All	0.4076	2.9159	--
Up	Unigene30593_All	0.4129	2.9538	Strong similarity to F22O13.22 gi|3063460 myosin homolog from A. thaliana BAC gb|AC003981 [Arabidopsis thaliana]
Up	Unigene33996_All	0.4769	3.4116	--
Up	Unigene40456_All	0.3559	2.546	--
Up	Unigene44500_All	0.7118	5.092	--
Up	Unigene37335_All	0.2271	1.6246	At5g56885 [Arabidopsis thaliana] >gi|25090425|gb|AAN72298.1| At5g56885/At5g56885 [Arabidopsis thaliana]
Up	Unigene39216_All	0.3846	2.7513	--
Up	Unigene42708_All	0.4478	3.2034	--
Up	Unigene33866_All	0.6134	4.388	--
Up	Unigene45339_All	0.3028	2.1661	peptidase M16 family protein / insulinase family protein [Arabidopsis thaliana]
Up	Unigene44217_All	0.3726	2.6654	--
Up	Unigene36701_All	0.5142	3.6783	--
Up	Unigene38113_All	0.3456	2.4722	PREDICTED: similar to RECQSIM (Arabidopsis RecQ helicase sim); ATP-dependent helicase [Vitis vinifera]
Up	Unigene35997_All	0.4059	2.9035	--
Up	Unigene37602_All	0.3546	2.5365	protein kinase family protein [Arabidopsis thaliana] >gi|75335771|sp|Q9M0X5.1|CRK25_ARATH RecName: Full=Cysteine-rich receptor-like protein kinase 25; Short=Cysteine-rich RLK25; Flags: Precursor >gi|7267280|emb|CAB81062.1| receptor protein kinase-like protein [Arabidopsis thaliana]
Up	Unigene37586_All	0.1783	1.2754	PREDICTED: similar to helicase domain-containing protein [Vitis vinifera]
Up	Unigene41502_All	0.2757	1.9721	--
Up	Unigene16557_All	1.709	12.1813	--
Up	Unigene18885_All	1.1545	8.2102	--
Up	Unigene38486_All	0.5831	4.1362	CYP86A8; fatty acid (omega-1)-hydroxylase/ oxygen binding [Arabidopsis thaliana] >gi|15485188|emb|CAC67445.1| CYP86A8 protein [Arabidopsis thaliana] >gi|17473520|gb|AAL38383.1| At2g45970/F4I18.5 [Arabidopsis thaliana] >gi|25090198|gb|AAN72250.1| At2g45970/F4I18.5 [Arabidopsis thaliana]
Up	Unigene24832_All	0.9958	7.0632	--
Up	Unigene6984_All	2.4983	17.7113	--
Up	Unigene45945_All	0.8408	5.9494	--
Up	Unigene46078_All	0.7763	5.4928	--
Up	Unigene44167_All	3.5532	25.1114	--
Up	Unigene12217_All	178.276	1258.77	phosphoenolpyruvate carboxylase kinase [Flaveria trinervia]
Up	Unigene46013_All	0.5787	4.0767	--
Up	Unigene41085_All	0.5073	3.5736	putative DNA helicase RecQsim [Brassica napus]
Up	Unigene38490_All	1.0278	7.2396	--
Up	Unigene38369_All	0.5036	3.5472	--
Up	Unigene20331_All	4.6535	32.7045	unknown [Glycine max]
Up	Unigene17438_All	15.9415	112.022	--
Up	Unigene31373_All	3.9119	27.4736	--
Up	Unigene30545_All	61.6406	432.73	--
Up	Unigene41469_All	0.6173	4.3314	--
Up	Unigene45917_All	0.9782	6.8637	--
Up	Unigene43232_All	1.6806	11.7922	Os08g0455700 [Oryza sativa (japonica cultivar-group)] >gi|113623931|dbj|BAF23876.1| Os08g0455700 [Oryza sativa Japonica Group]
Up	Unigene7197_All	14.6924	103.055	--
Up	Unigene42915_All	70.0009	490.199	ABA-responsive protein [Zea mays] >gi|195652523|gb|ACG45729.1| ABA-responsive protein [Zea mays]
Up	Unigene9927_All	20.6822	144.448	scpl50 (serine carboxypeptidase-like 50); serine-type carboxypeptidase [Arabidopsis thaliana] >gi|75336113|sp|Q9M9Q6.1|SCP50_ARATH RecName: Full=Serine carboxypeptidase-like 50; Flags: Precursor >gi|6899645|gb|AAF31022.1|AC012189_4 Contains similarity to serine-type carboxypeptidase like protein from Arabidopsis thaliana gi|4678929 and contains two Serine carboxypeptidase domains PF|00450 >gi|197…
Up	Unigene16271_All	12.3636	86.2203	--
Up	Unigene35126_All	0.3251	2.2665	--
Up	Unigene41530_All	0.4388	3.0591	hypothetical protein CaO19.6108 [Candida albicans SC5314] >gi|68474133|ref|XP_718963.1| hypothetical protein CaO19.13527 [Candida albicans SC5314] >gi|46440759|gb|EAL00062.1| hypothetical protein CaO19.13527 [Candida albicans SC5314] >gi|46440867|gb|EAL00169.1| hypothetical protein CaO19.6108 [Candida albicans SC5314]
Up	Unigene40897_All	0.3296	2.2978	--
Up	Unigene34671_All	0.4226	2.9461	Os06g0486400 [Oryza sativa (japonica cultivar-group)] >gi|113595705|dbj|BAF19579.1| Os06g0486400 [Oryza sativa Japonica Group]
Up	Unigene38878_All	0.393	2.7397	--
Up	Unigene45070_All	0.4833	3.3691	--
Up	Unigene44469_All	0.5358	3.735	predicted protein [Physcomitrella patens subsp. patens] >gi|162695130|gb|EDQ81475.1| predicted protein [Physcomitrella patens subsp. patens]
Up	Unigene40821_All	0.4111	2.8657	--
Up	Unigene35443_All	0.403	2.8092	Os10g0575200 [Oryza sativa (japonica cultivar-group)] >gi|113640011|dbj|BAF27316.1| Os10g0575200 [Oryza sativa Japonica Group]
Up	Unigene16781_All	1.9733	13.7552	--
Up	Unigene34448_All	0.4858	3.3863	RecName: Full=Probable LRR receptor-like serine/threonine-protein kinase At5g16900; Flags: Precursor >gi|224589677|gb|ACN59370.1| leucine-rich repeat receptor-like protein kinase [Arabidopsis thaliana]
Up	Unigene39977_All	0.927	6.4617	hAT family dimerisation domain containing protein [Oryza sativa (japonica cultivar-group)]
Up	Unigene37979_All	1.5274	10.6468	auxin-responsive family protein [Pseudotsuga macrocarpa]
Up	Unigene38932_All	1.8342	12.7853	--
Up	Unigene42392_All	0.6945	4.841	beta-mannosidase 4 [Oncidium Gower Ramsey]
Up	Unigene37095_All	0.3044	2.1218	--
Up	Unigene41517_All	0.3431	2.3915	--
Up	Unigene45215_All	0.4691	3.2697	binding [Arabidopsis thaliana]
Up	Unigene37636_All	1.0421	7.2491	--
Up	Unigene44311_All	78.502	545.864	--
Up	Unigene39724_All	5.4569	37.8637	--
Up	Unigene36561_All	0.9873	6.8461	--
Up	Unigene39314_All	1.7662	12.2469	--
Up	Unigene40495_All	6.0204	41.6756	--
Up	Unigene6694_All	7.9956	55.3155	--
Up	Unigene44825_All	1.1796	8.1605	unknown [Picea sitchensis]
Up	Unigene41822_All	4.1411	28.6423	--
Up	Unigene27166_All	8.5839	59.3102	--
Up	Unigene13051_All	0.8095	5.5889	pentatricopeptide (PPR) repeat-containing protein [Arabidopsis thaliana] >gi|75097747|sp|O23169.1|PP353_ARATH RecName: Full=Pentatricopeptide repeat-containing protein At4g37170
Up	Unigene35980_All	1.2572	8.6709	--
Up	Unigene41482_All	0.5155	3.5464	--
Up	Unigene39099_All	0.4405	3.0304	--
Up	Unigene38719_All	1.4407	9.9107	--
Up	Unigene39338_All	0.5033	3.4622	--
Up	Unigene44372_All	0.7253	4.9892	Hypothetical Protein [Arabidopsis thaliana]
Up	Unigene41474_All	1.3088	9.0029	--
Up	Unigene37594_All	0.4664	3.2082	--
Up	Unigene34329_All	0.4722	3.248	--
Up	Unigene38994_All	0.4879	3.3559	zeaxanthin epoxidase [Arabidopsis thaliana] >gi|11602842|gb|AAG38877.1|AF283761_1 zeaxanthin epoxidase [Arabidopsis thaliana]
Up	Unigene38786_All	0.4416	3.0374	--
Up	Unigene13946_All	2.3604	16.2127	RecName: Full=Taxadiene 5-alpha hydroxylase >gi|64180315|gb|AAQ56240.2| taxadiene 5-alpha hydroxylase [Taxus cuspidata]
Up	Unigene42000_All	1.0533	7.2166	Os01g0272800 [Oryza sativa (japonica cultivar-group)]
Up	Unigene9329_All	34.8756	238.912	HSP21 (HEAT SHOCK PROTEIN 21) [Arabidopsis thaliana] >gi|399938|sp|P31170.1|HS25P_ARATH RecName: Full=25.3 kDa heat shock protein, chloroplastic; Short=AtHsp25.3; Flags: Precursor >gi|16346|emb|CAA38036.1| heat shock protein [Arabidopsis thaliana] >gi|166760|gb|AAA32818.1| heat shock protein 21 [Arabidopsis thaliana] >gi|234873|gb|AAB19709.1| heat shock protein [Arabidopsis thaliana, Peptide Chlo…
Up	Unigene46294_All	0.8144	5.5774	--
Up	Unigene39581_All	2.0835	14.2683	--
Up	Unigene44711_All	2.4016	16.4258	--
Up	Unigene13322_All	1.5016	10.267	--
Up	Unigene4147_All	12.3414	84.3351	--
Up	Unigene16064_All	5.1809	35.3801	At2g26110 [Arabidopsis thaliana]
Up	Unigene39666_All	0.5494	3.7491	--
Up	Unigene45514_All	0.7182	4.9009	--
Up	Unigene35267_All	1.0741	7.3293	--
Up	Unigene45324_All	0.7594	5.1818	SET domain protein [Populus trichocarpa] >gi|222842692|gb|EEE80239.1| SET domain protein [Populus trichocarpa]
Up	Unigene10773_All	2.3057	15.7213	--
Up	Unigene41446_All	1.8652	12.7157	regulator of chromosome condensation-like protein [Arabidopsis thaliana]
Up	Unigene19652_All	4.7127	32.1096	unknown [Picea sitchensis]
Up	Unigene40342_All	1.3339	9.0843	--
Up	Unigene42008_All	1.1941	8.1318	Os10g0477800 [Oryza sativa (japonica cultivar-group)]
Up	Unigene29625_All	3.9354	26.753	--
Up	Unigene29968_All	3.7883	25.7529	--
Up	Unigene13886_All	6.0665	41.1651	--
Up	Unigene39975_All	2.4601	16.6625	--
Up	Unigene46367_All	10.4782	70.8301	--
Up	Unigene5913_All	2.4085	16.2586	RecName: Full=Metallothionein-like protein EMB30 >gi|1350524|gb|AAB01564.1| metallothionein-like protein [Picea glauca]
Up	Unigene30908_All	7.5193	50.7446	--
Up	Unigene41221_All	0.4675	3.1518	--
Up	Unigene44023_All	4.5781	30.8623	--
Up	Unigene7642_All	30.4766	205.363	--
Up	Unigene46056_All	1.9211	12.9352	--
Up	Unigene41943_All	0.8886	5.9768	--
Up	Unigene43485_All	1.8342	12.3367	--
Up	Unigene21362_All	16.4304	110.487	--
Up	Unigene43430_All	2.0555	13.8004	--
Up	Unigene20735_All	8.5254	57.2232	predicted protein [Physcomitrella patens subsp. patens] >gi|162664902|gb|EDQ51605.1| predicted protein [Physcomitrella patens subsp. patens]
Up	Unigene44974_All	1.9733	13.2122	ATCSLE1; cellulose synthase/ transferase, transferring glycosyl groups [Arabidopsis thaliana] >gi|75161659|sp|Q8VZK9.1|CSLE1_ARATH RecName: Full=Cellulose synthase-like protein E1; Short=AtCslE1
Up	Unigene10844_All	17.9555	120.132	--
Up	Unigene9395_All	46.6194	311.673	--
Up	Unigene29818_All	168.725	1120.97	cytochrome P450 [Populus trichocarpa] >gi|222848256|gb|EEE85803.1| cytochrome P450 [Populus trichocarpa]
Up	Unigene25804_All	8.5441	56.6421	--
Up	Unigene33233_All	126.859	839.904	unknown [Picea sitchensis]
Up	Unigene36826_All	0.1476	0.975	--
Up	Unigene35745_All	0.1146	0.757	Os01g0179400 [Oryza sativa (japonica cultivar-group)]
Up	Unigene34168_All	0.2119	1.3997	--
Up	Unigene37230_All	0.1954	1.2907	--
Up	Unigene43858_All	0.1954	1.2907	--
Up	Unigene37104_All	0.1328	0.8772	--
Up	Unigene39133_All	0.1328	0.8772	--
Up	Unigene38626_All	0.1779	1.1751	--
Up	Unigene36546_All	0.1419	0.9373	--
Up	Unigene34708_All	0.2138	1.4122	--
Up	Unigene40512_All	0.1069	0.7061	--
Up	Unigene44138_All	0.1877	1.2398	--
Up	Unigene38675_All	0.1877	1.2398	polynucleotide phosphorylase [Arabidopsis thaliana] >gi|4972000|emb|CAB43865.1| polynucleotide phosphorylase [Arabidopsis thaliana] >gi|7573307|emb|CAB87625.1| polynucleotide phosphorylase [Arabidopsis thaliana]
Up	Unigene43336_All	0.2082	1.3752	--
Up	Unigene37883_All	0.1892	1.2497	--
Up	Unigene36120_All	0.2249	1.4855	--
Up	Unigene42651_All	0.2249	1.4855	--
Up	Unigene37443_All	0.2064	1.3633	--
Up	Unigene41056_All	0.1848	1.2206	phenylpropanoyltransferase [Taxus sumatrana]
Up	Unigene36723_All	0.1753	1.1578	--
Up	Unigene44572_All	0.3506	2.3156	--
Up	Unigene34840_All	0.2309	1.525	--
Up	Unigene44281_All	0.3682	2.4318	--
Up	Unigene44291_All	0.3682	2.4318	--
Up	Unigene36545_All	0.1813	1.1974	--
Up	Unigene39237_All	0.1813	1.1974	--
Up	Unigene38022_All	0.3861	2.55	--
Up	Unigene40471_All	0.3861	2.55	--
Up	Unigene37264_All	0.2326	1.5362	--
Up	Unigene36422_All	0.4093	2.7032	--
Up	Unigene37813_All	0.182	1.202	--
Up	Unigene39788_All	0.182	1.202	--
Up	Unigene40585_All	0.4388	2.898	--
Up	Unigene37944_All	0.2012	1.3288	--
Up	Unigene35249_All	0.393	2.5955	--
Up	Unigene38732_All	0.1347	0.8896	--
Up	Unigene38557_All	0.4099	2.7071	actin binding [Arabidopsis thaliana] >gi|166215071|sp|Q9C6S1.3|FH14_ARATH RecName: Full=Formin-like protein 14; Short=AtFH14
Up	Unigene21902_All	0.2148	1.4186	--
Up	Unigene44172_All	0.374	2.47	--
Up	Unigene46451_All	0.6358	4.199	--
Up	Unigene24269_All	0.6358	4.199	Os05g0462000 [Oryza sativa (japonica cultivar-group)] >gi|113579316|dbj|BAF17679.1| Os05g0462000 [Oryza sativa Japonica Group]
Up	Unigene44332_All	0.1827	1.2066	--
Up	Unigene40277_All	0.1827	1.2066	expressed protein [Oryza sativa (japonica cultivar-group)]
Up	Unigene45980_All	0.4733	3.1258	--
Up	Unigene33910_All	0.211	1.3935	--
Up	Unigene43209_All	0.211	1.3935	--
Up	Unigene36060_All	0.211	1.3935	selenium-binding protein-like [Arabidopsis thaliana]
Up	Unigene38440_All	0.2999	1.9806	--
Up	Unigene45063_All	0.4833	3.1918	dicer-like 4 [Physcomitrella patens]
Up	Unigene42785_All	0.2218	1.4648	--
Up	Unigene44695_All	0.3443	2.2738	Os04g0164900 [Oryza sativa (japonica cultivar-group)] >gi|113563700|dbj|BAF14043.1| Os04g0164900 [Oryza sativa Japonica Group]
Up	Unigene21105_All	0.4395	2.9025	--
Up	Unigene34700_All	0.2349	1.5513	--
Up	Unigene39893_All	0.2349	1.5513	NAC domain protein, IPR003441 [Populus trichocarpa] >gi|222861670|gb|EEE99212.1| NAC domain protein, IPR003441 [Populus trichocarpa]
Up	Unigene44810_All	0.6764	4.467	--
Up	Unigene36719_All	0.7749	5.1175	--
Up	Unigene34834_All	0.4296	2.8371	--
Up	Unigene34796_All	0.4296	2.8371	OSJNBb0059K02.16 [Oryza sativa (japonica cultivar-group)]
Up	Unigene42625_All	0.226	1.4925	--
Up	Unigene36757_All	0.6098	4.0271	--
Up	Unigene38817_All	0.3815	2.5194	--
Up	Unigene35553_All	0.1987	1.3122	At5g50410 [Arabidopsis thaliana]
Up	Unigene39116_All	0.6011	3.9696	--
Up	Unigene34495_All	0.875	5.7784	--
Up	Unigene40533_All	0.4375	2.8892	--
Up	Unigene34745_All	0.6488	4.2846	--
Up	Unigene44733_All	0.8577	5.6641	--
Up	Unigene37471_All	0.3877	2.5603	--
Up	Unigene43907_All	0.3877	2.5603	--
Up	Unigene37579_All	1.2522	8.2693	--
Up	Unigene45351_All	0.4513	2.9803	40S ribosomal protein S19-like [Arabidopsis thaliana]
Up	Unigene43438_All	0.4111	2.7148	--
Up	Unigene45644_All	0.4111	2.7148	--
Up	Unigene43678_All	0.5986	3.953	--
Up	Unigene36931_All	1.9313	12.7538	integrase [Boechera divaricarpa]
Up	Unigene35480_All	0.7013	4.6312	--
Up	Unigene37822_All	0.5741	3.7912	--
Up	Unigene41773_All	1.778	11.7414	proton-dependent oligopeptide transport (POT) family protein [Arabidopsis thaliana] >gi|62320582|dbj|BAD95216.1| nitrate transporter NTL1 [Arabidopsis thaliana]
Up	Unigene37176_All	0.4277	2.8244	--
[truncated: 8,410 more rows]
