# Supplementary material for: Transcriptional profile of Taxus chinensis cells in response to methyl jasmonate
Source: BMC Genomics. 2012 Jul 2;13:295. doi: 10.1186/1471-2164-13-295 (PMC3414795; doi:10.1186/1471-2164-13-295)
Supplement: Additional file 6 — Overview of down-regulated genes. [file 1471-2164-13-295-S6.xls]

## Sheet: Sheet1
Additional file 6:Overview of down-regulated genes
		expression
Up/Down	geneID	Tm0_RPKM	Tm16_RPKM	Nr-annotation
Down	Unigene32789_All	74.596	0.1466	ATL8; protein binding / zinc ion binding [Arabidopsis thaliana] >gi|68565205|sp|Q8LC69.2|ATL1R_ARATH RecName: Full=RING-H2 finger protein ATL1R; AltName: Full=RING-H2 finger protein ATL8
Down	Unigene33247_All	43.6035	0.1124	AT3G53950 [Arabidopsis thaliana]
Down	Unigene21018_All	62.7267	0.2178	--
Down	Unigene32819_All	35.9637	0.145	--
Down	Unigene29163_All	9.6314	0.0469	beta-galactosidase [Solanum lycopersicum] >gi|4138137|emb|CAA10173.1| ss-galactosidase [Solanum lycopersicum]
Down	Unigene31444_All	124.95	0.6103	--
Down	Unigene25986_All	9.6123	0.0514	SAUR family protein [Populus trichocarpa] >gi|222833501|gb|EEE71978.1| SAUR family protein [Populus trichocarpa]
Down	Unigene33487_All	62.646	0.354	--
Down	Unigene40478_All	550.034	3.3123	--
Down	Unigene34388_All	253.511	1.6368	cytochrome P450 monooxygenase [Arabidopsis thaliana]
Down	Unigene26248_All	16.1101	0.1178	AT5g51550/K17N15_10 [Arabidopsis thaliana] >gi|21655293|gb|AAM65358.1| AT5g51550/K17N15_10 [Arabidopsis thaliana]
Down	Unigene33574_All	41.4859	0.3034	EST gb|AB015130 comes from this gene [Arabidopsis thaliana]
Down	Unigene25096_All	22.764	0.1829	F-box GID2-like protein [Physcomitrella patens]
Down	Unigene29048_All	8.534	0.0704	SAUR family protein [Populus trichocarpa] >gi|222849111|gb|EEE86658.1| SAUR family protein [Populus trichocarpa]
Down	Unigene32272_All	37.6736	0.3499	--
Down	Unigene23219_All	10.0511	0.0958	Os06g0638500 [Oryza sativa Japonica Group]
Down	Unigene32088_All	93.7147	0.9144	--
Down	Unigene21733_All	28.0812	0.2743	RHA3A; protein binding / zinc ion binding [Arabidopsis thaliana] >gi|51316192|sp|O22755.1|ATL2A_ARATH RecName: Full=RING-H2 finger protein ATL2A; AltName: Full=RING-H2 zinc finger protein RHA3a >gi|3790573|gb|AAC68673.1| RING-H2 finger protein RHA3a [Arabidopsis thaliana]
Down	Unigene33467_All	136.157	1.374	RecName: Full=Cytochrome P450 750A1; AltName: Full=Cytochrome P450 CYPC >gi|59800268|gb|AAX07433.1| cytochrome P450 CYPC [Pinus taeda]
Down	Unigene28062_All	8.329	0.0853	--
Down	Unigene30126_All	23.2997	0.2397	Os10g0155800 [Oryza sativa (japonica cultivar-group)] >gi|113638802|dbj|BAF26107.1| Os10g0155800 [Oryza sativa Japonica Group]
Down	Unigene32506_All	31.495	0.327	--
Down	Unigene29464_All	49.5675	0.5171	--
Down	Unigene31638_All	36.7109	0.3961	--
Down	Unigene28211_All	8.7255	0.0951	F-box GID2-like protein [Physcomitrella patens]
Down	Unigene27356_All	7.7922	0.0858	--
Down	Unigene28528_All	11.4745	0.1292	Os03g0105600 [Oryza sativa (japonica cultivar-group)] >gi|74053561|sp|Q8H7U1.1|TBB2_ORYSJ RecName: Full=Tubulin beta-2 chain; AltName: Full=Beta-2-tubulin >gi|24418032|gb|AAN60482.1| Putative beta tubulin [Oryza sativa Japonica Group]
Down	Unigene13292_All	350.877	3.992	--
Down	Unigene32076_All	32.069	0.3658	Chain A, Crystal Structure Of The Spinach Aquaporin Sopip2;1 In A Closed Conformation >gi|85544015|pdb|1Z98|M Chain M, Crystal Structure Of The Spinach Aquaporin Sopip2;1 In A Closed Conformation >gi|58905356|gb|AAA99274.2| aquaporin [Spinacia oleracea]
Down	Unigene30072_All	41.7818	0.4815	cell attachment protein in somatic embryogenesis [Daucus carota] >gi|55785663|dbj|BAD72577.1| cell attachment protein in somatic embryogenesis [Daucus carota]
Down	Unigene33111_All	21.4597	0.2499	hypothetical protein RCOM_0558700 [Ricinus communis] >gi|223540147|gb|EEF41724.1| hypothetical protein RCOM_0558700 [Ricinus communis]
Down	Unigene37731_All	14.4654	0.175	--
Down	Unigene18497_All	225.929	2.7397	RecName: Full=Cytochrome P450 750A1; AltName: Full=Cytochrome P450 CYPC >gi|59800268|gb|AAX07433.1| cytochrome P450 CYPC [Pinus taeda]
Down	Unigene31693_All	46.4379	0.5897	unknown [Picea sitchensis]
Down	Unigene25865_All	10.4471	0.1353	--
Down	Unigene41033_All	1491.86	19.4486	peroxidase [Picea abies]
Down	Unigene22671_All	23.073	0.3008	WRKY transcription factor 6 [(Populus tomentosa x P. bolleana) x P. tomentosa]
Down	Unigene33784_All	21.5419	0.2815	Os11g0703600 [Oryza sativa (japonica cultivar-group)] >gi|77552699|gb|ABA95496.1| expressed protein [Oryza sativa (japonica cultivar-group)] >gi|77552700|gb|ABA95497.1| expressed protein [Oryza sativa (japonica cultivar-group)] >gi|113645761|dbj|BAF28902.1| Os11g0703600 [Oryza sativa Japonica Group]
Down	Unigene33776_All	20.0039	0.2664	glycine-rich protein [Medicago truncatula]
Down	Unigene30156_All	197.938	2.6363	--
Down	Unigene26927_All	18.273	0.2453	--
Down	Unigene28524_All	7.4484	0.1	beta xylosidase [Camellia sinensis]
Down	Unigene26658_All	3.9072	0.0551	clavata-like receptor [Picea glauca]
Down	Unigene31592_All	56.1781	0.7953	--
Down	Unigene33721_All	39.7401	0.5644	geranylgeranyl diphosphate synthase [Taxus canadensis] >gi|44972242|gb|AAS49033.1| geranylgeranyl diphosphate synthase [Taxus x media] >gi|45505274|gb|AAS67008.1| geranylgeranyl diphosphate synthase [Taxus x media] >gi|86277807|gb|ABC88389.1| geranylgeranyl diphosphate synthase [Taxus wallichiana]
Down	Unigene29247_All	10.2093	0.1479	--
Down	Unigene33669_All	7.3366	0.1091	D6-type cyclin [Populus trichocarpa]
Down	Unigene33271_All	65.4465	0.9882	unknown [Picea sitchensis]
Down	Unigene25830_All	14.6485	0.2215	GAE4 (UDP-D-GLUCURONATE 4-EPIMERASE 4); binding / catalytic/ coenzyme binding / racemase and epimerase, acting on carbohydrates and derivatives [Arabidopsis thaliana] >gi|75277237|sp|O22141.1|GAE4_ARATH RecName: Full=UDP-glucuronate 4-epimerase 4; AltName: Full=UDP-glucuronic acid epimerase 4; Short=AtUGlcAE1 >gi|46947411|gb|AAT06796.1| UDP-glucuronic acid epimerase 1 [Arabidopsis thaliana]
Down	Unigene16254_All	203.893	3.0875	--
Down	Unigene28059_All	5.2987	0.0806	chloroplast nucleoid DNA-binding protein-related [Arabidopsis thaliana] >gi|11994761|dbj|BAB03090.1| chloroplast nucleoid DNA binding protein-like; nucellin-like protein [Arabidopsis thaliana] >gi|189339286|gb|ACD89063.1| At3g25700 [Arabidopsis thaliana]
Down	Unigene21586_All	3.4845	0.0548	--
Down	Unigene32828_All	9.0647	0.1446	--
Down	Unigene32678_All	19.2155	0.3087	--
Down	Unigene27997_All	16.802	0.272	--
Down	Unigene44048_All	2486.81	40.5676	--
Down	Unigene27591_All	7.6074	0.125	--
Down	Unigene24708_All	7.2652	0.1202	--
Down	Unigene32453_All	19.9204	0.3322	--
Down	Unigene25041_All	4.1305	0.0689	--
Down	Unigene21895_All	11.7345	0.1982	transcription factor EREBP-like protein [Cicer arietinum]
Down	Unigene23926_All	6.6949	0.1134	--
Down	Unigene26640_All	81.0484	1.4122	--
Down	Unigene33199_All	6.7514	0.1179	--
Down	Unigene28830_All	8.0762	0.1411	--
Down	Unigene31223_All	47.8789	0.8398	--
Down	Unigene38081_All	107.257	1.8939	hydrolase [Arabidopsis thaliana] >gi|30681513|ref|NP_850782.1| hydrolase [Arabidopsis thaliana] >gi|30725374|gb|AAP37709.1| At5g06570 [Arabidopsis thaliana]
Down	Unigene30436_All	13.0826	0.2322	--
Down	Unigene31993_All	103.662	1.8612	--
Down	Unigene39597_All	133.378	2.4603	Unknown protein [Arabidopsis thaliana]
Down	Unigene40612_All	277.035	5.1266	--
Down	Unigene29567_All	13.7249	0.256	--
Down	Unigene45984_All	735.153	13.7713	peroxidase [Picea abies]
Down	Unigene33106_All	106.189	2.0043	hydrolase [Arabidopsis thaliana] >gi|30681513|ref|NP_850782.1| hydrolase [Arabidopsis thaliana] >gi|30725374|gb|AAP37709.1| At5g06570 [Arabidopsis thaliana]
Down	Unigene26294_All	6.6648	0.1265	--
Down	Unigene45520_All	2163.78	41.5785	peroxidase [Picea abies]
Down	Unigene8846_All	398.016	7.6753	nitrite reductase [Prunus persica]
Down	Unigene33412_All	15.1856	0.2932	--
Down	Unigene38706_All	29.8972	0.5793	LOC100283375 [Zea mays] >gi|195631099|gb|ACG36650.1| prMC3 [Zea mays]
Down	Unigene29814_All	76.9823	1.4996	--
Down	Unigene22942_All	31.604	0.6211	expansin 3 [Dimocarpus longan]
Down	Unigene33771_All	43.2627	0.8517	glyoxal oxidase [Vitis vinifera]
Down	Unigene36282_All	461.649	9.3352	--
Down	Unigene27688_All	23.1743	0.4792	--
Down	Unigene29146_All	14.8425	0.3082	peroxidase [Picea abies]
Down	Unigene27638_All	9.7348	0.2034	SAUR family protein [Populus trichocarpa] >gi|222849111|gb|EEE86658.1| SAUR family protein [Populus trichocarpa]
Down	Unigene31654_All	94.3006	1.9732	--
Down	Unigene13949_All	62.2793	1.3056	--
Down	Unigene24925_All	8.7234	0.1829	condensin complex component SMC1 [Physcomitrella patens subsp. patens] >gi|162681519|gb|EDQ67945.1| condensin complex component SMC1 [Physcomitrella patens subsp. patens]
Down	Unigene23345_All	5.3784	0.1128	DNA binding protein Rav [Capsicum annuum]
Down	Unigene29533_All	48.857	1.0292	--
Down	Unigene45713_All	439.613	9.2624	peroxidase [Picea abies]
Down	Unigene14476_All	211.716	4.4692	Unknown protein [Arabidopsis thaliana]
Down	Unigene21222_All	3.9175	0.0829	--
Down	Unigene33371_All	62.4399	1.3275	--
Down	Unigene25778_All	5.4637	0.1168	Os11g0695700 [Oryza sativa (japonica cultivar-group)]
Down	Unigene38818_All	479.029	10.3034	--
Down	Unigene32740_All	97.8358	2.1055	--
Down	Unigene43462_All	125.258	2.7032	--
Down	Unigene33406_All	4.563	0.0985	--
Down	Unigene28965_All	7.0598	0.1524	--
Down	Unigene41020_All	207.773	4.5948	unknown [Picea sitchensis]
Down	Unigene28248_All	21.7308	0.4827	PrMC3 [Pinus radiata]
Down	Unigene33531_All	7.4115	0.1648	Os11g0616300 [Oryza sativa (japonica cultivar-group)] >gi|77551946|gb|ABA94743.1| Remorin, C-terminal region family protein, expressed [Oryza sativa (japonica cultivar-group)] >gi|113645505|dbj|BAF28646.1| Os11g0616300 [Oryza sativa Japonica Group]
Down	Unigene33085_All	135.48	3.0354	PrMC3 [Pinus radiata]
Down	Unigene28931_All	30.098	0.6788	phaseolin G-box binding protein PG1 [Phaseolus vulgaris]
Down	Unigene22648_All	5.4485	0.1236	--
Down	Unigene26900_All	15.1664	0.3442	S-locus lectin protein kinase family protein [Glycine max] >gi|223452558|gb|ACM89606.1| S-locus lectin protein kinase family protein [Glycine max]
Down	Unigene23368_All	9.9958	0.2292	DNA binding protein Rav [Capsicum annuum]
Down	Unigene31123_All	45.7652	1.0582	--
Down	Unigene35261_All	42.5144	0.9903	--
Down	Unigene32967_All	52.3707	1.2206	--
Down	Unigene32713_All	39.1181	0.9128	--
Down	Unigene37649_All	1014.89	23.7613	expansin 1 [Cunninghamia lanceolata]
Down	Unigene33775_All	8.3906	0.1965	clavata-like receptor [Picea glauca]
Down	Unigene27083_All	7.3728	0.1727	--
Down	Unigene28577_All	3.7989	0.089	Os09g0538700 [Oryza sativa (japonica cultivar-group)]
Down	Unigene37186_All	148.999	3.4991	--
Down	Unigene8275_All	100.288	2.359	--
Down	Unigene30943_All	27.5882	0.6507	Myb transcription factor [Sequoia sempervirens]
Down	Unigene22404_All	2.7049	0.0647	predicted protein [Physcomitrella patens subsp. patens] >gi|162669339|gb|EDQ55928.1| predicted protein [Physcomitrella patens subsp. patens]
Down	Unigene32514_All	6.8338	0.1635	--
Down	Unigene25556_All	3.4931	0.0836	gibberellin 3-oxidase 1 [Rumex palustris]
Down	Unigene33751_All	66.1267	1.5958	subtilisin-like protease [Arabidopsis thaliana]
Down	Unigene6573_All	360.475	8.7009	LOC100283833 [Zea mays] >gi|195637546|gb|ACG38241.1| plant-specific domain TIGR01615 family protein [Zea mays]
Down	Unigene23051_All	10.8565	0.2655	--
Down	Unigene33205_All	76.1523	1.8704	--
Down	Unigene21588_All	10.1053	0.2499	Unknown protein [Arabidopsis thaliana]
Down	Unigene31018_All	8.5644	0.2142	--
Down	Unigene28773_All	12.2006	0.3066	ATERF6 (ETHYLENE RESPONSIVE ELEMENT BINDING FACTOR 6); DNA binding / transcription factor [Arabidopsis thaliana] >gi|57012840|sp|Q8VZ91.2|EF103_ARATH RecName: Full=Ethylene-responsive transcription factor 6; Short=AtERF6; AltName: Full=Ethylene-responsive element-binding factor 6; Short=EREBP-6
Down	Unigene27584_All	11.0962	0.2797	--
Down	Unigene27276_All	5.6308	0.143	NAC domain protein, IPR003441 [Populus trichocarpa] >gi|222869394|gb|EEF06525.1| NAC domain protein, IPR003441 [Populus trichocarpa]
Down	Unigene23179_All	4.6978	0.1202	At2g33360 [Arabidopsis thaliana]
Down	Unigene33403_All	19.3088	0.4942	AGP20 [Zea mays] >gi|195609706|gb|ACG26683.1| AGP20 [Zea mays] >gi|195642740|gb|ACG40838.1| AGP20 [Zea mays]
Down	Unigene29160_All	3.6166	0.0926	--
Down	Unigene33385_All	66.3804	1.7061	--
Down	Unigene27977_All	8.7457	0.2274	heat shock protein 70 [Camellia sinensis]
Down	Unigene33739_All	23.811	0.6196	Os01g0927300 [Oryza sativa (japonica cultivar-group)]
Down	Unigene22508_All	3.4473	0.0903	RAP [Arabidopsis thaliana] >gi|18086393|gb|AAL57655.1| At2g31890/F20M17.7 [Arabidopsis thaliana] >gi|22136584|gb|AAM91078.1| At2g31890/F20M17.7 [Arabidopsis thaliana]
Down	Unigene25116_All	3.9427	0.1033	RNA-dependent RNA polymerase [Gossypium hirsutum]
Down	Unigene21847_All	4.9272	0.1291	S-locus lectin protein kinase family protein [Glycine max] >gi|223452558|gb|ACM89606.1| S-locus lectin protein kinase family protein [Glycine max]
Down	Unigene21313_All	6.0694	0.1591	--
Down	Unigene33225_All	4.3827	0.1149	--
Down	Unigene11301_All	152.858	4.0215	RecName: Full=Epidermis-specific secreted glycoprotein EP1; AltName: Full=52/54 kDa medium protein; Flags: Precursor >gi|349437|gb|AAA33136.1| N-glycosylation sites: (130..138), (244..252), (352..360), (734..742), (748..756), (865..873) [Daucus carota]
Down	Unigene29263_All	7.0624	0.1887	leucine-rich repeat receptor-like protein kinase [Arabidopsis thaliana]
Down	Unigene30609_All	8.4276	0.2262	--
Down	Unigene7660_All	66.8943	1.8016	--
Down	Unigene33650_All	77.0958	2.0995	Os03g0775600 [Oryza sativa (japonica cultivar-group)] >gi|113549903|dbj|BAF13346.1| Os03g0775600 [Oryza sativa Japonica Group]
Down	Unigene28066_All	13.2374	0.3669	hydroxyproline-rich glycoprotein family protein [Arabidopsis thaliana]
Down	Unigene28701_All	4.8307	0.1363	--
Down	Unigene31111_All	37.4555	1.0625	R2R3-MYB transcription factor MYB9 [Picea glauca]
Down	Unigene29943_All	17.2394	0.4928	--
Down	Unigene28391_All	32.9398	0.9474	--
Down	Unigene28640_All	21.8761	0.6328	subtilase family protein [Arabidopsis thaliana] >gi|9279572|dbj|BAB01030.1| subtilisin proteinase-like protein [Arabidopsis thaliana]
Down	Unigene22718_All	2.7457	0.0795	unknown protein [Arabidopsis thaliana] >gi|9294169|dbj|BAB02071.1| unnamed protein product [Arabidopsis thaliana]
Down	Unigene32650_All	5.3773	0.1557	--
Down	Unigene25340_All	12.4884	0.3649	--
Down	Unigene6120_All	69.3526	2.0355	At2g47485 [Arabidopsis thaliana] >gi|51972104|gb|AAU15156.1| At2g47485 [Arabidopsis thaliana]
Down	Unigene33055_All	21.8571	0.6432	conserved hypothetical protein [Ricinus communis] >gi|223536949|gb|EEF38587.1| conserved hypothetical protein [Ricinus communis]
Down	Unigene28584_All	6.3584	0.1891	cell cycle control protein-related [Arabidopsis thaliana] >gi|44681478|gb|AAS47679.1| At1g25682 [Arabidopsis thaliana]
Down	Unigene29314_All	8.8223	0.2624	--
Down	Unigene33268_All	29.5926	0.8803	--
Down	Unigene33762_All	22.9479	0.6875	GRAS family transcription factor [Populus trichocarpa] >gi|222836891|gb|EEE75284.1| GRAS family transcription factor [Populus trichocarpa]
Down	Unigene31852_All	25.1447	0.7634	--
Down	Unigene32995_All	35.1897	1.0684	--
Down	Unigene32276_All	63.1073	1.9245	--
Down	Unigene28890_All	9.5909	0.2932	--
Down	Unigene28022_All	6.335	0.1937	CRT binding factor 3 [Solanum habrochaites]
Down	Unigene26410_All	26.8278	0.821	Os12g0122100 [Oryza sativa (japonica cultivar-group)]
Down	Unigene33032_All	34.046	1.0445	U-box protein [Capsicum annuum]
Down	Unigene29261_All	17.5603	0.5433	glycosyltransferase, CAZy family GT8 [Populus trichocarpa] >gi|222844465|gb|EEE82012.1| glycosyltransferase, CAZy family GT8 [Populus trichocarpa]
Down	Unigene28695_All	6.6605	0.2068	OSJNBa0095E20.10 [Oryza sativa (japonica cultivar-group)] >gi|255675147|dbj|BAH92474.1| Os04g0137400 [Oryza sativa Japonica Group]
Down	Unigene24242_All	6.0538	0.1886	peroxidase precursor [Solanum lycopersicum]
Down	Unigene28368_All	24.0662	0.7555	--
Down	Unigene33538_All	7.7272	0.243	Os04g0419500 [Oryza sativa Japonica Group]
Down	Unigene26685_All	6.5257	0.2072	Epa5p [Candida glabrata]
Down	Unigene38053_All	395.982	12.5861	peroxidase [Picea abies]
Down	Unigene28345_All	15.1171	0.4823	photosystem II 11 kDa protein-related [Arabidopsis thaliana] >gi|8778732|gb|AAF79740.1|AC005106_21 T25N20.4 [Arabidopsis thaliana]
Down	Unigene21188_All	31.0351	0.9998	Os02g0690600 [Oryza sativa (japonica cultivar-group)] >gi|113537323|dbj|BAF09706.1| Os02g0690600 [Oryza sativa Japonica Group]
Down	Unigene34816_All	7.1114	0.2302	--
Down	Unigene28624_All	4.4667	0.1446	--
Down	Unigene25391_All	2.9805	0.0965	S-locus lectin protein kinase family protein [Glycine max] >gi|223452558|gb|ACM89606.1| S-locus lectin protein kinase family protein [Glycine max]
Down	Unigene28758_All	11.1807	0.3626	Os05g0389600 [Oryza sativa (japonica cultivar-group)] >gi|113578986|dbj|BAF17349.1| Os05g0389600 [Oryza sativa Japonica Group]
Down	Unigene25795_All	3.4654	0.1139	nodulin-lile protein [Arabidopsis thaliana]
Down	Unigene29095_All	9.1853	0.3047	f-box family protein [Populus trichocarpa] >gi|222868596|gb|EEF05727.1| f-box family protein [Populus trichocarpa]
Down	Unigene22467_All	3.5604	0.1187	Os05g0409100 [Oryza sativa (japonica cultivar-group)] >gi|113579077|dbj|BAF17440.1| Os05g0409100 [Oryza sativa Japonica Group]
Down	Unigene22935_All	8.9926	0.2999	clavata-like receptor [Picea glauca]
Down	Unigene25318_All	13.1691	0.4392	--
Down	Unigene33677_All	34.1099	1.1376	OSIGBa0147H17.8 [Oryza sativa (indica cultivar-group)]
Down	Unigene33229_All	6.8422	0.2282	--
Down	Unigene32546_All	4.8422	0.1615	--
Down	Unigene24633_All	4.5908	0.1547	xyloglucan endotransglycosylase/hydrolase precursor XTH-30 [Populus tremula]
Down	Unigene32839_All	42.7097	1.4419	AT1G80310 [Arabidopsis thaliana]
Down	Unigene12739_All	54.5852	1.8435	Os02g0461900 [Oryza sativa (japonica cultivar-group)] >gi|47497570|dbj|BAD19641.1| hydroxyproline-rich glycoprotein-like [Oryza sativa Japonica Group] >gi|113536327|dbj|BAF08710.1| Os02g0461900 [Oryza sativa Japonica Group]
Down	Unigene26659_All	26.2465	0.8924	ACC synthase [Picea glauca]
Down	Unigene22967_All	2.7105	0.0932	--
Down	Unigene31296_All	6.0317	0.2075	--
Down	Unigene33444_All	160.765	5.5797	--
Down	Unigene37767_All	21.471	0.7463	--
Down	Unigene32395_All	24.2274	0.8438	H0717B12.10 [Oryza sativa (indica cultivar-group)] >gi|116310341|emb|CAH67355.1| OSIGBa0134P10.1 [Oryza sativa (indica cultivar-group)]
Down	Unigene43512_All	12.5816	0.4467	--
Down	Unigene6615_All	23.0475	0.8183	--
Down	Unigene29924_All	20.5977	0.7393	--
Down	Unigene33736_All	14.4479	0.5189	expansin 2 [Cunninghamia lanceolata]
Down	Unigene33449_All	5.1853	0.1871	--
Down	Unigene28004_All	7.4589	0.2692	myo-inositol oxygenase [Eucalyptus grandis]
Down	Unigene44094_All	773.229	27.9097	--
Down	Unigene27552_All	6.6599	0.2413	pectinesterase family protein [Arabidopsis thaliana] >gi|75180831|sp|Q9LXD9.1|PME51_ARATH RecName: Full=Probable pectinesterase/pectinesterase inhibitor 51; Includes: RecName: Full=Pectinesterase inhibitor 51; AltName: Full=Pectin methylesterase inhibitor 51; Includes: RecName: Full=Pectinesterase 51; Short=PE 51; AltName: Full=Pectin methylesterase 51; Short=AtPME51; Flags: Precursor >gi|7671413…
Down	Unigene28881_All	25.0928	0.9162	RAP2-like protein [Juglans nigra]
Down	Unigene23691_All	2.9993	0.11	twi1 [Solanum lycopersicum]
Down	Unigene31418_All	5.5667	0.2042	--
Down	Unigene30655_All	6.1139	0.2243	--
Down	Unigene33514_All	2.3001	0.0844	--
Down	Unigene2349_All	39.0952	1.438	universal stress protein (USP) family protein [Arabidopsis thaliana] >gi|13926250|gb|AAK49598.1|AF372882_1 MEC18.3/MEC18.3 [Arabidopsis thaliana] >gi|16226626|gb|AAL16217.1|AF428448_1 At3g11930/MEC18.3 [Arabidopsis thaliana] >gi|15215662|gb|AAK91376.1| MEC18.3/MEC18.3 [Arabidopsis thaliana] >gi|16323234|gb|AAL15351.1| AT3g11930/MEC18.3 [Arabidopsis thaliana]
Down	Unigene15864_All	76.0891	2.7993	unknown [Picea sitchensis] >gi|224285049|gb|ACN40252.1| unknown [Picea sitchensis]
Down	Unigene23573_All	10.4482	0.3855	--
Down	Unigene20982_All	20.02	0.7427	--
Down	Unigene32451_All	8.9038	0.3322	leucine-rich repeat transmembrane protein kinase [Glycine max]
Down	Unigene26825_All	8.424	0.3143	--
Down	Unigene22212_All	6.1905	0.231	glucosyltransferase-9 [Vigna angularis]
Down	Unigene21965_All	11.3117	0.4256	Os11g0446000 [Oryza sativa (japonica cultivar-group)]
Down	Unigene27261_All	22.394	0.8485	EDGP precursor [Daucus carota]
Down	Unigene33461_All	2.4305	0.0922	--
Down	Unigene25364_All	2.6698	0.1013	--
Down	Unigene27538_All	4.3353	0.1645	phytocyanin homolog [Pinus taeda]
Down	Unigene33280_All	2.8752	0.1091	--
Down	Unigene32580_All	8.4327	0.32	--
Down	Unigene26671_All	12.9248	0.4905	--
Down	Unigene23492_All	27.6166	1.0481	proline-rich family protein [Arabidopsis thaliana] >gi|2244972|emb|CAB10393.1| extensin like protein [Arabidopsis thaliana] >gi|7268363|emb|CAB78656.1| extensin like protein [Arabidopsis thaliana] >gi|37202016|gb|AAQ89623.1| At4g16140 [Arabidopsis thaliana]
Down	Unigene31247_All	44.0783	1.6729	--
Down	Unigene33178_All	6.3149	0.2397	GAE3 (UDP-D-GLUCURONATE 4-EPIMERASE 3); UDP-glucuronate 4-epimerase/ catalytic [Arabidopsis thaliana] >gi|75100157|sp|O81312.1|GAE3_ARATH RecName: Full=UDP-glucuronate 4-epimerase 3; AltName: Full=UDP-glucuronic acid epimerase 3 >gi|3193316|gb|AAC19298.1| contains similarity to nucleotide sugar epimerases [Arabidopsis thaliana] >gi|111074442|gb|ABH04594.1| At4g00110 [Arabidopsis thaliana]
Down	Unigene23948_All	3.4879	0.1324	--
Down	Unigene27132_All	14.3766	0.5513	--
Down	Unigene26040_All	25.1931	0.9669	Os02g0686100 [Oryza sativa (japonica cultivar-group)] >gi|113537299|dbj|BAF09682.1| Os02g0686100 [Oryza sativa Japonica Group]
Down	Unigene23910_All	19.2101	0.7419	--
Down	Unigene33727_All	13.1578	0.5088	S-locus lectin protein kinase family protein [Glycine max] >gi|223452558|gb|ACM89606.1| S-locus lectin protein kinase family protein [Glycine max]
Down	Unigene4848_All	23.8345	0.9219	zinc finger (CCCH-type) family protein / RNA recognition motif (RRM)-containing protein [Arabidopsis thaliana] >gi|75337298|sp|Q9SJ41.1|C3H18_ARATH RecName: Full=Zinc finger CCCH domain-containing protein 18; Short=AtC3H18
Down	Unigene33534_All	27.4523	1.0645	--
Down	Unigene27352_All	4.6283	0.1819	--
Down	Unigene30817_All	5.6104	0.2205	--
Down	Unigene24483_All	6.1675	0.2424	--
Down	Unigene27610_All	14.8363	0.5832	MOT1 (molybdate transporter 1); molybdate ion transmembrane transporter/ sulfate transmembrane transporter [Arabidopsis thaliana]
Down	Unigene15329_All	274.577	10.8092	Os01g0129600 [Oryza sativa (japonica cultivar-group)] >gi|113531449|dbj|BAF03832.1| Os01g0129600 [Oryza sativa Japonica Group]
Down	Unigene21156_All	15.2383	0.6033	--
Down	Unigene40633_All	427.018	16.9431	--
Down	Unigene33475_All	4.5066	0.1804	--
Down	Unigene44056_All	395.945	15.8924	soluble diacylglycerol acyltransferase [Arachis hypogaea]
Down	Unigene27649_All	2.1108	0.086	MYB transcription factor MIXTA-like 2 [Antirrhinum majus]
Down	Unigene33089_All	6.1903	0.2523	--
Down	Unigene26808_All	4.3426	0.177	glycine-rich protein [Arabidopsis thaliana]
Down	Unigene32284_All	8.5839	0.3499	--
Down	Unigene24796_All	1.7687	0.0721	--
Down	Unigene32331_All	4.2216	0.1721	--
Down	Unigene23522_All	7.3636	0.3002	Os08g0446200 [Oryza sativa (japonica cultivar-group)] >gi|113623895|dbj|BAF23840.1| Os08g0446200 [Oryza sativa Japonica Group]
Down	Unigene33426_All	4.7337	0.193	high mobility group family [Populus trichocarpa] >gi|222841068|gb|EEE78615.1| high mobility group family [Populus trichocarpa]
Down	Unigene13290_All	141.987	5.7953	soluble diacylglycerol acyltransferase [Ricinus communis] >gi|223541654|gb|EEF43203.1| soluble diacylglycerol acyltransferase [Ricinus communis]
Down	Unigene27596_All	28.4019	1.1608	conserved hypothetical protein [Ricinus communis] >gi|223529999|gb|EEF31924.1| conserved hypothetical protein [Ricinus communis]
Down	Unigene982_All	71.5322	2.9355	unknown [Picea sitchensis]
Down	Unigene24223_All	8.5775	0.3523	polygalacturonase 2 [Oncidium Gower Ramsey]
Down	Unigene25446_All	17.288	0.7124	beta-xylosidase/alpha-L-arabinosidase [Medicago sativa subsp. x varia]
Down	Unigene28825_All	19.9974	0.8274	Os01g0756600 [Oryza sativa (japonica cultivar-group)] >gi|113533820|dbj|BAF06203.1| Os01g0756600 [Oryza sativa Japonica Group]
Down	Unigene33731_All	13.8282	0.5722	RecName: Full=10-deacetylbaccatin III 10-O-acetyltransferase; Short=DBAT >gi|6746554|gb|AAF27621.1|AF193765_1 10-deacetylbaccatin III-10-O-acetyl transferase [Taxus cuspidata] >gi|42405894|gb|AAS13684.1| 10-deacetylbaccatin III-10-O-acetyl transferase [Taxus x media]
Down	Unigene37932_All	7.6359	0.3171	--
Down	Unigene33348_All	10.0098	0.4157	mini zinc finger 1 [Welwitschia mirabilis]
Down	Unigene25069_All	19.3725	0.8046	CYCP4;1 (cyclin p4;1); cyclin-dependent protein kinase [Arabidopsis thaliana] >gi|75278850|sp|O80513.1|CCU41_ARATH RecName: Full=Cyclin-U4-1; Short=CycU4;1; AltName: Full=Cyclin-P4.1; Short=CycP4;1 >gi|62867623|gb|AAY17415.1| At2g44740 [Arabidopsis thaliana] >gi|66841350|gb|AAY57312.1| At2g44740 [Arabidopsis thaliana]
Down	Unigene26449_All	15.1346	0.6286	pollen major allergen No.121 isoform 1 [Cryptomeria japonica]
Down	Unigene28495_All	26.8072	1.1211	--
Down	Unigene31070_All	25.3949	1.0668	--
Down	Unigene21693_All	5.6378	0.2371	ATL2; protein binding / zinc ion binding [Arabidopsis thaliana] >gi|68565202|sp|Q8L9T5.2|ATL3F_ARATH RecName: Full=RING-H2 finger protein ATL3F; AltName: Full=RING-H2 finger protein ATL2 >gi|11994627|dbj|BAB02764.1| RING zinc finger protein-like [Arabidopsis thaliana] >gi|17065578|gb|AAL32943.1| RING zinc finger protein-like [Arabidopsis thaliana] >gi|20148585|gb|AAM10183.1| RING zinc finger prot…
Down	Unigene25186_All	3.3601	0.1422	--
Down	Unigene32390_All	3.9997	0.1693	--
Down	Unigene27406_All	9.8796	0.4182	--
Down	Unigene27418_All	3.8387	0.1625	--
Down	Unigene32397_All	3.9868	0.1688	pentatricopeptide (PPR) repeat-containing protein [Arabidopsis thaliana] >gi|75154065|sp|Q8L6Y3.1|PP396_ARATH RecName: Full=Pentatricopeptide repeat-containing protein At5g24830 >gi|30725398|gb|AAP37721.1| At5g24830 [Arabidopsis thaliana]
Down	Unigene27653_All	3.6254	0.1535	AP2/ERF domain-containing transcription factor [Populus trichocarpa] >gi|222846075|gb|EEE83622.1| AP2/ERF domain-containing transcription factor [Populus trichocarpa]
Down	Unigene28309_All	21.035	0.8916	GRAS family protein [Pisum sativum]
Down	Unigene30891_All	30.7986	1.3122	--
Down	Unigene18880_All	133.921	5.7223	--
Down	Unigene34596_All	41.6003	1.7868	Os03g0717900 [Oryza sativa (japonica cultivar-group)] >gi|108710769|gb|ABF98564.1| expressed protein [Oryza sativa (japonica cultivar-group)] >gi|113549555|dbj|BAF12998.1| Os03g0717900 [Oryza sativa Japonica Group]
Down	Unigene33610_All	56.5875	2.4318	helix-loop-helix DNA-binding domain containing protein [Zea mays] >gi|195614744|gb|ACG29202.1| helix-loop-helix DNA-binding domain containing protein [Zea mays]
Down	Unigene33299_All	24.868	1.0734	U-box domain-containing protein [Arabidopsis thaliana] >gi|75169496|sp|Q9C8D1.1|PUB20_ARATH RecName: Full=U-box domain-containing protein 20; AltName: Full=Plant U-box protein 20
Down	Unigene27941_All	12.9712	0.5599	--
Down	Unigene28978_All	3.2978	0.1433	mitochondrial transcription termination factor-related / mTERF-related [Arabidopsis thaliana] >gi|3212859|gb|AAC23410.1| expressed protein [Arabidopsis thaliana]
Down	Unigene33593_All	47.7533	2.0794	R2R3-MYB transcription factor MYB6 [Picea glauca]
Down	Unigene9803_All	58.6568	2.5584	GRAS family transcription factor [Populus trichocarpa] >gi|222836891|gb|EEE75284.1| GRAS family transcription factor [Populus trichocarpa]
Down	Unigene39821_All	462.855	20.1972	--
Down	Unigene30964_All	163.082	7.1279	zinc finger (C3HC4-type RING finger) family protein [Arabidopsis thaliana] >gi|68565318|sp|Q9M0R5.1|ATL4C_ARATH RecName: Full=Putative RING-H2 finger protein ATL4C; Flags: Precursor
Down	Unigene33728_All	19.5843	0.856	At2g35290 [Arabidopsis thaliana]
Down	Unigene3802_All	66.6558	2.9242	OSJNBa0073L04.8 [Oryza sativa (japonica cultivar-group)]
Down	Unigene25958_All	11.1824	0.4915	Os03g0806700 [Oryza sativa (japonica cultivar-group)] >gi|108711652|gb|ABF99447.1| expressed protein [Oryza sativa (japonica cultivar-group)] >gi|113550108|dbj|BAF13551.1| Os03g0806700 [Oryza sativa Japonica Group]
Down	Unigene43797_All	143.064	6.2898	--
Down	Unigene21331_All	2.4632	0.1084	--
Down	Unigene33358_All	4.6937	0.2066	clavata-like receptor [Picea glauca]
Down	Unigene22075_All	6.4676	0.2847	peroxidase [Picea abies]
Down	Unigene32575_All	3.6459	0.1605	--
Down	Unigene32517_All	3.7025	0.163	--
Down	Unigene32944_All	6.2419	0.2748	--
Down	Unigene15079_All	150.809	6.6394	RecName: Full=Probable metal-nicotianamine transporter YSL12; AltName: Full=Protein YELLOW STRIPE LIKE 12; Short=OsYSL12 >gi|116310949|emb|CAH67886.1| OSIGBa0153E02-OSIGBa0093I20.15 [Oryza sativa (indica cultivar-group)]
Down	Unigene6605_All	26.1801	1.1526	unknown [Picea sitchensis]
Down	Unigene21811_All	3.2753	0.1442	subtilisin-like protease [Nicotiana tabacum]
Down	Unigene30923_All	4.9469	0.2178	--
Down	Unigene30899_All	14.8407	0.6534	--
Down	Unigene22247_All	3.8335	0.1688	--
Down	Unigene27486_All	6.487	0.2894	--
Down	Unigene29098_All	13.1676	0.5875	armadillo/beta-catenin repeat family protein / U-box domain-containing protein [Arabidopsis thaliana] >gi|122242631|sp|Q0WUF6.1|PUB41_ARATH RecName: Full=U-box domain-containing protein 41; AltName: Full=Plant U-box protein 41
Down	Unigene10927_All	229.024	10.2692	--
Down	Unigene26405_All	35.2446	1.5833	Os01g0686000 [Oryza sativa (japonica cultivar-group)] >gi|113533433|dbj|BAF05816.1| Os01g0686000 [Oryza sativa Japonica Group]
Down	Unigene24995_All	4.1579	0.1868	alpha-6-galactosyltransferase [Nicotiana benthamiana]
Down	Unigene24576_All	6.2952	0.2847	leucine-rich repeat receptor-like protein kinase [Arabidopsis thaliana]
Down	Unigene33633_All	20.4458	0.9273	glycine-rich cell wall protein [Oryza grandiglumis]
Down	Unigene23644_All	4.9333	0.2262	--
Down	Unigene32671_All	6.7324	0.3087	--
Down	Unigene22607_All	5.6659	0.2598	--
Down	Unigene28700_All	4.6212	0.2119	--
Down	Unigene32564_All	3.5108	0.161	CBS domain-containing protein [Arabidopsis thaliana]
Down	Unigene23217_All	1.8949	0.0869	--
Down	Unigene28436_All	2.9197	0.1339	AG-motif binding protein-1 [Nicotiana tabacum]
Down	Unigene28916_All	2.8542	0.1309	unnamed protein product [Vitis vinifera]
Down	Unigene24991_All	2.7121	0.1244	--
Down	Unigene23796_All	2.1078	0.0967	Os03g0644200 [Oryza sativa (japonica cultivar-group)] >gi|53749418|gb|AAU90276.1| PPR repeat containing protein [Oryza sativa Japonica Group] >gi|255674740|dbj|BAH92290.1| Os03g0644100 [Oryza sativa Japonica Group]
Down	Unigene23043_All	2.2799	0.1046	Os06g0185800 [Oryza sativa (japonica cultivar-group)] >gi|55773756|dbj|BAD72439.1| pentatricopeptide (PPR) repeat-containing protein-like [Oryza sativa Japonica Group] >gi|113595045|dbj|BAF18919.1| Os06g0185800 [Oryza sativa Japonica Group]
Down	Unigene3911_All	31.0943	1.431	laccase [Pinus taeda]
Down	Unigene26105_All	10.733	0.4952	LBD1 (LOB DOMAIN-CONTAINING PROTEIN 1) [Arabidopsis thaliana] >gi|29428015|sp|Q9LQR0.1|LBD1_ARATH RecName: Full=LOB domain-containing protein 1; AltName: Full=ASYMMETRIC LEAVES 2-like protein 8; Short=AS2-like protein 8 >gi|8439879|gb|AAF75065.1|AC007583_1 F24B9.1 [Arabidopsis thaliana] >gi|219807092|dbj|BAH10552.1| ASYMMETRIC LEAVES2-like 8 protein [Arabidopsis thaliana]
Down	Unigene33609_All	23.1996	1.0808	Hypothetical protein [Arabidopsis thaliana]
Down	Unigene22427_All	4.9275	0.2298	aspartic protease [Fagopyrum esculentum] >gi|82780908|gb|ABB88696.2| aspartic proteinase-like protein [Fagopyrum esculentum]
Down	Unigene33138_All	5.2614	0.2464	--
Down	Unigene31857_All	8.1503	0.3817	--
Down	Unigene29275_All	6.3693	0.2996	Os03g0180000 [Oryza sativa (japonica cultivar-group)] >gi|24960738|gb|AAN65432.1| Putative potassium-dependent sodium-calcium exchanger-like protein [Oryza sativa Japonica Group] >gi|27436756|gb|AAO13475.1| Putative potassium-dependent sodium-calcium exchanger-like protein [Oryza sativa Japonica Group] >gi|113547630|dbj|BAF11073.1| Os03g0180000 [Oryza sativa Japonica Group]
Down	Unigene20074_All	547.449	25.7559	CYP76G1; electron carrier/ heme binding / iron ion binding / monooxygenase/ oxygen binding [Arabidopsis thaliana]
Down	Unigene33620_All	20.5806	0.9708	Os03g0262700 [Oryza sativa Japonica Group]
Down	Unigene24270_All	18.3033	0.8679	--
Down	Unigene28547_All	7.3269	0.3476	protein phosphatase 2C family protein / PP2C family protein [Arabidopsis thaliana]
Down	Unigene24040_All	9.86	0.4696	Os01g0747800 [Oryza sativa (japonica cultivar-group)] >gi|14209533|dbj|BAB56029.1| VQ motif-containing protein-like [Oryza sativa Japonica Group] >gi|113533767|dbj|BAF06150.1| Os01g0747800 [Oryza sativa Japonica Group]
Down	Unigene32223_All	3.7055	0.1773	kinase interacting family protein [Arabidopsis thaliana]
Down	Unigene30852_All	4.5892	0.2196	glycine-rich protein [Arabidopsis thaliana] >gi|8778876|gb|AAF79875.1|AC000348_28 T7N9.15 [Arabidopsis thaliana]
Down	Unigene29472_All	10.8062	0.5171	short-chain dehydrogenase/reductase (SDR) family protein [Arabidopsis thaliana] >gi|63025158|gb|AAY27052.1| At5g61830 [Arabidopsis thaliana]
Down	Unigene30404_All	9.7064	0.4645	--
Down	Unigene26124_All	2.9171	0.1396	--
Down	Unigene25383_All	3.6439	0.1744	group II intron splicing factor CRS1-related [Arabidopsis thaliana]
Down	Unigene8994_All	81.1156	3.8879	--
Down	Unigene38823_All	53.974	2.5944	F18O14.16 [Arabidopsis thaliana]
Down	Unigene7991_All	85.5437	4.1124	--
Down	Unigene31512_All	33.3817	1.615	--
Down	Unigene19491_All	114.451	5.5403	gast1-like protein [Jatropha curcas]
Down	Unigene21233_All	6.8413	0.3322	--
Down	Unigene30104_All	34.3442	1.6854	glucosyltransferase-1 [Vigna angularis]
Down	Unigene25464_All	6.9692	0.3447	--
Down	Unigene16395_All	13.4253	0.666	--
Down	Unigene990_All	1284.05	64.0199	peroxidase POC1 [Oryza sativa Indica Group]
Down	Unigene24642_All	3.6428	0.1822	--
Down	Unigene32867_All	2.8509	0.1426	ACRE 276-like protein [Solanum tuberosum]
Down	Unigene30423_All	4.6422	0.2322	--
Down	Unigene23176_All	2.8127	0.1407	--
Down	Unigene28529_All	3.7402	0.1871	--
Down	Unigene26317_All	5.5073	0.2755	--
Down	Unigene32511_All	3.2683	0.1635	nodule-specific protein Nlj70 [Lotus japonicus]
Down	Unigene33222_All	2.3007	0.1151	pentatricopeptide (PPR) repeat-containing protein [Arabidopsis thaliana] >gi|75171655|sp|Q9FMF6.1|PP444_ARATH RecName: Full=Pentatricopeptide repeat-containing protein At5g64320, mitochondrial; Flags: Precursor
Down	Unigene29052_All	2.3366	0.1169	Cf2/Cf5-like disease resistance protein [Sorghum bicolor]
Down	Unigene32596_All	6.3777	0.3191	--
Down	Unigene27219_All	2.9975	0.15	--
Down	Unigene25955_All	3.3412	0.1672	Galactose-binding like [Medicago truncatula]
Down	Unigene15005_All	158.346	7.9526	RecName: Full=Chitinase 1; AltName: Full=Tulip bulb chitinase-1; Short=TBC-1; Flags: Precursor >gi|6594311|dbj|BAA88408.1| bulb chitinase-1 [Tulipa bakeri]
Down	Unigene32949_All	21.7896	1.0963	xyloglucan endotransglycosylase/hydrolase precursor XTH-21 [Populus tremula x Populus tremuloides]
Down	Unigene10393_All	43.2026	2.1826	--
Down	Unigene7212_All	178.432	9.0228	Epa5p [Candida glabrata]
Down	Unigene27290_All	5.8271	0.2949	Os01g0878300 [Oryza sativa (japonica cultivar-group)] >gi|113534510|dbj|BAF06893.1| Os01g0878300 [Oryza sativa Japonica Group]
Down	Unigene9553_All	66.6955	3.4088	transcription factor AP2 [Taxus cuspidata]
Down	Unigene6018_All	80.9374	4.1406	Os07g0573400 [Oryza sativa (japonica cultivar-group)] >gi|113611603|dbj|BAF21981.1| Os07g0573400 [Oryza sativa Japonica Group]
Down	Unigene29434_All	10.1514	0.5197	--
Down	Unigene32455_All	61.4211	3.1559	Os01g0155000 [Oryza sativa (japonica cultivar-group)] >gi|113531594|dbj|BAF03977.1| Os01g0155000 [Oryza sativa Japonica Group]
Down	Unigene27449_All	6.8823	0.3579	--
Down	Unigene29297_All	11.4836	0.5975	transcription factor AP2 [Taxus cuspidata]
Down	Unigene21495_All	16.7812	0.8738	low-phosphate root 1 [Arabidopsis thaliana]
Down	Unigene45768_All	265.803	13.9105	--
Down	Unigene14595_All	111.452	5.8369	--
Down	Unigene26806_All	3.9427	0.2066	--
Down	Unigene31325_All	3.9427	0.2066	--
Down	Unigene30420_All	4.4312	0.2322	Protein kinase [Medicago truncatula]
Down	Unigene32252_All	3.3606	0.1761	--
Down	Unigene29717_All	4.8147	0.2523	--
Down	Unigene27312_All	3.1792	0.1666	pentatricopeptide (PPR) repeat-containing protein [Arabidopsis thaliana] >gi|193806407|sp|P0C7R0.1|PPR69_ARATH RecName: Full=Pentatricopeptide repeat-containing protein At1g32415, mitochondrial; Flags: Precursor
Down	Unigene25758_All	3.3947	0.1779	--
Down	Unigene31742_All	3.7229	0.1951	--
Down	Unigene22642_All	4.4575	0.2336	knolle [Antirrhinum majus]
Down	Unigene27128_All	9.2727	0.486	--
Down	Unigene21268_All	4.1554	0.2178	--
Down	Unigene25737_All	3.4894	0.1829	--
Down	Unigene28789_All	5.8111	0.3046	transporter [Arabidopsis thaliana] >gi|7258348|emb|CAB77565.1| oligopeptide transporter-like protein [Arabidopsis thaliana]
Down	Unigene29243_All	4.4908	0.2354	unknown [Picea sitchensis]
Down	Unigene31487_All	3.8517	0.2019	--
Down	Unigene37969_All	155.423	8.1611	--
Down	Unigene19992_All	1087.79	57.609	flavonoid 3'5' hydroxylase [Diospyros kaki]
Down	Unigene27426_All	5.9342	0.3148	--
Down	Unigene8237_All	82.0743	4.3822	unknown [Picea sitchensis]
Down	Unigene31989_All	6.9334	0.3722	unknown [Picea sitchensis]
Down	Unigene32366_All	6.3481	0.3408	--
Down	Unigene29236_All	5.5154	0.2961	--
Down	Unigene24912_All	5.3567	0.2876	--
Down	Unigene28334_All	3.4063	0.1829	S-locus lectin protein kinase family protein [Glycine max] >gi|223452558|gb|ACM89606.1| S-locus lectin protein kinase family protein [Glycine max]
Down	Unigene28187_All	3.4728	0.1865	Os03g0838100 [Oryza sativa (japonica cultivar-group)] >gi|113550306|dbj|BAF13749.1| Os03g0838100 [Oryza sativa Japonica Group]
Down	Unigene121_All	48.5941	2.6289	hydroxyproline-rich glycoprotein family protein [Arabidopsis thaliana] >gi|21553492|gb|AAM62585.1| extensin like protein [Arabidopsis thaliana] >gi|194708810|gb|ACF88489.1| At5g49280 [Arabidopsis thaliana]
Down	Unigene519_All	220.764	12.0192	--
Down	Unigene19795_All	459.55	25.1837	SAUR family protein [Populus trichocarpa] >gi|222849111|gb|EEE86658.1| SAUR family protein [Populus trichocarpa]
Down	Unigene25402_All	2.5847	0.1422	H0502G05.3 [Oryza sativa (indica cultivar-group)] >gi|116310466|emb|CAH67470.1| OSIGBa0159I10.15 [Oryza sativa (indica cultivar-group)]
Down	Unigene31198_All	3.8151	0.2099	predicted protein [Populus trichocarpa] >gi|222856217|gb|EEE93764.1| predicted protein [Populus trichocarpa]
Down	Unigene32176_All	3.2552	0.1791	--
Down	Unigene27359_All	2.7096	0.1491	--
Down	Unigene30986_All	3.9089	0.2151	--
Down	Unigene29088_All	15.2081	0.8369	--
Down	Unigene25030_All	12.9275	0.7114	protein phosphatase 2c [Medicago sativa]
Down	Unigene33119_All	2.2601	0.1244	--
Down	Unigene31474_All	3.6825	0.2027	--
Down	Unigene32739_All	2.725	0.15	--
Down	Unigene29106_All	7.8487	0.4374	--
Down	Unigene27956_All	7.1565	0.3993	isoleucyl-tRNA synthetase (ISS) [Ostreococcus tauri]
Down	Unigene34562_All	317.038	17.7386	dirigent-like protein [Picea sitchensis]
Down	Unigene28976_All	6.142	0.3445	basic helix-loop-helix (bHLH) family protein [Arabidopsis thaliana] >gi|75336852|sp|Q9S7Y1.1|BH030_ARATH RecName: Full=Transcription factor bHLH30; AltName: Full=Transcription factor EN 53; AltName: Full=bHLH transcription factor bHLH030; AltName: Full=Basic helix-loop-helix protein 30; Short=bHLH 30; Short=AtbHLH30
Down	Unigene33428_All	35.963	2.0224	--
Down	Unigene28428_All	4.0966	0.2312	--
Down	Unigene33182_All	4.2365	0.2391	Os06g0285400 [Oryza sativa (japonica cultivar-group)] >gi|113595444|dbj|BAF19318.1| Os06g0285400 [Oryza sativa Japonica Group]
Down	Unigene28115_All	4.5979	0.2595	Os01g0622000 [Oryza sativa (japonica cultivar-group)]
Down	Unigene21943_All	6.1995	0.3499	--
Down	Unigene30720_All	7.8807	0.4448	--
Down	Unigene3248_All	1928.23	109.043	peroxidase [Picea abies]
Down	Unigene21409_All	108.973	6.2898	serine-rich protein [Zea mays] >gi|195607628|gb|ACG25644.1| serine-rich protein [Zea mays]
Down	Unigene32092_All	3.1461	0.1822	--
Down	Unigene22973_All	3.2888	0.1905	peptide transporter PTR2 [Zea mays] >gi|195614996|gb|ACG29328.1| peptide transporter PTR2 [Zea mays]
Down	Unigene32420_All	2.8948	0.1677	--
Down	Unigene29268_All	4.488	0.26	homeodomain leucine zipper protein HDZ1 [Phaseolus vulgaris]
Down	Unigene22567_All	4.1185	0.2386	--
Down	Unigene30758_All	3.8231	0.2215	Os07g0437500 [Oryza sativa (japonica cultivar-group)] >gi|75296250|sp|Q7XHL3.1|TYDC1_ORYSJ RecName: Full=Tyrosine decarboxylase 1 >gi|113611045|dbj|BAF21423.1| Os07g0437500 [Oryza sativa Japonica Group]
Down	Unigene26167_All	2.0453	0.1185	--
Down	Unigene31956_All	3.236	0.1875	--
Down	Unigene27539_All	2.064	0.1196	--
Down	Unigene23066_All	1.9035	0.1103	--
Down	Unigene8929_All	103.42	5.9985	glucan endo-1,3-beta-glucosidase-related [Arabidopsis thaliana]
Down	Unigene6289_All	192.23	11.202	--
Down	Unigene11635_All	56.3167	3.3069	sugar transport protein [Coffea canephora]
Down	Unigene33273_All	57.6232	3.3898	--
Down	Unigene7153_All	40.1186	2.3605	cytochrome P450 monooxygenase CYP736B [Vitis arizonica x Vitis rupestris] >gi|225421127|gb|ACN89832.1| cytochrome P450 monooxygenase CYP736B [Vitis arizonica x Vitis rupestris]
Down	Unigene41003_All	275.822	16.254	--
Down	Unigene33200_All	11.9755	0.7061	--
Down	Unigene27628_All	6.9245	0.4083	protein kinase family protein [Glycine max]
Down	Unigene5597_All	36.366	2.1457	At4g12690 [Arabidopsis thaliana]
Down	Unigene10782_All	206.507	12.2102	RecName: Full=Levopimaradiene synthase, chloroplastic; AltName: Full=Diterpene synthase; AltName: Full=PaTPS-LAS; Includes: RecName: Full=Levopimaradiene synthase; Includes: RecName: Full=Copalyl diphosphate synthase; Flags: Precursor >gi|44804521|gb|AAS47691.1| levopimaradiene/abietadiene synthase [Picea abies]
Down	Unigene7315_All	162.935	9.6756	unknown [Picea sitchensis]
Down	Unigene32602_All	50.8673	3.022	Os03g0717900 [Oryza sativa (japonica cultivar-group)] >gi|108710769|gb|ABF98564.1| expressed protein [Oryza sativa (japonica cultivar-group)] >gi|113549555|dbj|BAF12998.1| Os03g0717900 [Oryza sativa Japonica Group]
Down	Unigene25398_All	2.3974	0.1426	At5g02440 [Arabidopsis thaliana]
Down	Unigene23117_All	4.2313	0.2517	--
Down	Unigene22971_All	2.9755	0.177	--
Down	Unigene28153_All	14.5223	0.864	--
Down	Unigene5788_All	99.4961	5.963	peroxidase [Picea abies]
Down	Unigene12096_All	258.016	15.4708	unknown [Picea sitchensis]
Down	Unigene8223_All	44.9579	2.7045	Os07g0503500 [Oryza sativa Japonica Group]
Down	Unigene33227_All	26.6554	1.6044	--
Down	Unigene27204_All	9.1371	0.551	arabinogalactan [Solanum lycopersicum] >gi|1430844|emb|CAA67584.1| arabinogalactan [Solanum lycopersicum]
Down	Unigene25277_All	16.162	0.9756	Os11g0445300 [Oryza sativa (japonica cultivar-group)] >gi|62734144|gb|AAX96253.1| probable protein kinase [imported] - Arabidopsis thaliana [Oryza sativa Japonica Group] >gi|113645047|dbj|BAF28188.1| Os11g0445300 [Oryza sativa Japonica Group]
Down	Unigene40502_All	23.9098	1.4459	--
Down	Unigene16624_All	73.7306	4.467	--
Down	Unigene15890_All	45.8496	2.7824	dehydration-responsive element binding protein [Galega orientalis]
Down	Unigene6123_All	54.5727	3.3266	--
Down	Unigene9869_All	56.171	3.4269	YSL1 (YELLOW STRIPE LIKE 1); oligopeptide transporter [Arabidopsis thaliana] >gi|160359043|sp|Q6R3L0.2|YSL1_ARATH RecName: Full=Metal-nicotianamine transporter YSL1; AltName: Full=Protein YELLOW STRIPE LIKE 1; Short=AtYSL1
Down	Unigene28713_All	2.1039	0.1286	cytochrome P450-like protein [Arabidopsis thaliana]
Down	Unigene33109_All	4.0876	0.2499	--
Down	Unigene32581_All	2.617	0.16	arm repeat containing protein 1 [Brassica oleracea var. acephala]
Down	Unigene33537_All	3.9925	0.2441	Os07g0111600 [Oryza sativa (japonica cultivar-group)] >gi|113610274|dbj|BAF20652.1| Os07g0111600 [Oryza sativa Japonica Group]
Down	Unigene31672_All	3.227	0.1973	At1g64350/F15H21_2 [Arabidopsis thaliana] >gi|88193800|gb|ABD42989.1| At1g64355 [Arabidopsis thaliana]
Down	Unigene27146_All	3.227	0.1973	--
Down	Unigene22786_All	3.2515	0.1988	Os01g0812900 [Oryza sativa (japonica cultivar-group)]
Down	Unigene29907_All	4.03	0.2464	--
Down	Unigene29170_All	3.1157	0.1905	Os02g0260500 [Oryza sativa (japonica cultivar-group)]
Down	Unigene25527_All	2.0885	0.1277	--
Down	Unigene22684_All	3.2888	0.2011	RNA binding protein, putative [Ricinus communis] >gi|223525472|gb|EEF28048.1| RNA binding protein, putative [Ricinus communis]
Down	Unigene21751_All	2.9498	0.1804	transcription factor GAMYB [Triticum monococcum]
Down	Unigene32054_All	3.0119	0.1842	LOC100285792 [Zea mays] >gi|195653247|gb|ACG46091.1| mTERF family protein [Zea mays]
Down	Unigene28716_All	2.1091	0.129	--
Down	Unigene28659_All	2.32	0.1419	--
Down	Unigene28166_All	26.365	1.6185	antimicrobial protein Gnk2-1 [Ginkgo biloba]
Down	Unigene15504_All	373.074	23.0103	Os01g0861900 [Oryza sativa (japonica cultivar-group)] >gi|113534409|dbj|BAF06792.1| Os01g0861900 [Oryza sativa Japonica Group]
Down	Unigene11587_All	38.7381	2.3905	cellulose synthase 6 [Eucalyptus grandis]
Down	Unigene29011_All	16.9124	1.0487	germin-like protein [Pinus taeda]
Down	Unigene32808_All	9.3791	0.5816	glutamate-gated kainate-type ion channel receptor subunit GluR5 [Populus trichocarpa] >gi|222865799|gb|EEF02930.1| glutamate-gated kainate-type ion channel receptor subunit GluR5 [Populus trichocarpa]
Down	Unigene23199_All	6.9453	0.4307	RAV1; DNA binding / transcription factor/ transcription repressor [Arabidopsis thaliana] >gi|25091118|sp|Q9ZWM9.1|RAV1_ARATH RecName: Full=AP2/ERF and B3 domain-containing transcription factor RAV1; AltName: Full=Ethylene-responsive transcription factor RAV1; AltName: Full=Protein RELATED TO ABI3/VP1 1 >gi|9958065|gb|AAG09554.1|AC011810_13 DNA binding protein RAV1 [Arabidopsis thaliana] >gi|38688…
Down	Unigene39791_All	61.4049	3.8095	2-Hydroxyisoflavanone dehydratase [Glycyrrhiza echinata]
Down	Unigene28032_All	5.6606	0.3527	--
Down	Unigene9177_All	39.849	2.4838	ADP-ribosylation factor family [Phytophthora infestans T30-4]
Down	Unigene30975_All	44.7444	2.8079	--
Down	Unigene11296_All	21.9986	1.3812	Os11g0692300 [Oryza sativa (japonica cultivar-group)]
Down	Unigene33320_All	3.3651	0.2116	AP2/ERF domain-containing transcription factor [Populus trichocarpa] >gi|222840733|gb|EEE78280.1| AP2/ERF domain-containing transcription factor [Populus trichocarpa]
Down	Unigene26518_All	4.9823	0.3134	--
Down	Unigene25028_All	20.1233	1.2689	RecName: Full=Probable polygalacturonase non-catalytic subunit At1g60390; AltName: Full=Aromatic-rich glycoprotein At1g60390; Flags: Precursor >gi|3249081|gb|AAC24065.1| Strong similarity to AR0GP2 gene gb|1762634 from Lycopersicon esculentum [Arabidopsis thaliana]
Down	Unigene23276_All	5.5568	0.3509	Os01g0104000 [Oryza sativa (japonica cultivar-group)] >gi|113531292|dbj|BAF03675.1| Os01g0104000 [Oryza sativa Japonica Group]
Down	Unigene31117_All	16.7293	1.0582	predicted protein [Populus trichocarpa] >gi|222850333|gb|EEE87880.1| predicted protein [Populus trichocarpa]
Down	Unigene33511_All	4.0126	0.2548	At5g67385 [Arabidopsis thaliana] >gi|53850509|gb|AAU95431.1| At5g67385 [Arabidopsis thaliana]
Down	Unigene7361_All	88.3598	5.6283	--
Down	Unigene25826_All	12.439	0.7932	AP2 domain-containing transcription factor [Populus trichocarpa] >gi|222864998|gb|EEF02129.1| AP2 domain-containing transcription factor [Populus trichocarpa]
Down	Unigene28622_All	31.3259	2.001	Os01g0620800 [Oryza sativa (japonica cultivar-group)] >gi|11034680|dbj|BAB17182.1| arbutin synthase-like [Oryza sativa Japonica Group] >gi|113533131|dbj|BAF05514.1| Os01g0620800 [Oryza sativa Japonica Group]
Down	Unigene33568_All	9.5516	0.6139	--
Down	Unigene9340_All	83.0272	5.3662	RecName: Full=Levopimaradiene synthase, chloroplastic; AltName: Full=Diterpene synthase; AltName: Full=PaTPS-LAS; Includes: RecName: Full=Levopimaradiene synthase; Includes: RecName: Full=Copalyl diphosphate synthase; Flags: Precursor >gi|44804521|gb|AAS47691.1| levopimaradiene/abietadiene synthase [Picea abies]
Down	Unigene26276_All	2.4056	0.1557	unnamed protein product [Vitis vinifera]
Down	Unigene28452_All	2.3499	0.1521	expressed protein [Oryza sativa (japonica cultivar-group)]
Down	Unigene25399_All	2.7205	0.1761	ripening- and wounding-related ACC oxidase [Ananas comosus]
Down	Unigene21154_All	3.4063	0.2205	pentatricopeptide repeat protein [Picea abies]
Down	Unigene26962_All	3.9546	0.256	--
Down	Unigene24098_All	3.9051	0.2528	ATGLR3.5 (GLUTAMATE RECEPTOR 3.5); intracellular ligand-gated ion channel [Arabidopsis thaliana]
Down	Unigene24672_All	3.6934	0.2391	PAP8 (PURPLE ACID PHOSPHATASE 8); acid phosphatase/ protein serine/threonine phosphatase [Arabidopsis thaliana] >gi|75248508|sp|Q8VYZ2.1|PPA8_ARATH RecName: Full=Purple acid phosphatase 8; Flags: Precursor >gi|20257479|gb|AAM15909.1|AF492660_1 purple acid phosphatase [Arabidopsis thaliana]
Down	Unigene31733_All	3.0137	0.1951	--
Down	Unigene23722_All	3.6192	0.2343	--
Down	Unigene31316_All	6.4087	0.4149	--
Down	Unigene26551_All	3.5248	0.2282	--
Down	Unigene22128_All	7.0803	0.4584	--
Down	Unigene31755_All	3.0026	0.1944	PCS1 [Zea mays] >gi|195656033|gb|ACG47484.1| PCS1 [Zea mays]
Down	Unigene29623_All	3.9354	0.2548	Os06g0338700 [Oryza sativa (japonica cultivar-group)] >gi|113595600|dbj|BAF19474.1| Os06g0338700 [Oryza sativa Japonica Group]
Down	Unigene28841_All	2.0217	0.1309	--
Down	Unigene33346_All	3.2171	0.2083	expansin 2 [Ziziphus jujuba]
Down	Unigene24274_All	2.658	0.1721	Os02g0151000 [Oryza sativa Japonica Group]
Down	Unigene32679_All	2.3844	0.1544	S-locus glycoprotein [Brassica oleracea]
Down	Unigene31859_All	2.948	0.1909	--
Down	Unigene25700_All	2.9588	0.1916	unknown [Picea sitchensis]
Down	Unigene22904_All	2.9696	0.1923	--
Down	Unigene23557_All	2.6668	0.1727	Os05g0409500 [Oryza sativa (japonica cultivar-group)]
Down	Unigene24508_All	1.9441	0.1259	--
Down	Unigene25586_All	2.5818	0.1672	pectin methylesterase-like protein [Taiwania cryptomerioides]
Down	Unigene11199_All	126.143	8.2664	--
Down	Unigene42388_All	869.961	57.3279	peroxidase [Beta vulgaris]
Down	Unigene6214_All	64.3354	4.2406	UDP-glucose:glucosyltransferase [Lycium barbarum]
Down	Unigene45970_All	910.108	60.0596	cytochrome P450 [Panax ginseng]
Down	Unigene26835_All	26.2088	1.7351	EDGP precursor [Daucus carota]
Down	Unigene14312_All	57.364	3.8034	Os02g0116800 [Oryza sativa (japonica cultivar-group)] >gi|113535213|dbj|BAF07596.1| Os02g0116800 [Oryza sativa Japonica Group]
Down	Unigene32993_All	10.0715	0.6678	Os07g0672700 [Oryza sativa (japonica cultivar-group)] >gi|113612139|dbj|BAF22517.1| Os07g0672700 [Oryza sativa Japonica Group]
Down	Unigene4871_All	58.2533	3.8698	lectin protein kinase family protein [Arabidopsis thaliana] >gi|9759302|dbj|BAB09808.1| lectin-like protein kinase [Arabidopsis thaliana]
Down	Unigene3369_All	42.5505	2.8273	mannitol transporter [Artemisia annua]
Down	Unigene42329_All	142.367	9.4732	--
Down	Unigene33722_All	26.3444	1.7549	At1g54200 [Arabidopsis thaliana]
Down	Unigene21345_All	2.9525	0.1969	--
Down	Unigene33063_All	3.8383	0.256	spotted leaf protein 11 [Zea mays]
Down	Unigene27143_All	21.6424	1.4436	--
Down	Unigene28035_All	5.0547	0.3372	RecName: Full=ATP synthase delta chain, chloroplastic; AltName: Full=F-ATPase delta chain; Flags: Precursor >gi|169045|gb|AAA33647.1| ATP synthase delta subunit [Pisum sativum]
Down	Unigene38671_All	4.0352	0.2692	--
Down	Unigene12578_All	29.6569	1.9934	multidrug/pheromone exporter, MDR family, ABC transporter family [Populus trichocarpa] >gi|222868115|gb|EEF05246.1| multidrug/pheromone exporter, MDR family, ABC transporter family [Populus trichocarpa]
Down	Unigene33208_All	10.3854	0.6998	--
Down	Unigene27594_All	7.5136	0.5063	--
Down	Unigene25596_All	3.0466	0.2053	--
Down	Unigene10855_All	27.2962	1.8394	PREDICTED: similar to boron transporter [Vitis vinifera]
Down	Unigene33201_All	6.9345	0.4697	--
Down	Unigene3310_All	248.795	16.8536	defensin [Pinus sylvestris]
Down	Unigene35868_All	216.688	14.7332	xyloglucan-specific endoglucanase inhibitor protein [Capsicum annuum]
Down	Unigene27892_All	5.3144	0.3623	RAP [Arabidopsis thaliana] >gi|18086393|gb|AAL57655.1| At2g31890/F20M17.7 [Arabidopsis thaliana] >gi|22136584|gb|AAM91078.1| At2g31890/F20M17.7 [Arabidopsis thaliana]
Down	Unigene27993_All	7.9952	0.5451	At1g74450/F1M20_13 [Arabidopsis thaliana]
Down	Unigene27458_All	5.7332	0.3913	p210 protein [Spermatozopsis similis]
Down	Unigene3872_All	28.507	1.9515	Fbox protein [Malus x domestica]
Down	Unigene9965_All	24.892	1.7064	PREDICTED: similar to remorin family protein [Vitis vinifera]
Down	Unigene24591_All	1.1388	0.0783	--
Down	Unigene31331_All	3.004	0.2066	--
Down	Unigene31454_All	2.9574	0.2034	--
Down	Unigene22899_All	2.1373	0.147	--
Down	Unigene31366_All	2.9922	0.2058	Os04g0584700 [Oryza sativa (japonica cultivar-group)] >gi|113565242|dbj|BAF15585.1| Os04g0584700 [Oryza sativa Japonica Group]
Down	Unigene32207_All	2.5865	0.1779	--
Down	Unigene31367_All	2.9805	0.205	--
Down	Unigene25810_All	3.7961	0.2611	--
Down	Unigene24810_All	3.2014	0.2202	unknown [Glycine max]
Down	Unigene32041_All	5.3545	0.3683	Os09g0327200 [Oryza sativa Japonica Group]
Down	Unigene32386_All	2.4613	0.1693	--
Down	Unigene31243_All	3.0399	0.2091	--
Down	Unigene23377_All	2.1676	0.1491	--
Down	Unigene25015_All	5.4893	0.3776	AP2 domain-containing transcription factor [Populus trichocarpa] >gi|222851258|gb|EEE88805.1| AP2 domain-containing transcription factor [Populus trichocarpa]
Down	Unigene25800_All	3.3174	0.2282	--
Down	Unigene26030_All	2.6632	0.1832	Os03g0299600 [Oryza sativa (japonica cultivar-group)] >gi|113548320|dbj|BAF11763.1| Os03g0299600 [Oryza sativa Japonica Group]
Down	Unigene25723_All	3.9948	0.2748	--
Down	Unigene27221_All	4.1924	0.2884	--
Down	Unigene31169_All	3.0643	0.2108	--
Down	Unigene28809_All	3.8536	0.2651	--
Down	Unigene30930_All	3.1529	0.2169	--
Down	Unigene22797_All	3.4682	0.2386	tRNA-splicing endonuclease positive effector-related [Arabidopsis thaliana]
Down	Unigene30753_All	3.2195	0.2215	--
Down	Unigene31633_All	2.8793	0.1981	--
Down	Unigene28457_All	2.6772	0.1842	--
Down	Unigene31957_All	2.725	0.1875	--
Down	Unigene10110_All	39.8505	2.7458	Multicopper oxidase, type 1 [Medicago truncatula]
Down	Unigene23720_All	13.0831	0.9021	high molecular weight heat shock protein [Malus x domestica]
Down	Unigene33686_All	9.3039	0.6431	--
Down	Unigene23074_All	47.2296	3.2804	--
Down	Unigene41695_All	224.835	15.636	PREDICTED: similar to DnaJ-like protein [Vitis vinifera]
Down	Unigene33191_All	5.0595	0.3554	--
Down	Unigene21057_All	3.4858	0.2449	transducin family protein / WD-40 repeat family protein [Arabidopsis thaliana] >gi|30725344|gb|AAP37694.1| At3g51930 [Arabidopsis thaliana]
Down	Unigene130_All	25.648	1.8049	Os03g0299600 [Oryza sativa (japonica cultivar-group)] >gi|113548320|dbj|BAF11763.1| Os03g0299600 [Oryza sativa Japonica Group]
Down	Unigene2582_All	37.6089	2.6492	LAC6 (laccase 6); laccase [Arabidopsis thaliana] >gi|75338836|sp|Q9ZPY2.1|LAC6_ARATH RecName: Full=Laccase-6; AltName: Full=Benzenediol:oxygen oxidoreductase 6; AltName: Full=Urishiol oxidase 6; AltName: Full=Diphenol oxidase 6; Flags: Precursor
Down	Unigene6238_All	264.595	18.7022	--
Down	Unigene26802_All	2.7581	0.1958	Os07g0249100 [Oryza sativa (japonica cultivar-group)] >gi|113610826|dbj|BAF21204.1| Os07g0249100 [Oryza sativa Japonica Group]
Down	Unigene25394_All	4.2481	0.3016	--
Down	Unigene33305_All	3.017	0.2142	PREDICTED: similar to Tetratricopeptide-like helical [Vitis vinifera]
Down	Unigene45087_All	9.9551	0.7069	10-deacetylbaccatin III-10-O-acetyl transferase [Taxus fuana] >gi|158954525|gb|ABW84239.1| 10-deacetylbaccatin III-10-O-acetyl transferase [Taxus fuana]
Down	Unigene23242_All	6.5413	0.4645	--
Down	Unigene23643_All	3.0671	0.2178	--
Down	Unigene33409_All	2.7684	0.1966	unknown [Picea sitchensis]
Down	Unigene23538_All	2.3318	0.1656	methyladenine glycosylase family protein [Arabidopsis thaliana] >gi|6503296|gb|AAF14672.1|AC011713_20 Contains similarity to gi|1168217 DNA-3-methyladenine glycosidase (TAG) protein from Haemophilus influenzae [Arabidopsis thaliana] >gi|191508198|gb|ACE98542.1| At1g80850 [Arabidopsis thaliana]
Down	Unigene24640_All	3.82	0.2713	--
Down	Unigene4234_All	11.6303	0.8285	expressed protein [Arabidopsis thaliana]
Down	Unigene32684_All	10.7683	0.7696	--
Down	Unigene45896_All	999.233	71.7457	peroxidase [Picea abies]
Down	Unigene682_All	21.4978	1.5476	RecName: Full=Transcription factor TCP8 >gi|30725660|gb|AAP37852.1| At1g58100 [Arabidopsis thaliana]
Down	Unigene31405_All	19.8546	1.4296	VQ motif-containing protein [Arabidopsis thaliana] >gi|44917435|gb|AAS49042.1| At5g65170 [Arabidopsis thaliana] >gi|46931270|gb|AAT06439.1| At5g65170 [Arabidopsis thaliana]
Down	Unigene24520_All	8.2433	0.5936	Leucine Rich Repeat family protein, expressed [Oryza sativa (japonica cultivar-group)]
Down	Unigene33302_All	5.9488	0.4293	--
Down	Unigene17655_All	57.7978	4.1726	--
Down	Unigene26917_All	16.8857	1.2254	Os08g0429250 [Oryza sativa Japonica Group]
Down	Unigene34874_All	23.1878	1.6854	--
Down	Unigene26699_All	4.318	0.3145	Os08g0108500 [Oryza sativa Japonica Group]
Down	Unigene33130_All	16.9833	1.2379	NGATHA1 [Arabidopsis thaliana]
Down	Unigene27171_All	16.7231	1.2256	Unknown protein [Arabidopsis thaliana] >gi|40823449|gb|AAR92283.1| At1g10020 [Arabidopsis thaliana] >gi|46518421|gb|AAS99692.1| At1g10020 [Arabidopsis thaliana]
Down	Unigene22208_All	1.9126	0.1403	YAB5 (YABBY5); transcription factor [Arabidopsis thaliana] >gi|30683179|ref|NP_850081.1| YAB5 (YABBY5); transcription factor [Arabidopsis thaliana] >gi|75244351|sp|Q8GW46.1|YAB5_ARATH RecName: Full=Axial regulator YABBY 5 >gi|28372960|gb|AAO39962.1| At2g26580 [Arabidopsis thaliana]
Down	Unigene22497_All	1.749	0.1283	--
Down	Unigene25587_All	1.3809	0.1013	--
Down	Unigene31137_All	2.8844	0.2116	--
Down	Unigene24782_All	4.111	0.3016	--
Down	Unigene28917_All	1.6752	0.1229	transcription factor DcMYB3-1 [Daucus carota]
Down	Unigene22905_All	1.6752	0.1229	DNAJ heat shock N-terminal domain-containing protein [Arabidopsis thaliana]
Down	Unigene27932_All	1.4053	0.1031	beta-galactosidase [Oryza sativa Japonica Group] >gi|21070357|gb|AAM34271.1|AF508799_1 beta-galactosidase [Oryza sativa Japonica Group]
Down	Unigene24376_All	3.2222	0.2364	--
Down	Unigene30595_All	3.0966	0.2272	TOC132 (MULTIMERIC TRANSLOCON COMPLEX IN THE OUTER ENVELOPE MEMBRANE 132); transmembrane receptor [Arabidopsis thaliana] >gi|75206664|sp|Q9SLF3.1|TC132_ARATH RecName: Full=Translocase of chloroplast 132, chloroplastic; Short=AtToc132; AltName: Full=132 kDa chloroplast outer envelope protein
Down	Unigene22189_All	2.8499	0.2091	RecName: Full=Pentatricopeptide repeat-containing protein At3g24000, mitochondrial; Flags: Precursor
Down	Unigene31249_All	2.8499	0.2091	--
Down	Unigene30504_All	3.1374	0.2302	--
Down	Unigene27056_All	7.0475	0.5171	--
Down	Unigene30524_All	3.1237	0.2292	--
Down	Unigene30200_All	3.2368	0.2375	--
Down	Unigene22768_All	2.7407	0.2011	--
Down	Unigene30895_All	2.9805	0.2187	--
Down	Unigene21569_All	1.4841	0.1089	--
Down	Unigene28314_All	2.6493	0.1944	--
Down	Unigene36190_All	5.7456	0.4216	--
Down	Unigene33418_All	7.9628	0.5843	HT1 protein kinase [Zea mays]
Down	Unigene30917_All	2.9681	0.2178	--
Down	Unigene31880_All	2.5824	0.1895	clavata-like receptor [Picea glauca]
Down	Unigene36905_All	6.5928	0.4838	heat shock protein 70 [Chlorella vulgaris]
Down	Unigene27169_All	3.2663	0.2397	copper amine oxidase [Arabidopsis thaliana]
Down	Unigene32147_All	2.4582	0.1804	--
Down	Unigene30787_All	3.0182	0.2215	--
Down	Unigene31876_All	2.5917	0.1902	protein kinase family protein [Arabidopsis thaliana]
Down	Unigene28710_All	2.1611	0.1586	--
Down	Unigene28323_All	2.2781	0.1672	hypothetical protein RCOM_1469330 [Ricinus communis] >gi|223546242|gb|EEF47744.1| hypothetical protein RCOM_1469330 [Ricinus communis]
Down	Unigene32316_All	2.353	0.1727	--
Down	Unigene4835_All	16.2095	1.1924	9-cis-epoxycarotenoid dioxygenase [Persea americana]
Down	Unigene11250_All	20.9651	1.5437	--
Down	Unigene8651_All	58.8952	4.3385	AAT1 (AMINO ACID TRANSPORTER 1); L-glutamate transmembrane transporter/ L-lysine transmembrane transporter/ arginine transmembrane transporter/ cationic amino acid transmembrane transporter [Arabidopsis thaliana] >gi|30102670|gb|AAP21253.1| At4g21120 [Arabidopsis thaliana] >gi|110743257|dbj|BAE99519.1| amino acid transport protein AAT1 [Arabidopsis thaliana]
Down	Unigene18530_All	286.433	21.1731	--
Down	Unigene4257_All	17.7953	1.3179	AP2/ERF domain-containing transcription factor [Populus trichocarpa] >gi|222865751|gb|EEF02882.1| AP2/ERF domain-containing transcription factor [Populus trichocarpa]
Down	Unigene29039_All	9.0386	0.6713	multidrug/pheromone exporter, MDR family, ABC transporter family [Populus trichocarpa] >gi|222868115|gb|EEF05246.1| multidrug/pheromone exporter, MDR family, ABC transporter family [Populus trichocarpa]
Down	Unigene8609_All	18.6196	1.3835	--
Down	Unigene27223_All	5.5399	0.412	caffeate O-methyltransferase [Picea abies]
Down	Unigene22432_All	4.8877	0.3635	SLY1 (SLEEPY1) [Arabidopsis thaliana] >gi|75266339|sp|Q9STX3.1|GID2_ARATH RecName: Full=F-box protein GID2; AltName: Full=Protein SLEEPY 1
Down	Unigene33734_All	35.9975	2.6791	transducin family protein / WD-40 repeat family protein [Arabidopsis thaliana] >gi|9743339|gb|AAF97963.1|AC000103_13 F21J9.19 [Arabidopsis thaliana]
Down	Unigene40799_All	21874.3	1630.05	mannose-binding lectin [Taxus x media]
Down	Unigene31694_All	10.5378	0.7863	subtilase family protein [Arabidopsis thaliana]
Down	Unigene28722_All	17.2836	1.2947	--
Down	Unigene27131_All	8.7794	0.6588	unknown [Picea sitchensis]
Down	Unigene31138_All	8.4608	0.6349	--
Down	Unigene23275_All	4.0468	0.3037	F-box GID2-like protein [Physcomitrella patens]
Down	Unigene33283_All	8.7065	0.6534	F18O14.5 [Arabidopsis thaliana]
Down	Unigene29116_All	4.2304	0.3175	Auxin-induced protein 5NG4 >gi|47716870|gb|AAT37621.1| nodulin-like protein 5NG4 [Pinus taeda]
Down	Unigene13086_All	59.9778	4.5088	Os08g0510300 [Oryza sativa (japonica cultivar-group)] >gi|75149039|sp|Q84YJ9.1|HAK26_ORYSJ RecName: Full=Potassium transporter 26; AltName: Full=OsHAK26 >gi|113624174|dbj|BAF24119.1| Os08g0510300 [Oryza sativa Japonica Group]
Down	Unigene11695_All	78.7366	5.9342	--
Down	Unigene29003_All	9.2521	0.6983	Os06g0649800 [Oryza sativa (japonica cultivar-group)]
Down	Unigene33554_All	18.9021	1.4293	Os08g0446800 [Oryza sativa (japonica cultivar-group)] >gi|113623897|dbj|BAF23842.1| Os08g0446800 [Oryza sativa Japonica Group]
Down	Unigene22926_All	13.8211	1.0451	caffeic acid O-methyltransferase [Pinus pinaster]
Down	Unigene32767_All	3.9067	0.2965	Auxin-induced protein 5NG4 >gi|47716870|gb|AAT37621.1| nodulin-like protein 5NG4 [Pinus taeda]
Down	Unigene32898_All	3.7077	0.2814	Os07g0540100 [Oryza sativa (japonica cultivar-group)] >gi|113611425|dbj|BAF21803.1| Os07g0540100 [Oryza sativa Japonica Group]
Down	Unigene22437_All	3.7683	0.286	--
Down	Unigene28427_All	2.8812	0.2187	OSIGBa0152K17.13 [Oryza sativa (indica cultivar-group)]
Down	Unigene26786_All	5.4127	0.4109	DNA-3-methyladenine glycosylase I [Zea mays] >gi|195638964|gb|ACG38950.1| DNA-3-methyladenine glycosylase I [Zea mays]
Down	Unigene28609_All	10.6793	0.8118	BOP/NPR1/NIM1-like regulatory protein [Populus trichocarpa] >gi|222854881|gb|EEE92428.1| BOP/NPR1/NIM1-like regulatory protein [Populus trichocarpa]
Down	Unigene41591_All	49.1908	3.7456	transcription initiator for nodulation [Lotus japonicus] >gi|84570613|dbj|BAE72691.1| transcription initiator for nodulation [Lotus japonicus] >gi|110084569|gb|ABG49438.1| nodulation signaling pathway 2 [Lotus japonicus]
Down	Unigene26892_All	10.2479	0.7817	transferase, transferring glycosyl groups [Arabidopsis thaliana]
Down	Unigene9956_All	10.137	0.7761	Os05g0450600 [Oryza sativa (japonica cultivar-group)] >gi|113579255|dbj|BAF17618.1| Os05g0450600 [Oryza sativa Japonica Group]
Down	Unigene33759_All	10.7326	0.822	--
Down	Unigene24817_All	5.87	0.4507	mitochondrial transcription termination factor family protein / mTERF family protein [Arabidopsis thaliana] >gi|3152561|gb|AAC17042.1| Contains similarity to myb protein homolog gb|Z13997 from Petunia hybrida [Arabidopsis thaliana]
Down	Unigene30289_All	9.1955	0.7061	--
Down	Unigene31544_All	7.8267	0.601	--
Down	Unigene27654_All	6.8168	0.5242	UDP glycosyltransferase [Withania somnifera]
Down	Unigene3869_All	32.3076	2.4904	wound-responsive protein-related [Arabidopsis thaliana] >gi|8843795|dbj|BAA97343.1| induced upon wounding stress-like protein [Arabidopsis thaliana] >gi|119360131|gb|ABL66794.1| At5g58750 [Arabidopsis thaliana]
Down	Unigene25387_All	7.1344	0.551	1,6-rhamnosyltransferase [Citrus sinensis]
Down	Unigene33243_All	5.8331	0.4505	--
Down	Unigene30371_All	12.081	0.9331	--
Down	Unigene23482_All	5.0619	0.391	At4g21310 [Arabidopsis thaliana] >gi|50198867|gb|AAT70460.1| At4g21310 [Arabidopsis thaliana]
Down	Unigene33505_All	5.5324	0.4288	zinc finger (GATA type) family protein [Arabidopsis thaliana] >gi|71660770|sp|P69781.1|GAT13_ARATH RecName: Full=GATA transcription factor 13
Down	Unigene32829_All	9.3274	0.723	Os06g0140200 [Oryza sativa Japonica Group]
Down	Unigene46177_All	129.281	10.0766	ESTs gb|N97074, gb|T13943 and gb|R89965 come from this gene [Arabidopsis thaliana]
Down	Unigene40444_All	140.846	10.9856	--
Down	Unigene33374_All	11.7372	0.9155	--
Down	Unigene33693_All	5.9557	0.4649	--
Down	Unigene9467_All	92.4596	7.223	--
Down	Unigene9433_All	77.8046	6.0811	late embryogenesis abundant protein [Picea glauca]
Down	Unigene28365_All	16.2371	1.273	--
Down	Unigene16696_All	290.87	22.8139	--
Down	Unigene29044_All	2.6921	0.2116	--
Down	Unigene33115_All	3.1717	0.2493	--
Down	Unigene22934_All	2.9541	0.2322	--
Down	Unigene32448_All	2.1195	0.1666	--
Down	Unigene22530_All	2.6182	0.2058	--
Down	Unigene28625_All	1.7709	0.1392	--
Down	Unigene29792_All	3.1792	0.2499	--
Down	Unigene32341_All	2.1818	0.1715	--
Down	Unigene29319_All	3.3382	0.2624	--
Down	Unigene31371_All	2.6079	0.205	--
Down	Unigene25272_All	3.8151	0.2999	--
Down	Unigene32027_All	2.3508	0.1848	--
Down	Unigene32480_All	4.199	0.3301	--
Down	Unigene24825_All	13.6717	1.0748	--
Down	Unigene25885_All	2.558	0.2011	--
Down	Unigene23724_All	3.021	0.2375	--
Down	Unigene8020_All	14.9877	1.1783	--
Down	Unigene24152_All	2.7818	0.2187	--
Down	Unigene25299_All	2.7703	0.2178	--
Down	Unigene45739_All	7.3976	0.5816	--
Down	Unigene30948_All	2.7588	0.2169	--
Down	Unigene30940_All	5.5176	0.4338	--
Down	Unigene30061_All	3.0767	0.2419	--
Down	Unigene23145_All	2.6493	0.2083	--
Down	Unigene27029_All	5.5822	0.4389	--
Down	Unigene21911_All	1.7386	0.1367	pentatricopeptide repeat protein [Cycas revoluta]
Down	Unigene26000_All	1.5071	0.1185	Os09g0327200 [Oryza sativa (japonica cultivar-group)]
Down	Unigene28026_All	1.7996	0.1415	--
Down	Unigene31630_All	2.5194	0.1981	phototropic-responsive NPH3 family protein [Arabidopsis thaliana]
Down	Unigene21269_All	2.6389	0.2075	--
Down	Unigene26302_All	2.4366	0.1916	At5g64090 [Arabidopsis thaliana]
Down	Unigene15658_All	36.7541	2.8998	--
Down	Unigene28842_All	28.3307	2.2361	RecName: Full=Isopimaradiene synthase, chloroplastic; AltName: Full=Diterpene synthase; AltName: Full=PaTPS-Iso; Includes: RecName: Full=Isopimara-7,15-diene synthase; Short=Isopimaradiene synthase; Includes: RecName: Full=Copalyl diphosphate synthase; Flags: Precursor >gi|77546864|gb|AAS47690.2| isopimaradiene synthase [Picea abies]
Down	Unigene13697_All	55.9028	4.4255	OSIGBa0142C11.2 [Oryza sativa (indica cultivar-group)]
Down	Unigene6715_All	212.147	16.8066	thaumatin-like protein L1 [Pinus monticola]
Down	Unigene6518_All	206.553	16.3744	--
Down	Unigene27435_All	10.5131	0.835	unknown [Picea sitchensis]
Down	Unigene8468_All	79.9792	6.3549	RecName: Full=Pentatricopeptide repeat-containing protein At3g24000, mitochondrial; Flags: Precursor
Down	Unigene30528_All	109.537	8.7096	--
Down	Unigene33572_All	4.7619	0.3798	--
Down	Unigene9706_All	12.5038	0.9985	RecName: Full=Heat shock protein 82 >gi|19880|emb|CAA44877.1| heat shock protein 82 [Nicotiana tabacum]
Down	Unigene22741_All	5.2248	0.4182	--
Down	Unigene31357_All	20.5714	1.6466	R2R3-MYB transcription factor MYB9 [Picea glauca]
Down	Unigene11059_All	79.1201	6.3415	Os08g0429250 [Oryza sativa Japonica Group]
Down	Unigene26476_All	4.9188	0.3961	mitochondrial transcription termination factor family protein / mTERF family protein [Arabidopsis thaliana] >gi|3152561|gb|AAC17042.1| Contains similarity to myb protein homolog gb|Z13997 from Petunia hybrida [Arabidopsis thaliana]
Down	Unigene32002_All	6.9089	0.5564	--
Down	Unigene10647_All	45.6527	3.6805	--
Down	Unigene44_All	106.735	8.6221	Os01g0185500 [Oryza sativa Japonica Group]
Down	Unigene33083_All	12.5253	1.0118	hypoxia-responsive family protein [Arabidopsis thaliana]
Down	Unigene27637_All	9.2955	0.7523	sensor histidine kinase/response regulator Fos-1 [Neosartorya fischeri NRRL 181] >gi|119406296|gb|EAW16247.1| sensor histidine kinase/response regulator Fos-1 [Neosartorya fischeri NRRL 181]
Down	Unigene8636_All	119.415	9.6754	Os01g0172800 [Oryza sativa (japonica cultivar-group)] >gi|113531686|dbj|BAF04069.1| Os01g0172800 [Oryza sativa Japonica Group]
Down	Unigene10684_All	41.1105	3.334	flavonoid 3',5'-hydroxylase [Clitoria ternatea]
Down	Unigene8202_All	28.668	2.326	--
Down	Unigene64_All	48.829	3.9763	PUB25 (PLANT U-BOX 25); binding / ubiquitin-protein ligase [Arabidopsis thaliana] >gi|75274077|sp|Q9LT79.1|PUB25_ARATH RecName: Full=U-box domain-containing protein 25; AltName: Full=Plant U-box protein 25 >gi|109134147|gb|ABG25071.1| At3g19380 [Arabidopsis thaliana]
Down	Unigene31497_All	4.9522	0.4037	--
Down	Unigene33353_All	7.6188	0.6211	Os09g0258500 [Oryza sativa (japonica cultivar-group)] >gi|113630933|dbj|BAF24614.1| Os09g0258500 [Oryza sativa Japonica Group]
Down	Unigene32996_All	3.2763	0.2671	--
Down	Unigene29290_All	6.3428	0.5171	DEAD box helicase [Ajellomyces capsulatus H143]
Down	Unigene27918_All	2.8052	0.2287	--
Down	Unigene22449_All	6.8216	0.5562	Os03g0806700 [Oryza sativa (japonica cultivar-group)] >gi|108711652|gb|ABF99447.1| expressed protein [Oryza sativa (japonica cultivar-group)] >gi|113550108|dbj|BAF13551.1| Os03g0806700 [Oryza sativa Japonica Group]
Down	Unigene32336_All	4.2078	0.3431	hydrolase [Arabidopsis thaliana] >gi|67633792|gb|AAY78820.1| hydrolase [Arabidopsis thaliana]
Down	Unigene37779_All	2.769	0.2258	At1g54200 [Arabidopsis thaliana]
Down	Unigene4704_All	19.271	1.5742	Os02g0729900 [Oryza sativa (japonica cultivar-group)]
Down	Unigene3311_All	21.6831	1.7738	--
Down	Unigene33767_All	20.4084	1.6712	ESTs gb|AV518228, gb|AV519045, gb|AV524928, gb|AV530358, gb|AV559044 come from this gene [Arabidopsis thaliana] >gi|9719717|gb|AAF97819.1|AC034107_2 ESTs gb|AV518228, gb|AV519045, gb|AV524928, gb|AV530358, gb|AV559044 come from this gene [Arabidopsis thaliana] >gi|16323169|gb|AAL15319.1| At1g18010/T10F20_2 [Arabidopsis thaliana] >gi|25090089|gb|AAN72225.1| At1g18010/T10F20_2 [Arabidopsis thaliana…
Down	Unigene33711_All	8.3493	0.6839	--
Down	Unigene6454_All	23.2269	1.9132	Unknown Protein [Arabidopsis thaliana]
Down	Unigene29498_All	81.5162	6.7225	--
Down	Unigene18764_All	1626.99	135.064	--
Down	Unigene28506_All	4.9999	0.4153	--
Down	Unigene30361_All	11.2332	0.9331	--
Down	Unigene26318_All	3.9992	0.3322	hydrolase, alpha/beta fold family protein [Arabidopsis thaliana] >gi|134031930|gb|ABO45702.1| At3g10840 [Arabidopsis thaliana]
Down	Unigene32940_All	13.2676	1.1021	Os08g0446400 [Oryza sativa (japonica cultivar-group)] >gi|113623896|dbj|BAF23841.1| Os08g0446400 [Oryza sativa Japonica Group]
Down	Unigene28882_All	6.3946	0.5312	glycosyltransferase family 14 protein / core-2/I-branching enzyme family protein [Arabidopsis thaliana] >gi|16209674|gb|AAL14395.1| AT5g15050/F2G14_170 [Arabidopsis thaliana] >gi|21700835|gb|AAM70541.1| AT5g15050/F2G14_170 [Arabidopsis thaliana]
Down	Unigene21740_All	4.7331	0.3932	--
Down	Unigene3569_All	25.1933	2.0965	zinc finger-homeodomain protein 2 [Saruma henryi]
Down	Unigene22960_All	3.843	0.3204	ZF14; antiporter/ drug transporter/ transporter [Arabidopsis thaliana] >gi|8979940|gb|AAF82254.1|AC008051_5 Identical to gene ZF14 from Arabidopsis thaliana gb|AB028198 and is a member of an uncharacterized integral membrane protein UPF PF|01554 family >gi|6520161|dbj|BAA87939.1| ZF14 [Arabidopsis thaliana]
Down	Unigene33298_All	33.4208	2.7964	RecName: Full=UPF0497 membrane protein 1
Down	Unigene39577_All	381.581	31.992	late embryogenesis abundant protein [Picea glauca]
Down	Unigene29284_All	12.8733	1.0835	ATCSLC5 (CELLULOSE-SYNTHASE LIKE C5); cellulose synthase/ transferase, transferring glycosyl groups [Arabidopsis thaliana] >gi|75201904|sp|Q9SB75.1|CSLC5_ARATH RecName: Full=Probable xyloglucan glycosyltransferase 5; AltName: Full=Cellulose synthase-like protein C5; Short=AtCslC5 >gi|30725520|gb|AAP37782.1| At4g31590 [Arabidopsis thaliana]
Down	Unigene7856_All	37.2615	3.1408	--
Down	Unigene32158_All	2.1231	0.1797	Os03g0773700 [Oryza sativa (japonica cultivar-group)] >gi|113549889|dbj|BAF13332.1| Os03g0773700 [Oryza sativa Japonica Group]
Down	Unigene25946_All	2.4798	0.2099	--
Down	Unigene23427_All	1.1566	0.0979	aspartyl protease family protein [Arabidopsis thaliana] >gi|9758987|dbj|BAB09497.1| chloroplast nucleoid DNA-binding protein-like [Arabidopsis thaliana]
Down	Unigene21571_All	2.3132	0.1958	--
Down	Unigene28189_All	2.0804	0.1761	--
Down	Unigene27821_All	2.4029	0.2034	SET domain-containing protein SET104 [Zea mays] >gi|22121718|gb|AAM89288.1| SET domain-containing protein SET104 [Zea mays]
Down	Unigene30603_All	2.6722	0.2262	--
Down	Unigene30791_All	2.6048	0.2205	--
Down	Unigene30810_All	2.6048	0.2205	--
Down	Unigene22978_All	2.515	0.2129	--
Down	Unigene27506_All	4.1747	0.3534	--
Down	Unigene35855_All	4.1747	0.3534	--
Down	Unigene35343_All	4.9862	0.4221	--
Down	Unigene33209_All	4.1238	0.3491	--
Down	Unigene32017_All	2.1829	0.1848	RecName: Full=Protein SPA1-RELATED 3 >gi|9294263|dbj|BAB02165.1| photomorphogenesis repressor protein-like [Arabidopsis thaliana]
Down	Unigene23325_All	2.7676	0.2343	--
Down	Unigene30332_All	2.7676	0.2343	--
Down	Unigene30338_All	2.7676	0.2343	--
Down	Unigene30325_All	5.5352	0.4686	--
Down	Unigene31237_All	2.4699	0.2091	--
Down	Unigene31240_All	2.4699	0.2091	--
Down	Unigene26270_All	2.5939	0.2196	--
Down	Unigene31953_All	4.4282	0.3749	--
Down	Unigene38363_All	3.8506	0.326	ribosomal protein S18 [Silene aegyptiaca]
Down	Unigene31531_All	2.3753	0.2011	AT4g27720/T29A15_210 [Arabidopsis thaliana] >gi|15912261|gb|AAL08264.1| AT4g27720/T29A15_210 [Arabidopsis thaliana] >gi|27764934|gb|AAO23588.1| At4g27720/T29A15_210 [Arabidopsis thaliana]
Down	Unigene22757_All	2.5442	0.2154	mandelonitrile lyase [Arabidopsis thaliana]
Down	Unigene33545_All	3.8033	0.322	--
Down	Unigene46292_All	164.138	13.8965	flavonol synthase/flavanone 3-hydroxylase [Zea mays]
Down	Unigene25578_All	2.23	0.1888	Gip1-like protein [Petunia x hybrida]
Down	Unigene30667_All	2.6493	0.2243	--
Down	Unigene28307_All	4.9915	0.4226	lipoxygenase-1 [Oryza sativa Indica Group]
Down	Unigene23313_All	21.231	1.7975	ethylene responsive element binding factor 5 (ATERF5) [Arabidopsis thaliana]
Down	Unigene31085_All	5.0198	0.425	--
Down	Unigene29139_All	10.0396	0.85	--
Down	Unigene30982_All	2.5512	0.216	--
Down	Unigene32120_All	6.4132	0.543	--
Down	Unigene35417_All	1.4621	0.1238	zinc finger (CCCH-type) family protein [Arabidopsis thaliana] >gi|75220498|sp|P93755.2|C3H30_ARATH RecName: Full=Zinc finger CCCH domain-containing protein 30; Short=AtC3H30 >gi|14335106|gb|AAK59832.1| At2g41900/T6D20.20 [Arabidopsis thaliana] >gi|20334714|gb|AAM16218.1| At2g41900/T6D20.20 [Arabidopsis thaliana]
Down	Unigene25505_All	2.8179	0.2386	MEF1 (MITOCHONDRIAL RNA EDITING FACTOR 1) [Arabidopsis thaliana] >gi|75180446|sp|Q9LTF4.1|PP429_ARATH RecName: Full=Putative pentatricopeptide repeat-containing protein At5g52630 >gi|8953718|dbj|BAA98081.1| selenium-binding protein-like [Arabidopsis thaliana]
Down	Unigene30383_All	2.7553	0.2333	Os01g0355100 [Oryza sativa (japonica cultivar-group)]
Down	Unigene32190_All	4.2173	0.3571	--
Down	Unigene24433_All	1.8506	0.1567	--
Down	Unigene25747_All	3.6575	0.3097	--
Down	Unigene23661_All	1.1396	0.0965	glycohydrolase family protein, expressed [Oryza sativa (japonica cultivar-group)]
Down	Unigene26870_All	2.1304	0.1804	--
Down	Unigene31636_All	2.3394	0.1981	--
Down	Unigene25188_All	2.4504	0.2075	--
Down	Unigene23141_All	2.0393	0.1727	DNA binding [Arabidopsis thaliana] >gi|41619068|gb|AAS10016.1| MYB transcription factor [Arabidopsis thaliana]
Down	Unigene32473_All	1.9495	0.1651	ANT-like protein [Nicotiana tabacum]
Down	Unigene21837_All	1.7463	0.1479	--
Down	Unigene37838_All	22.8726	1.944	receptor-like kinase [Marchantia polymorpha]
Down	Unigene33691_All	7.166	0.6103	allergen V5/Tpx-1-related family protein [Arabidopsis thaliana] >gi|28058747|gb|AAO29948.1| Unknown protein [Arabidopsis thaliana] >gi|30023648|gb|AAP13357.1| At5g57625 [Arabidopsis thaliana] >gi|110742530|dbj|BAE99181.1| pathogenesis-related protein - like [Arabidopsis thaliana]
Down	Unigene7002_All	63.0136	5.3833	--
Down	Unigene25977_All	8.6971	0.7441	Os01g0621900 [Oryza sativa (japonica cultivar-group)] >gi|12313671|dbj|BAB21076.1| disease resistance protein-like [Oryza sativa Japonica Group] >gi|113533138|dbj|BAF05521.1| Os01g0621900 [Oryza sativa Japonica Group]
Down	Unigene18732_All	109.258	9.3541	expressed protein [Arabidopsis thaliana] >gi|20198080|gb|AAM15389.1| expressed protein [Arabidopsis thaliana] >gi|88196755|gb|ABD43020.1| At2g42670 [Arabidopsis thaliana]
Down	Unigene27904_All	9.3673	0.8034	--
Down	Unigene26497_All	5.2441	0.4509	--
Down	Unigene23920_All	4.2866	0.3686	cellulose synthase-like C1, glycosyltransferase family 2 [Physcomitrella patens subsp. patens] >gi|114224785|gb|ABI55233.1| cellulose synthase-like C1 [Physcomitrella patens] >gi|162675075|gb|EDQ61574.1| cellulose synthase-like C1, glycosyltransferase family 2 [Physcomitrella patens subsp. patens]
Down	Unigene32888_All	8.2265	0.7074	--
Down	Unigene9699_All	88.8518	7.6598	unknown [Picea sitchensis]
Down	Unigene23955_All	3.2866	0.2837	--
Down	Unigene26678_All	9.1432	0.7893	--
Down	Unigene30901_All	10.0917	0.8712	--
Down	Unigene39812_All	23.415	2.0239	anthocyanidin 3-O-glucosyltransferase [Zea mays] >gi|195619542|gb|ACG31601.1| anthocyanidin 3-O-glucosyltransferase [Zea mays]
Down	Unigene40379_All	133.294	11.5215	--
Down	Unigene40648_All	102.05	8.8303	serine-rich protein [Arabidopsis thaliana]
Down	Unigene28515_All	7.8163	0.6766	Mitochondrial transcription termination factor, mTERF (ISS) [Ostreococcus tauri]
Down	Unigene26134_All	11.6659	1.0125	double-stranded RNA binding protein [Physcomitrella patens subsp. patens] >gi|162674494|gb|EDQ61002.1| double-stranded RNA binding protein [Physcomitrella patens subsp. patens]
Down	Unigene24446_All	3.6832	0.32	--
Down	Unigene33521_All	11.5608	1.0045	At4g04630 [Arabidopsis thaliana]
Down	Unigene29216_All	12.9671	1.1267	--
Down	Unigene9182_All	15.7188	1.3658	--
Down	Unigene26226_All	5.6322	0.4894	--
Down	Unigene11040_All	45.7659	3.9824	aquaporin, MIP family, NIP subfamily [Populus trichocarpa] >gi|222846248|gb|EEE83795.1| aquaporin, MIP family, NIP subfamily [Populus trichocarpa]
Down	Unigene30689_All	12.7845	1.1167	--
Down	Unigene32870_All	8.1419	0.7112	Os12g0632900 [Oryza sativa (japonica cultivar-group)] >gi|77557146|gb|ABA99942.1| Leucine Rich Repeat family protein, expressed [Oryza sativa (japonica cultivar-group)] >gi|113649855|dbj|BAF30367.1| Os12g0632900 [Oryza sativa Japonica Group]
Down	Unigene24126_All	3.9376	0.344	--
Down	Unigene23895_All	4.0128	0.352	PREDICTED: hypothetical protein [Vitis vinifera]
Down	Unigene28076_All	1.837	0.1617	Transcriptional factor B3; Auxin response factor; Aux/IAA_ARF_dimerisation [Medicago truncatula]
Down	Unigene33313_All	2.4183	0.2129	--
Down	Unigene22040_All	2.9292	0.2579	kinesin light chain-like protein [Phaseolus vulgaris]
Down	Unigene32471_All	3.7491	0.3301	--
Down	Unigene30216_All	5.3946	0.475	--
Down	Unigene31712_All	8.897	0.7834	--
Down	Unigene28013_All	3.0491	0.2685	cyclin 2a protein [Arabidopsis thaliana]
Down	Unigene4494_All	12.3718	1.0902	auxin influx transport protein [Casuarina glauca] >gi|126217794|gb|ABN81350.1| auxin influx transport protein [Casuarina glauca]
Down	Unigene1010_All	11.0652	0.9756	clavata-like receptor [Picea glauca]
Down	Unigene33456_All	42.0431	3.7093	--
Down	Unigene9715_All	36.5897	3.2373	chloroplast nucleoid DNA-binding protein-related [Arabidopsis thaliana] >gi|11994761|dbj|BAB03090.1| chloroplast nucleoid DNA binding protein-like; nucellin-like protein [Arabidopsis thaliana] >gi|189339286|gb|ACD89063.1| At3g25700 [Arabidopsis thaliana]
Down	Unigene26803_All	7.6474	0.6771	type-b response regulator [Populus trichocarpa] >gi|222866582|gb|EEF03713.1| type-b response regulator [Populus trichocarpa]
Down	Unigene5703_All	226.014	20.0359	properoxidase [Picea abies]
Down	Unigene28330_All	18.7862	1.6663	RecName: Full=Cytochrome P450 750A1; AltName: Full=Cytochrome P450 CYPC >gi|59800268|gb|AAX07433.1| cytochrome P450 CYPC [Pinus taeda]
Down	Unigene33496_All	4.9033	0.4352	--
Down	Unigene44760_All	4830.47	429.268	cytochrome P450 [Populus trichocarpa] >gi|222859470|gb|EEE97017.1| cytochrome P450 [Populus trichocarpa]
Down	Unigene26855_All	7.0888	0.6305	--
Down	Unigene24190_All	2.9261	0.2611	--
Down	Unigene33629_All	10.5404	0.9406	--
Down	Unigene32057_All	12.3389	1.1011	--
Down	Unigene29672_All	8.524	0.7607	--
Down	Unigene33535_All	5.4882	0.4898	--
Down	Unigene2058_All	7.9012	0.7063	--
Down	Unigene3169_All	71.613	6.4052	--
Down	Unigene32246_All	13.8087	1.2371	--
Down	Unigene21235_All	11.0223	0.9903	--
Down	Unigene23639_All	10.6699	0.9587	--
Down	Unigene28123_All	5.7983	0.521	dirigent-like protein [Picea sitchensis]
Down	Unigene33560_All	9.5092	0.8592	Os04g0473900 [Oryza sativa Japonica Group]
Down	Unigene27385_All	17.999	1.6338	--
Down	Unigene3303_All	10.8014	0.9808	cytochrome P450 enzyme [Pisum sativum]
Down	Unigene19777_All	140.004	12.7343	RecName: Full=UPF0497 membrane protein 17
Down	Unigene24994_All	1.6981	0.1557	Os04g0680700 [Oryza sativa (japonica cultivar-group)] >gi|113565858|dbj|BAF16201.1| Os04g0680700 [Oryza sativa Japonica Group]
Down	Unigene31458_All	2.2181	0.2034	--
Down	Unigene32184_All	1.9465	0.1785	--
Down	Unigene22541_All	1.6444	0.1508	--
Down	Unigene29720_All	2.7512	0.2523	unknown [Picea sitchensis]
Down	Unigene29756_All	2.7381	0.2511	PGR3 (PROTON GRADIENT REGULATION 3) [Arabidopsis thaliana] >gi|75213543|sp|Q9SZ52.1|PP344_ARATH RecName: Full=Pentatricopeptide repeat-containing protein At4g31850, chloroplastic; AltName: Full=Protein PROTON GRADIENT REGULATION 3; Flags: Precursor
Down	Unigene21677_All	2.7381	0.2511	--
Down	Unigene29749_All	2.7381	0.2511	--
Down	Unigene27197_All	2.725	0.2499	--
Down	Unigene29365_All	2.8471	0.2611	--
Down	Unigene26889_All	2.617	0.24	REF6 (RELATIVE OF EARLY FLOWERING 6); nucleic acid binding / transcription factor/ zinc ion binding [Arabidopsis thaliana] >gi|50513173|gb|AAT77779.1| relative of early flowering 6 [Arabidopsis thaliana]
Down	Unigene22473_All	2.0009	0.1835	hypothetical protein RCOM_1621800 [Ricinus communis] >gi|223549304|gb|EEF50793.1| hypothetical protein RCOM_1621800 [Ricinus communis]
Down	Unigene22848_All	2.521	0.2312	--
Down	Unigene29940_All	2.6867	0.2464	Os11g0216100 [Oryza sativa (japonica cultivar-group)] >gi|113644730|dbj|BAF27871.1| Os11g0216100 [Oryza sativa Japonica Group]
Down	Unigene31610_All	2.1676	0.1988	--
Down	Unigene25538_All	1.6257	0.1491	predicted protein [Physcomitrella patens subsp. patens] >gi|162666632|gb|EDQ53281.1| predicted protein [Physcomitrella patens subsp. patens]
Down	Unigene32433_All	3.645	0.3343	beta-1,3-glucanase 2 [Ziziphus jujuba]
Down	Unigene30724_All	4.8496	0.4448	--
Down	Unigene4843_All	27.6791	2.5387	AAT1 (AMINO ACID TRANSPORTER 1); L-glutamate transmembrane transporter/ L-lysine transmembrane transporter/ arginine transmembrane transporter/ cationic amino acid transmembrane transporter [Arabidopsis thaliana] >gi|30102670|gb|AAP21253.1| At4g21120 [Arabidopsis thaliana] >gi|110743257|dbj|BAE99519.1| amino acid transport protein AAT1 [Arabidopsis thaliana]
Down	Unigene23907_All	2.355	0.216	--
Down	Unigene30972_All	2.355	0.216	--
Down	Unigene22157_All	1.8949	0.1738	Os01g0303200 [Oryza sativa (japonica cultivar-group)] >gi|52077473|dbj|BAD45037.1| transmembrane domain, a coiled coil-4 domain, of eukaryotic origin (91.3 kD) -like protein [Oryza sativa Japonica Group] >gi|113532363|dbj|BAF04746.1| Os01g0303200 [Oryza sativa Japonica Group]
Down	Unigene21805_All	2.5894	0.2375	AtRAD3 [Arabidopsis thaliana]
Down	Unigene30207_All	2.5894	0.2375	--
Down	Unigene22044_All	4.7721	0.4377	PIN-like auxin efflux carrier [Picea abies]
Down	Unigene24418_All	1.522	0.1396	Os01g0751600 [Oryza sativa (japonica cultivar-group)] >gi|15623855|dbj|BAB67914.1| lipase (class 3)-like protein [Oryza sativa Japonica Group] >gi|20160583|dbj|BAB89530.1| lipase (class 3)-like protein [Oryza sativa Japonica Group] >gi|113533791|dbj|BAF06174.1| Os01g0751600 [Oryza sativa Japonica Group]
Down	Unigene21773_All	2.6493	0.243	--
Down	Unigene25927_All	2.8052	0.2573	--
Down	Unigene30931_All	2.3647	0.2169	--
Down	Unigene30951_All	2.3647	0.2169	--
Down	Unigene28511_All	2.8542	0.2618	--
Down	Unigene29399_All	5.6941	0.5223	--
Down	Unigene31699_All	4.2866	0.3932	--
Down	Unigene32745_All	3.2607	0.2991	--
Down	Unigene21033_All	2.201	0.2019	unknown [Picea sitchensis]
Down	Unigene32187_All	3.8929	0.3571	subtilase family protein [Arabidopsis thaliana] >gi|11994380|dbj|BAB02339.1| cucumisin-like serine protease; subtilisin-like protease [Arabidopsis thaliana] >gi|44917461|gb|AAS49055.1| At3g14067 [Arabidopsis thaliana] >gi|45773916|gb|AAS76762.1| At3g14067 [Arabidopsis thaliana]
Down	Unigene29967_All	2.6741	0.2453	pentatricopeptide (PPR) repeat-containing protein-like [Oryza sativa Japonica Group] >gi|255673815|dbj|BAH91353.1| Os01g0816000 [Oryza sativa Japonica Group]
Down	Unigene25607_All	2.1759	0.1996	pentatricopeptide (PPR) repeat-containing protein [Arabidopsis thaliana] >gi|75097747|sp|O23169.1|PP353_ARATH RecName: Full=Pentatricopeptide repeat-containing protein At4g37170
Down	Unigene26448_All	2.0734	0.1902	--
Down	Unigene30115_All	2.613	0.2397	--
Down	Unigene30120_All	2.613	0.2397	--
Down	Unigene21181_All	1.5425	0.1415	--
Down	Unigene26547_All	1.5425	0.1415	--
Down	Unigene23144_All	2.0438	0.1875	--
Down	Unigene2460_All	9.5435	0.878	shattering protein [Oryza nivara] >gi|87247487|gb|ABD35826.1| shattering protein [Oryza nivara]
Down	Unigene3273_All	26.2214	2.4128	histone methyltransferase [Chlamydomonas reinhardtii] >gi|158271484|gb|EDO97302.1| histone methyltransferase [Chlamydomonas reinhardtii]
Down	Unigene27225_All	8.4104	0.7754	caffeate O-methyltransferase [Picea abies]
Down	Unigene45985_All	342.434	31.7	Os02g0760500 [Oryza sativa (japonica cultivar-group)] >gi|113537721|dbj|BAF10104.1| Os02g0760500 [Oryza sativa Japonica Group]
Down	Unigene10045_All	35.0289	3.2455	f-box family protein [Populus trichocarpa] >gi|222862322|gb|EEE99828.1| f-box family protein [Populus trichocarpa]
Down	Unigene32694_All	11.5397	1.0712	--
Down	Unigene28891_All	8.336	0.7745	pentatricopeptide (PPR) repeat-containing protein [Arabidopsis thaliana]
Down	Unigene2241_All	17.6555	1.6427	peroxidase 1 [Scutellaria baicalensis]
Down	Unigene24964_All	3.5888	0.3347	Os04g0498700 [Oryza sativa (japonica cultivar-group)] >gi|38345395|emb|CAD41241.2| OSJNBa0067K08.24 [Oryza sativa (japonica cultivar-group)] >gi|113564785|dbj|BAF15128.1| Os04g0498700 [Oryza sativa Japonica Group]
Down	Unigene34029_All	10.9906	1.0251	expansin 14 precursor [Rumex palustris]
Down	Unigene33360_All	5.5386	0.5166	Os05g0370600 [Oryza sativa (japonica cultivar-group)] >gi|113578902|dbj|BAF17265.1| Os05g0370600 [Oryza sativa Japonica Group]
Down	Unigene12047_All	158.194	14.7554	--
Down	Unigene1682_All	18.0359	1.6823	--
Down	Unigene25648_All	3.2452	0.3027	Os03g0246500 [Oryza sativa (japonica cultivar-group)] >gi|108707154|gb|ABF94949.1| expressed protein [Oryza sativa (japonica cultivar-group)] >gi|113548015|dbj|BAF11458.1| Os03g0246500 [Oryza sativa Japonica Group]
Down	Unigene13175_All	76.8284	7.1819	zinc finger (C3HC4-type RING finger) family protein [Arabidopsis thaliana] >gi|68565203|sp|Q8L9W3.2|ATL5J_ARATH RecName: Full=RING-H2 finger protein ATL5J >gi|70905071|gb|AAZ14061.1| At5g42200 [Arabidopsis thaliana]
Down	Unigene28078_All	4.4559	0.4174	mitochondrial transcription termination factor-related / mTERF-related [Arabidopsis thaliana] >gi|3212859|gb|AAC23410.1| expressed protein [Arabidopsis thaliana]
Down	Unigene26174_All	4.5463	0.4259	--
Down	Unigene21552_All	3.5076	0.3286	--
Down	Unigene33720_All	49.6368	4.6538	transcription initiator for nodulation [Lotus japonicus] >gi|84570613|dbj|BAE72691.1| transcription initiator for nodulation [Lotus japonicus] >gi|110084569|gb|ABG49438.1| nodulation signaling pathway 2 [Lotus japonicus]
Down	Unigene1354_All	15.7173	1.4754	Os01g0932500 [Oryza sativa (japonica cultivar-group)] >gi|75106341|sp|Q5JMH0.1|HAK6_ORYSJ RecName: Full=Potassium transporter 6; AltName: Full=OsHAK6 >gi|113534829|dbj|BAF07212.1| Os01g0932500 [Oryza sativa Japonica Group]
Down	Unigene7167_All	65.478	6.1508	--
Down	Unigene4791_All	22.2361	2.09	sphingolipid long chain base delta 8 desaturase [Aquilegia vulgaris]
Down	Unigene14960_All	125.575	11.8407	--
Down	Unigene33001_All	4.2255	0.3986	--
Down	Unigene26590_All	5.4724	0.5163	unknown [Picea sitchensis]
Down	Unigene43770_All	170.173	16.1163	--
Down	Unigene9767_All	117.663	11.1499	late embryogenesis abundant protein-related / LEA protein-related [Arabidopsis thaliana] >gi|40823110|gb|AAR92259.1| At5g60520 [Arabidopsis thaliana]
Down	Unigene28539_All	5.0289	0.4772	VQ motif-containing protein [Arabidopsis thaliana]
Down	Unigene24095_All	16.5303	1.5707	Os01g0689900 [Oryza sativa (japonica cultivar-group)]
Down	Unigene39506_All	16.0419	1.5248	Os12g0639400 [Oryza sativa (japonica cultivar-group)] >gi|113649895|dbj|BAF30407.1| Os12g0639400 [Oryza sativa Japonica Group]
Down	Unigene33782_All	12.8117	1.2186	Os03g0729000 [Oryza sativa (japonica cultivar-group)] >gi|108710881|gb|ABF98676.1| expressed protein [Oryza sativa (japonica cultivar-group)] >gi|113549622|dbj|BAF13065.1| Os03g0729000 [Oryza sativa Japonica Group]
Down	Unigene36925_All	32.919	3.1335	dirigent-like protein [Picea sitchensis]
Down	Unigene40898_All	27.7301	2.6402	At1g22900 [Arabidopsis thaliana]
Down	Unigene28687_All	15.6931	1.4952	--
Down	Unigene28540_All	17.3803	1.66	LBD1 (LOB DOMAIN-CONTAINING PROTEIN 1) [Arabidopsis thaliana] >gi|29428015|sp|Q9LQR0.1|LBD1_ARATH RecName: Full=LOB domain-containing protein 1; AltName: Full=ASYMMETRIC LEAVES 2-like protein 8; Short=AS2-like protein 8 >gi|8439879|gb|AAF75065.1|AC007583_1 F24B9.1 [Arabidopsis thaliana] >gi|219807092|dbj|BAH10552.1| ASYMMETRIC LEAVES2-like 8 protein [Arabidopsis thaliana]
Down	Unigene26982_All	2.4266	0.2322	--
Down	Unigene26904_All	2.9564	0.2829	--
Down	Unigene32729_All	3.1518	0.3016	T19E23.14 [Arabidopsis thaliana]
Down	Unigene32245_All	3.693	0.3534	pentatricopeptide repeat protein [Cycas revoluta]
Down	Unigene33218_All	4.8318	0.4624	--
Down	Unigene33015_All	11.0234	1.055	predicted protein [Populus trichocarpa] >gi|222837656|gb|EEE76021.1| predicted protein [Populus trichocarpa]
Down	Unigene29987_All	15.3761	1.4716	--
Down	Unigene25240_All	1.7355	0.1661	double-stranded RNA binding protein [Physcomitrella patens subsp. patens] >gi|162665613|gb|EDQ52291.1| double-stranded RNA binding protein [Physcomitrella patens subsp. patens]
Down	Unigene31762_All	4.0623	0.3888	--
Down	Unigene27304_All	3.8084	0.3645	PREDICTED: similar to Tetratricopeptide-like helical [Vitis vinifera]
Down	Unigene35371_All	4.4227	0.4233	--
Down	Unigene26127_All	2.1093	0.2019	PIN-like auxin efflux carrier [Picea abies]
Down	Unigene24891_All	3.5844	0.3431	Os07g0686400 [Oryza sativa Japonica Group]
Down	Unigene3602_All	27.8678	2.679	short chain dehydrogenase/reductase [Nandina domestica]
Down	Unigene23294_All	6.4662	0.6227	ESTs gb|N97074, gb|T13943 and gb|R89965 come from this gene [Arabidopsis thaliana]
Down	Unigene27865_All	5.2477	0.5054	HcrVf2 protein-like [Oryza sativa Japonica Group]
Down	Unigene17222_All	188.069	18.1221	--
Down	Unigene32495_All	16.9889	1.6402	--
Down	Unigene30517_All	23.7399	2.292	Os01g0142500 [Oryza sativa (japonica cultivar-group)] >gi|113531523|dbj|BAF03906.1| Os01g0142500 [Oryza sativa Japonica Group] >gi|194396101|gb|ACF60468.1| myb transcription factor [Oryza sativa Japonica Group]
Down	Unigene32646_All	8.09	0.7811	--
Down	Unigene17545_All	115.37	11.1516	cytochrome P450 [Populus trichocarpa] >gi|222855033|gb|EEE92580.1| cytochrome P450 [Populus trichocarpa]
Down	Unigene27439_All	9.5982	0.9279	fringe-related protein [Arabidopsis thaliana] >gi|53828537|gb|AAU94378.1| At5g41460 [Arabidopsis thaliana] >gi|57444904|gb|AAW50706.1| At5g41460 [Arabidopsis thaliana]
Down	Unigene29135_All	5.1655	0.5003	protein kinase family protein [Arabidopsis thaliana]
Down	Unigene27340_All	6.8996	0.67	--
Down	Unigene28807_All	4.0333	0.3917	At3g50340 [Arabidopsis thaliana]
Down	Unigene32327_All	5.3161	0.5163	--
Down	Unigene27489_All	6.0955	0.592	AP2 domain-containing transcription factor family protein [Arabidopsis thaliana] >gi|75262469|sp|Q9FH54.1|EF114_ARATH RecName: Full=Ethylene-responsive transcription factor ERF114 >gi|9758388|dbj|BAB08875.1| AP2 domain transcription factor-like [Arabidopsis thaliana] >gi|182623784|gb|ACB88827.1| At5g61890 [Arabidopsis thaliana]
Down	Unigene21579_All	4.7548	0.4618	SAP (STERILE APETALA); transcription factor/ transcription regulator [Arabidopsis thaliana] >gi|30580503|sp|Q9FKH1.1|SAP_ARATH RecName: Full=Transcriptional regulator STERILE APETALA >gi|9758652|dbj|BAB09276.1| sterile apetala [Arabidopsis thaliana]
Down	Unigene2316_All	46.5544	4.5234	Similar to gb|D86180 phosphoribosylanthranilate transferase from Pisum sativum and contains 2 PF|00168 C2 (phospholipid binding) domains. ESTs gb|H76726, gb|T45544 and gb|N96377 come from this gene [Arabidopsis thaliana]
Down	Unigene33420_All	53.9582	5.2487	--
Down	Unigene36585_All	313.586	30.5732	dirigent-like protein [Picea sitchensis]
Down	Unigene33746_All	7.9802	0.7792	Helix-loop-helix DNA-binding [Medicago truncatula]
Down	Unigene29032_All	7.8094	0.7629	Os02g0211200 [Oryza sativa (japonica cultivar-group)] >gi|113535803|dbj|BAF08186.1| Os02g0211200 [Oryza sativa Japonica Group]
Down	Unigene28517_All	3.3426	0.327	protein binding [Arabidopsis thaliana]
Down	Unigene33310_All	4.3617	0.4267	--
Down	Unigene22690_All	4.9304	0.4824	JAMYC [Taxus cuspidata]
Down	Unigene33689_All	9.974	0.9801	OSJNBa0041A02.12 [Oryza sativa (japonica cultivar-group)]
Down	Unigene25356_All	6.5135	0.6401	--
Down	Unigene3580_All	22.5519	2.2186	PREDICTED: similar to RAP2-like protein [Vitis vinifera]
Down	Unigene19880_All	102.735	10.1402	agenet domain-containing protein / bromo-adjacent homology (BAH) domain-containing protein [Arabidopsis thaliana] >gi|186532338|ref|NP_001119443.1| agenet domain-containing protein / bromo-adjacent homology (BAH) domain-containing protein [Arabidopsis thaliana] >gi|18087548|gb|AAL58906.1|AF462815_1 AT5g55600/MDF20_4 [Arabidopsis thaliana] >gi|24111271|gb|AAN46759.1| At5g55600/MDF20_4 [Arabidopsis…
Down	Unigene32548_All	138.956	13.7273	--
Down	Unigene8694_All	88.4226	8.7856	Cys2/His2 zinc-finger transcription factor [Silene latifolia]
Down	Unigene10066_All	15.4769	1.5437	HcrVf2 protein [Malus floribunda]
Down	Unigene3079_All	19.1383	1.9097	--
Down	Unigene45833_All	904.434	90.2553	--
Down	Unigene26894_All	1.7965	0.1797	pentatricopeptide repeat protein [Cycas revoluta]
Down	Unigene23307_All	1.5205	0.1521	--
Down	Unigene30680_All	2.2322	0.2233	--
Down	Unigene31126_All	2.1152	0.2116	--
Down	Unigene21521_All	2.522	0.2523	--
Down	Unigene30608_All	2.2611	0.2262	calpain-like protein [Zea mays] >gi|20268664|gb|AAL38188.1| calpain-like protein [Zea mays]
Down	Unigene27041_All	2.2041	0.2205	unnamed protein product [Vitis vinifera]
Down	Unigene30825_All	2.2041	0.2205	--
Down	Unigene22873_All	1.7143	0.1715	--
Down	Unigene21412_All	1.1895	0.119	--
Down	Unigene29412_All	2.5969	0.2598	--
Down	Unigene25005_All	1.4064	0.1407	--
Down	Unigene33277_All	3.2786	0.328	--
Down	Unigene31349_All	2.0571	0.2058	--
Down	Unigene32588_All	1.5993	0.16	--
Down	Unigene32578_All	3.1986	0.32	--
Down	Unigene21556_All	3.5444	0.3546	--
Down	Unigene25054_All	1.9721	0.1973	--
Down	Unigene30246_All	2.3629	0.2364	--
Down	Unigene30573_All	2.2709	0.2272	--
Down	Unigene30086_All	4.8126	0.4815	--
Down	Unigene33179_All	4.7906	0.4793	GRAS family transcription factor [Populus trichocarpa] >gi|222841851|gb|EEE79398.1| GRAS family transcription factor [Populus trichocarpa]
Down	Unigene25712_All	2.1949	0.2196	unknown [Picea sitchensis]
Down	Unigene30352_All	2.3418	0.2343	--
Down	Unigene23113_All	3.3412	0.3343	kinesin-like protein NACK1 [Nicotiana tabacum]
Down	Unigene29462_All	5.1682	0.5171	--
Down	Unigene21883_All	1.4612	0.1462	ribosomal protein S14p/S29e containing protein, expressed [Oryza sativa (japonica cultivar-group)]
Down	Unigene27912_All	6.2006	0.6204	--
Down	Unigene32532_All	1.6241	0.1625	S-domain class receptor-like kinase3 [Zea mays] >gi|3445397|emb|CAA09029.1| S-domain receptor-like protein kinase [Zea mays]
Down	Unigene10113_All	12.7358	1.2743	At5g67020 [Arabidopsis thaliana]
Down	Unigene28321_All	5.4529	0.5456	--
Down	Unigene23940_All	2.2807	0.2282	--
Down	Unigene26631_All	3.3201	0.3322	--
Down	Unigene27030_All	3.3201	0.3322	--
Down	Unigene5299_All	46.4221	4.6449	--
Down	Unigene32378_All	13.5811	1.3589	P-glycoprotein [Solanum tuberosum]
Down	Unigene23458_All	1.8869	0.1888	--
Down	Unigene21904_All	3.9147	0.3917	Os01g0835700 [Oryza sativa (japonica cultivar-group)] >gi|56201945|dbj|BAD73395.1| zinc finger CONSTANS-like protein [Oryza sativa Japonica Group] >gi|113534258|dbj|BAF06641.1| Os01g0835700 [Oryza sativa Japonica Group]
Down	Unigene29644_All	2.5465	0.2548	--
Down	Unigene32649_All	6.2263	0.623	--
Down	Unigene22209_All	1.3082	0.1309	Tetratricopeptide-like helical [Medicago truncatula]
Down	Unigene27263_All	5.1938	0.5197	--
Down	Unigene32890_All	5.6405	0.5644	--
Down	Unigene25853_All	3.9245	0.3927	white-brown-complex ABC transporter family [Populus trichocarpa] >gi|222867394|gb|EEF04525.1| white-brown-complex ABC transporter family [Populus trichocarpa]
Down	Unigene28497_All	2.1766	0.2178	with no lysine kinase [Glycine max]
Down	Unigene29855_All	2.4744	0.2476	--
Down	Unigene26801_All	1.9647	0.1966	--
Down	Unigene30192_All	2.3844	0.2386	--
Down	Unigene31784_All	1.9357	0.1937	--
Down	Unigene31265_All	2.0816	0.2083	tetratricopeptide repeat (TPR)-containing protein [Arabidopsis thaliana] >gi|51536492|gb|AAU05484.1| At5g65160 [Arabidopsis thaliana] >gi|53850501|gb|AAU95427.1| At5g65160 [Arabidopsis thaliana]
Down	Unigene22695_All	3.0979	0.31	ACC oxidase [Pseudotsuga menziesii]
Down	Unigene35432_All	4.0982	0.4101	Os03g0716200 [Oryza sativa Japonica Group]
Down	Unigene31495_All	2.0176	0.2019	AIR9; protein binding [Arabidopsis thaliana]
Down	Unigene30098_All	2.4063	0.2408	--
Down	Unigene24849_All	2.5342	0.2536	Os02g0555100 [Oryza sativa (japonica cultivar-group)] >gi|113536652|dbj|BAF09035.1| Os02g0555100 [Oryza sativa Japonica Group]
Down	Unigene26593_All	3.0498	0.3052	fasciclin-like arabinogalactan protein 9 [Gossypium hirsutum]
Down	Unigene24742_All	3.0498	0.3052	--
Down	Unigene21525_All	2.1324	0.2134	--
Down	Unigene24041_All	2.1324	0.2134	--
Down	Unigene31071_All	2.1324	0.2134	--
Down	Unigene23130_All	1.0861	0.1087	--
Down	Unigene24594_All	1.6706	0.1672	PPR40 (PENTATRICOPEPTIDE (PPR) DOMAIN PROTEIN 40) [Arabidopsis thaliana] >gi|75274022|sp|Q9LSQ2.1|PP239_ARATH RecName: Full=Putative pentatricopeptide repeat-containing protein At3g16890, mitochondrial; AltName: Full=Protein PENTATRICOPEPTIDE REPEAT 40; Flags: Precursor >gi|7670019|dbj|BAA94973.1| salt-inducible protein-like [Arabidopsis thaliana]
Down	Unigene28937_All	19.9374	2.0016	--
Down	Unigene2074_All	39.5654	3.9798	LOC100281263 [Zea mays] >gi|195612866|gb|ACG28263.1| thaumatin-like protein precursor [Zea mays]
Down	Unigene15257_All	119.581	12.0448	caffeoyl-CoA O-methyltransferase [Taiwania cryptomerioides]
Down	Unigene33602_All	5.5025	0.5569	--
Down	Unigene29102_All	16.241	1.6452	UDP-glucosyltransferase [Rhodiola sachalinensis]
Down	Unigene33705_All	16.1777	1.6388	LOC100284268 [Zea mays] >gi|195640764|gb|ACG39850.1| sigma factor sigB regulation protein rsbQ [Zea mays] >gi|195643166|gb|ACG41051.1| sigma factor sigB regulation protein rsbQ [Zea mays]
Down	Unigene27052_All	4.5078	0.457	MEE62 (maternal effect embryo arrest 62); ATP binding / protein binding / protein kinase/ protein serine/threonine kinase/ protein tyrosine kinase [Arabidopsis thaliana] >gi|9758684|dbj|BAB09223.1| receptor kinase-like protein [Arabidopsis thaliana] >gi|224589699|gb|ACN59381.1| leucine-rich repeat receptor-like protein kinase [Arabidopsis thaliana]
Down	Unigene6945_All	95.8508	9.7271	Os07g0192600 [Oryza sativa (japonica cultivar-group)] >gi|50510116|dbj|BAD30884.1| AAA-type ATPase-like [Oryza sativa Japonica Group] >gi|113610636|dbj|BAF21014.1| Os07g0192600 [Oryza sativa Japonica Group]
Down	Unigene14125_All	23.783	2.4183	Homeodomain-like [Medicago truncatula]
Down	Unigene32122_All	28.4484	2.8958	--
Down	Unigene21747_All	7.6414	0.7787	NPKL2 [Oryza sativa Japonica Group]
Down	Unigene26249_All	9.5909	0.9774	Os01g0174700 [Oryza sativa (japonica cultivar-group)] >gi|113531697|dbj|BAF04080.1| Os01g0174700 [Oryza sativa Japonica Group]
Down	Unigene27110_All	16.4932	1.6819	Os01g0155000 [Oryza sativa (japonica cultivar-group)] >gi|113531594|dbj|BAF03977.1| Os01g0155000 [Oryza sativa Japonica Group]
Down	Unigene4269_All	38.1395	3.8931	RecName: Full=Probable inactive receptor kinase At2g26730; Flags: Precursor >gi|60543329|gb|AAX22262.1| At2g26730 [Arabidopsis thaliana] >gi|224589527|gb|ACN59297.1| leucine-rich repeat receptor-like protein kinase [Arabidopsis thaliana]
Down	Unigene28873_All	8.2833	0.8466	beta-1,3-glucanase [Salix gilgiana]
Down	Unigene27387_All	282.927	28.9496	--
Down	Unigene24954_All	4.2193	0.432	peptide transporter [Hakea actites]
Down	Unigene33042_All	5.0757	0.5197	--
Down	Unigene33421_All	3.7904	0.3881	--
Down	Unigene32951_All	5.354	0.5482	--
Down	Unigene28783_All	15.9788	1.6402	--
Down	Unigene33567_All	10.4886	1.0774	--
Down	Unigene36863_All	18.1094	1.8603	--
Down	Unigene21127_All	9.3384	0.9593	unknown [Picea sitchensis]
Down	Unigene28697_All	6.7369	0.6943	Os01g0141900 [Oryza sativa (japonica cultivar-group)] >gi|113531518|dbj|BAF03901.1| Os01g0141900 [Oryza sativa Japonica Group]
Down	Unigene23470_All	3.1143	0.3213	zinc finger protein CONSTANS-LIKE 11 [Zea mays]
Down	Unigene26048_All	5.9844	0.6175	--
Down	Unigene30232_All	13.8101	1.425	--
Down	Unigene13920_All	3269.94	337.416	--
Down	Unigene7843_All	51.1601	5.2824	--
Down	Unigene33488_All	21.248	2.1979	--
Down	Unigene33479_All	6.9054	0.7153	At5g26910 [Arabidopsis thaliana]
Down	Unigene2336_All	6.023	0.6239	Os02g0183000 [Oryza sativa Japonica Group]
Down	Unigene8170_All	15.7723	1.6338	--
Down	Unigene10210_All	332.822	34.4844	--
Down	Unigene26073_All	3.4155	0.3546	--
Down	Unigene25963_All	2.8208	0.2929	--
Down	Unigene31947_All	9.0267	0.9373	--
Down	Unigene35279_All	13.3619	1.3946	--
Down	Unigene25137_All	2.6564	0.2784	pectinesterase family protein [Arabidopsis thaliana] >gi|75278018|sp|O49298.1|PME6_ARATH RecName: Full=Probable pectinesterase/pectinesterase inhibitor 6; Includes: RecName: Full=Pectinesterase inhibitor 6; AltName: Full=Pectin methylesterase inhibitor 6; Includes: RecName: Full=Pectinesterase 6; Short=PE 6; AltName: Full=Pectin methylesterase 6; Short=AtPME6; Flags: Precursor >gi|9295687|gb|AAF8…
Down	Unigene32692_All	2.9282	0.3069	inducer of CBF expression 1 [Glycine max]
Down	Unigene27004_All	3.8517	0.4037	--
Down	Unigene32941_All	2.6285	0.2755	Os12g0242900 [Oryza sativa (japonica cultivar-group)] >gi|113648990|dbj|BAF29502.1| Os12g0242900 [Oryza sativa Japonica Group]
Down	Unigene21540_All	2.4366	0.2554	--
Down	Unigene39064_All	3.1893	0.3343	Os10g0443000 [Oryza sativa Japonica Group]
Down	Unigene32426_All	3.1893	0.3343	--
Down	Unigene30372_All	8.9018	0.9331	--
Down	Unigene32633_All	2.9984	0.3143	--
Down	Unigene32718_All	2.8944	0.3034	Os07g0634200 [Oryza sativa (japonica cultivar-group)] >gi|113611915|dbj|BAF22293.1| Os07g0634200 [Oryza sativa Japonica Group]
Down	Unigene28865_All	5.9681	0.6256	calcium-dependent protein kinase [Triticum aestivum]
Down	Unigene29129_All	5.845	0.6127	--
Down	Unigene35508_All	9.2087	0.9653	RecName: Full=Cytochrome P450 750A1; AltName: Full=Cytochrome P450 CYPC >gi|59800268|gb|AAX07433.1| cytochrome P450 CYPC [Pinus taeda]
Down	Unigene21418_All	2.5099	0.2631	--
Down	Unigene26046_All	2.8695	0.3008	--
Down	Unigene31550_All	3.8223	0.4007	--
Down	Unigene28688_All	3.1393	0.3291	pentatricopeptide repeat protein [Picea abies]
Down	Unigene31421_All	3.8967	0.4085	--
Down	Unigene21574_All	3.3662	0.3529	proline-rich family protein [Arabidopsis thaliana]
Down	Unigene20975_All	10.3085	1.0853	R2R3-MYB transcription factor MYB12 [Picea glauca]
Down	Unigene11266_All	85.9308	9.0648	glycosyltransferase [Lycium barbarum]
Down	Unigene12872_All	44.6894	4.7215	Os05g0557100 [Oryza sativa (japonica cultivar-group)] >gi|113579837|dbj|BAF18200.1| Os05g0557100 [Oryza sativa Japonica Group]
Down	Unigene29191_All	12.2973	1.3007	NBS-LRR disease resistance protein homologue [Hordeum vulgare]
Down	Unigene33315_All	5.0198	0.5312	At1g55240 [Arabidopsis thaliana] >gi|45752686|gb|AAS76241.1| At1g55240 [Arabidopsis thaliana]
Down	Unigene46291_All	87.8226	9.3154	dirigent-like protein [Picea sitchensis]
Down	Unigene25803_All	13.327	1.4138	alpha-expansin 4 [Cicer arietinum]
Down	Unigene7310_All	40.5639	4.3126	At2g47010/F14M4.16 [Arabidopsis thaliana] >gi|23506161|gb|AAN31092.1| At2g47010/F14M4.16 [Arabidopsis thaliana]
Down	Unigene45769_All	2058.41	219.126	cytochrome P450 [Populus trichocarpa] >gi|222860166|gb|EEE97713.1| cytochrome P450 [Populus trichocarpa]
Down	Unigene33099_All	35.3668	3.767	--
Down	Unigene27097_All	7.4438	0.7929	nbs-lrr resistance protein [Populus trichocarpa] >gi|222860187|gb|EEE97734.1| nbs-lrr resistance protein [Populus trichocarpa]
Down	Unigene26770_All	3.5795	0.3813	Os10g0469900 [Oryza sativa (japonica cultivar-group)] >gi|31432605|gb|AAP54220.1| POT family protein, expressed [Oryza sativa (japonica cultivar-group)] >gi|113639430|dbj|BAF26735.1| Os10g0469900 [Oryza sativa Japonica Group]
Down	Unigene24255_All	2.5401	0.2706	armadillo/beta-catenin repeat family protein / U-box domain-containing protein [Arabidopsis thaliana]
Down	Unigene15724_All	155.099	16.5574	--
Down	Unigene3733_All	37.8058	4.0472	endo-xyloglucan transferase like protein [Arabidopsis thaliana]
Down	Unigene13726_All	48.4874	5.1942	Os12g0168100 [Oryza sativa (japonica cultivar-group)] >gi|113648759|dbj|BAF29271.1| Os12g0168100 [Oryza sativa Japonica Group]
Down	Unigene26747_All	5.4987	0.5891	unnamed protein product [Vitis vinifera]
Down	Unigene29152_All	6.5611	0.7045	--
Down	Unigene28813_All	13.5029	1.4499	ubiquitin-protein ligase [Zea mays] >gi|195614786|gb|ACG29223.1| ubiquitin-protein ligase [Zea mays]
Down	Unigene23660_All	2.6931	0.2892	Os02g0730400 [Oryza sativa (japonica cultivar-group)] >gi|113537544|dbj|BAF09927.1| Os02g0730400 [Oryza sativa Japonica Group]
Down	Unigene33187_All	4.4437	0.4772	hypothetical protein CPC735_053880 [Coccidioides posadasii C735 delta SOWgp]
Down	Unigene14395_All	26.7364	2.8728	transducin family protein / WD-40 repeat family protein [Arabidopsis thaliana] >gi|9743339|gb|AAF97963.1|AC000103_13 F21J9.19 [Arabidopsis thaliana]
Down	Unigene24707_All	7.1638	0.773	--
Down	Unigene10574_All	96.576	10.4314	ethylene-forming enzyme [Picea glauca]
Down	Unigene42514_All	25.5554	2.7625	embryonic element binding Factor 5 [Daucus carota]
Down	Unigene27735_All	5.2494	0.5696	--
Down	Unigene1074_All	11.3525	1.2325	lateral suppressor [Chrysanthemum x morifolium]
Down	Unigene31625_All	18.1755	1.9806	--
Down	Unigene29593_All	23.4951	2.5603	--
Down	Unigene11393_All	156.905	17.1093	unknown [Picea sitchensis]
Down	Unigene27180_All	10.9493	1.1951	--
Down	Unigene23447_All	5.7993	0.633	ATP binding / DNA binding / DNA-directed DNA polymerase/ nucleoside-triphosphatase/ nucleotide binding [Arabidopsis thaliana]
Down	Unigene33598_All	11.555	1.2647	--
Down	Unigene33675_All	10.5391	1.1547	Os05g0120300 [Oryza sativa (japonica cultivar-group)] >gi|113578042|dbj|BAF16405.1| Os05g0120300 [Oryza sativa Japonica Group]
Down	Unigene27981_All	17.8954	1.9642	--
Down	Unigene28711_All	1.1833	0.1302	--
Down	Unigene26190_All	1.7794	0.1958	glutamate-gated kainate-type ion channel receptor subunit GluR5 [Populus trichocarpa] >gi|222865798|gb|EEF02929.1| glutamate-gated kainate-type ion channel receptor subunit GluR5 [Populus trichocarpa]
Down	Unigene25948_All	1.6276	0.1791	extensin-like protein [Vigna unguiculata]
Down	Unigene26918_All	1.3586	0.1495	--
Down	Unigene31332_All	1.8775	0.2066	unknown [Picea sitchensis]
Down	Unigene25411_All	1.8775	0.2066	pentatricopeptide repeat protein [Haplomitrium mnioides]
Down	Unigene31547_All	1.8202	0.2003	metal ion binding protein [Zea mays] >gi|195616608|gb|ACG30134.1| metal ion binding protein [Zea mays]
Down	Unigene31048_All	1.9465	0.2142	unnamed protein product [Vitis vinifera]
Down	Unigene23526_All	2.2709	0.2499	--
Down	Unigene29789_All	2.2709	0.2499	--
Down	Unigene29586_All	2.3263	0.256	--
Down	Unigene23604_All	2.0555	0.2262	RING-H2 finger protein ATL1R [Zea mays] >gi|195610772|gb|ACG27216.1| RING-H2 finger protein ATL1R [Zea mays]
Down	Unigene34824_All	0.6679	0.0735	binding [Arabidopsis thaliana]
Down	Unigene25842_All	2.0037	0.2205	pentatricopeptide repeat protein [Gossypium hirsutum] >gi|227463002|gb|ACP39953.1| pentatricopeptide repeat protein [Gossypium hirsutum]
Down	Unigene26561_All	2.3608	0.2598	--
Down	Unigene27964_All	1.8701	0.2058	--
Down	Unigene31388_All	1.8628	0.205	NtPRp27-like protein [Solanum tuberosum]
Down	Unigene30258_All	2.1481	0.2364	--
Down	Unigene26454_All	1.7928	0.1973	acylaminoacyl-peptidase1 [Zea mays] >gi|195658571|gb|ACG48753.1| acyl-peptide hydrolase-like [Zea mays]
Down	Unigene24751_All	1.3321	0.1466	At5g67020 [Arabidopsis thaliana]
Down	Unigene21293_All	3.7773	0.4157	Os01g0917200 [Oryza sativa Japonica Group]
Down	Unigene25336_All	1.6792	0.1848	Os11g0173800 [Oryza sativa Japonica Group]
Down	Unigene22876_All	2.3725	0.2611	--
Down	Unigene29936_All	2.2389	0.2464	--
Down	Unigene28597_All	3.9962	0.4398	--
Down	Unigene28846_All	5.2446	0.5772	Os06g0698859 [Oryza sativa Japonica Group]
Down	Unigene24393_All	2.9712	0.327	PpPPR_77 [Physcomitrella patens]
Down	Unigene30328_All	2.1289	0.2343	--
Down	Unigene26498_All	1.8999	0.2091	--
Down	Unigene31258_All	1.8999	0.2091	--
Down	Unigene30660_All	2.038	0.2243	--
Down	Unigene26069_All	4.3222	0.4757	--
Down	Unigene25884_All	1.481	0.163	Os07g0207100 [Oryza sativa (japonica cultivar-group)] >gi|113610693|dbj|BAF21071.1| Os07g0207100 [Oryza sativa Japonica Group]
Down	Unigene21114_All	5.3325	0.5869	--
Down	Unigene24691_All	2.6567	0.2924	--
Down	Unigene26768_All	4.0759	0.4486	--
Down	Unigene31907_All	3.4308	0.3776	--
Down	Unigene26610_All	8.6278	0.9496	unknown [Picea sitchensis]
Down	Unigene24936_All	13.0652	1.438	--
Down	Unigene32543_All	4.402	0.4845	--
Down	Unigene30965_All	1.9625	0.216	--
Down	Unigene31100_All	1.9307	0.2125	--
Down	Unigene32654_All	5.6603	0.623	--
Down	Unigene28684_All	2.9528	0.325	--
Down	Unigene30878_All	1.987	0.2187	unknown [Picea sitchensis]
Down	Unigene22419_All	2.1578	0.2375	--
Down	Unigene30902_All	1.9788	0.2178	--
Down	Unigene31164_All	1.9152	0.2108	--
Down	Unigene26259_All	2.642	0.2908	AT3G14870 [Arabidopsis thaliana]
Down	Unigene27382_All	5.284	0.5816	Os10g0337400 [Oryza sativa (japonica cultivar-group)] >gi|19881587|gb|AAM00988.1|AC090482_17 Putative receptor protein kinase [Oryza sativa Japonica Group] >gi|31431296|gb|AAP53098.1| Leucine Rich Repeat family protein [Oryza sativa (japonica cultivar-group)]
Down	Unigene29118_All	3.6968	0.4069	Os11g0182900 [Oryza sativa (japonica cultivar-group)] >gi|62732914|gb|AAX95033.1| expressed protein [Oryza sativa Japonica Group] >gi|62734088|gb|AAX96197.1| expressed protein [Oryza sativa Japonica Group]
Down	Unigene27771_All	4.5635	0.5023	--
Down	Unigene32172_All	3.2552	0.3583	--
Down	Unigene25748_All	3.2888	0.362	--
Down	Unigene41059_All	3.2888	0.362	--
Down	Unigene31286_All	3.7848	0.4166	At2g32280 [Arabidopsis thaliana]
Down	Unigene27639_All	1.7861	0.1966	TIR-NBS class disease resistance protein [(Populus tomentosa x P. bolleana) x P. tomentosa]
Down	Unigene21028_All	2.2494	0.2476	EMB2261 (embryo defective 2261) [Arabidopsis thaliana] >gi|75222188|sp|Q5G1T1.1|PP272_ARATH RecName: Full=Pentatricopeptide repeat-containing protein At3g49170, chloroplastic; AltName: Full=Protein EMBRYO DEFECTIVE 2261; Flags: Precursor >gi|58013018|gb|AAW62962.1| embryo-defective 2261 [Arabidopsis thaliana] >gi|58013020|gb|AAW62963.1| embryo-defective 2261 [Arabidopsis thaliana]
Down	Unigene25021_All	1.8342	0.2019	RecName: Full=Probable LRR receptor-like serine/threonine-protein kinase At4g20940 >gi|224589622|gb|ACN59344.1| leucine-rich repeat receptor-like protein kinase [Arabidopsis thaliana]
Down	Unigene22554_All	1.8342	0.2019	--
Down	Unigene23964_All	4.2389	0.4666	dirigent-like protein [Thuja plicata]
Down	Unigene30360_All	4.2389	0.4666	--
Down	Unigene21856_All	2.8471	0.3134	--
Down	Unigene24904_All	2.0122	0.2215	--
Down	Unigene24944_All	2.0122	0.2215	--
Down	Unigene30091_All	2.1875	0.2408	phosphoglycerate/bisphosphoglycerate mutase family protein [Arabidopsis thaliana] >gi|238481344|ref|NP_001154730.1| phosphoglycerate/bisphosphoglycerate mutase family protein [Arabidopsis thaliana] >gi|17064808|gb|AAL32558.1| Unknown protein [Arabidopsis thaliana]
Down	Unigene30089_All	2.1875	0.2408	--
Down	Unigene31640_All	1.7996	0.1981	ATOPT3 (OLIGOPEPTIDE TRANSPORTER); oligopeptide transporter [Arabidopsis thaliana]
Down	Unigene30150_All	2.1775	0.2397	PpPPR_91 [Physcomitrella patens]
Down	Unigene28037_All	1.6733	0.1842	--
Down	Unigene24123_All	2.2601	0.2488	--
Down	Unigene24061_All	1.7341	0.1909	phototropic-responsive NPH3 family protein [Arabidopsis thaliana] >gi|42572025|ref|NP_974103.1| phototropic-responsive NPH3 family protein [Arabidopsis thaliana] >gi|31711740|gb|AAP68226.1| At1g67900 [Arabidopsis thaliana]
Down	Unigene31486_All	1.8412	0.2027	BTB/POZ; Superoxide dismutase, copper/zinc binding; NPH3 [Medicago truncatula]
Down	Unigene4506_All	11.5561	1.2743	Os06g0134700 [Oryza sativa (japonica cultivar-group)] >gi|113594757|dbj|BAF18631.1| Os06g0134700 [Oryza sativa Japonica Group]
Down	Unigene33596_All	23.0728	2.5465	--
Down	Unigene28742_All	6.2281	0.6884	Os01g0152800 [Oryza sativa (japonica cultivar-group)] >gi|113531579|dbj|BAF03962.1| Os01g0152800 [Oryza sativa Japonica Group]
Down	Unigene2599_All	13.2403	1.4668	ACC synthase [Picea engelmannii x Picea glauca]
Down	Unigene33667_All	12.371	1.3726	--
Down	Unigene28389_All	16.8012	1.8679	--
Down	Unigene35413_All	895.546	99.7478	--
Down	Unigene43509_All	30.1617	3.3645	--
Down	Unigene21431_All	3.853	0.4302	glutamate-gated kainate-type ion channel receptor subunit GluR5 [Populus trichocarpa] >gi|222865802|gb|EEF02933.1| glutamate-gated kainate-type ion channel receptor subunit GluR5 [Populus trichocarpa]
Down	Unigene23712_All	11.9524	1.3355	galactinol synthase 2 [Populus trichocarpa x Populus deltoides]
Down	Unigene33433_All	14.5327	1.6282	At3g57450 [Arabidopsis thaliana]
Down	Unigene33636_All	5.9887	0.6713	--
Down	Unigene14672_All	144.139	16.1715	f-box family protein [Populus trichocarpa] >gi|222855258|gb|EEE92805.1| f-box family protein [Populus trichocarpa]
Down	Unigene25352_All	7.6363	0.8576	--
Down	Unigene4962_All	40.3028	4.5287	--
Down	Unigene26604_All	16.2752	1.8298	--
Down	Unigene30078_All	27.7816	3.13	--
Down	Unigene28101_All	9.9457	1.1227	--
Down	Unigene28134_All	3.7197	0.4199	--
Down	Unigene24208_All	5.6188	0.6343	--
Down	Unigene32383_All	5.9995	0.6773	--
Down	Unigene21850_All	19.0071	2.1461	Os03g0374500 [Oryza sativa (japonica cultivar-group)]
Down	Unigene33740_All	23.8441	2.6935	pentatricopeptide (PPR) repeat-containing protein [Arabidopsis thaliana] >gi|75180372|sp|Q9LS25.1|PP420_ARATH RecName: Full=Pentatricopeptide repeat-containing protein At5g46580, chloroplastic; Flags: Precursor
Down	Unigene40195_All	11.4499	1.2992	--
Down	Unigene10083_All	36.8266	4.1815	X4 [Silene latifolia]
Down	Unigene40470_All	10.5168	1.1974	--
Down	Unigene23550_All	35.331	4.0227	--
Down	Unigene28815_All	2.2897	0.2607	RecName: Full=Uncharacterized protein At5g41620 >gi|51536470|gb|AAU05473.1| At5g41620 [Arabidopsis thaliana] >gi|53850503|gb|AAU95428.1| At5g41620 [Arabidopsis thaliana]
Down	Unigene31800_All	5.0844	0.5789	--
Down	Unigene28184_All	2.6801	0.3052	ethylene receptor 3 [Populus trichocarpa] >gi|222846946|gb|EEE84493.1| ethylene receptor 3 [Populus trichocarpa]
Down	Unigene27563_All	5.5093	0.6306	unknown [Picea sitchensis]
Down	Unigene28408_All	7.5796	0.869	alphavirus core protein family [Arabidopsis thaliana]
Down	Unigene10040_All	29.9205	3.4427	Os08g0435700 [Oryza sativa (japonica cultivar-group)] >gi|113623851|dbj|BAF23796.1| Os08g0435700 [Oryza sativa Japonica Group]
Down	Unigene26861_All	6.03	0.694	--
Down	Unigene27389_All	17.4355	2.0096	beta-xylosidase/alpha-L-arabinosidase [Medicago sativa subsp. x varia]
Down	Unigene3320_All	9.6689	1.1167	calcineurin-like phosphoesterase family protein [Arabidopsis thaliana] >gi|75264030|sp|Q9LMG7.1|PPA2_ARATH RecName: Full=Probable inactive purple acid phosphatase 2; Flags: Precursor >gi|8778406|gb|AAF79414.1|AC068197_24 F16A14.11 [Arabidopsis thaliana]
Down	Unigene27864_All	6.7276	0.7773	--
Down	Unigene11981_All	98.3447	11.3715	histone H1 WH1B.1 [Triticum aestivum]
Down	Unigene7895_All	36.5941	4.2381	chloroplast nucleoid DNA-binding protein-related [Arabidopsis thaliana] >gi|11994761|dbj|BAB03090.1| chloroplast nucleoid DNA binding protein-like; nucellin-like protein [Arabidopsis thaliana] >gi|189339286|gb|ACD89063.1| At3g25700 [Arabidopsis thaliana]
Down	Unigene22810_All	2.4034	0.2784	--
Down	Unigene32239_All	3.0508	0.3534	RING-H2 subgroup RHE protein [Populus tremula x Populus alba]
Down	Unigene31604_All	3.4321	0.3976	--
Down	Unigene30597_All	3.9224	0.4544	--
Down	Unigene25970_All	2.9323	0.3397	--
Down	Unigene30772_All	3.8231	0.4429	--
Down	Unigene32430_All	5.7712	0.6686	--
Down	Unigene27259_All	4.794	0.5554	Os08g0500300 [Oryza sativa (japonica cultivar-group)] >gi|75136348|sp|Q6ZKL8.1|P2C66_ORYSJ RecName: Full=Probable protein phosphatase 2C 66; Short=OsPP2C66 >gi|113624124|dbj|BAF24069.1| Os08g0500300 [Oryza sativa Japonica Group]
Down	Unigene30322_All	12.1349	1.4059	--
Down	Unigene33278_All	3.7753	0.4374	--
Down	Unigene25492_All	2.4357	0.2822	Putative retroelement [Oryza sativa Japonica Group]
Down	Unigene23803_All	4.4855	0.5197	--
Down	Unigene21810_All	1.8798	0.2178	aspartyl protease family protein [Arabidopsis thaliana]
Down	Unigene33263_All	3.807	0.4411	--
Down	Unigene32710_All	2.6263	0.3043	--
Down	Unigene30004_All	4.2143	0.4883	--
Down	Unigene1263_All	7.4497	0.8646	OSIGBa0143N19.10 [Oryza sativa (indica cultivar-group)]
Down	Unigene672_All	1111.2	129.07	cytochrome P450 [Populus trichocarpa] >gi|222847884|gb|EEE85431.1| cytochrome P450 [Populus trichocarpa]
Down	Unigene26969_All	17.2489	2.0101	AT4G24350 [Arabidopsis thaliana]
Down	Unigene33408_All	7.5908	0.8846	EMB1241 (embryo defective 1241); adenyl-nucleotide exchange factor/ chaperone binding / protein binding / protein homodimerization [Arabidopsis thaliana]
Down	Unigene33617_All	25.0555	2.9268	67kD chloroplastic RNA-binding protein, P67 [Arabidopsis thaliana]
Down	Unigene40200_All	9.2617	1.0844	--
Down	Unigene10520_All	8.3632	0.9792	5-alpha-taxadienol-10-beta-hydroxylase [Taxus x media]
Down	Unigene30640_All	9.6195	1.1263	--
Down	Unigene35649_All	6.9391	0.8125	At3g57450 [Arabidopsis thaliana]
Down	Unigene3799_All	14.6004	1.7112	nucleoside phosphatase family protein / GDA1/CD39 family protein [Arabidopsis thaliana]
Down	Unigene10042_All	28.8626	3.3828	RecName: Full=Probable inactive receptor kinase At1g27190; Flags: Precursor >gi|8778873|gb|AAF79872.1|AC000348_25 T7N9.25 [Arabidopsis thaliana] >gi|53828509|gb|AAU94364.1| At1g27190 [Arabidopsis thaliana] >gi|224589400|gb|ACN59234.1| leucine-rich repeat receptor-like protein kinase [Arabidopsis thaliana]
Down	Unigene39367_All	6.1034	0.7165	R2R3-MYB transcription factor MYB7 [Pinus taeda]
Down	Unigene30865_All	14.9025	1.7496	--
Down	Unigene20894_All	601.267	70.7254	1-deoxy-D-xylulose-5-phosphate synthase [Taxus x media]
Down	Unigene5274_All	192.719	22.7263	--
Down	Unigene30149_All	6.0971	0.719	--
Down	Unigene26168_All	9.8909	1.1664	class III peroxidase [Gossypium hirsutum]
Down	Unigene2724_All	19.5798	2.3098	AT5g12010/F14F18_180 [Arabidopsis thaliana] >gi|25141199|gb|AAN73294.1| At5g12010/F14F18_180 [Arabidopsis thaliana]
Down	Unigene5634_All	67.575	7.9727	N-hydroxycinnamoyl/benzoyltransferase 1 [Glycine max]
Down	Unigene25666_All	11.213	1.323	fringe-related protein [Arabidopsis thaliana] >gi|53828537|gb|AAU94378.1| At5g41460 [Arabidopsis thaliana] >gi|57444904|gb|AAW50706.1| At5g41460 [Arabidopsis thaliana]
Down	Unigene33764_All	9.8844	1.1676	receptor-like kinase [Marchantia polymorpha]
Down	Unigene33550_All	51.4741	6.0901	Os12g0168100 [Oryza sativa (japonica cultivar-group)] >gi|113648759|dbj|BAF29271.1| Os12g0168100 [Oryza sativa Japonica Group]
Down	Unigene41371_All	8.3365	0.9866	--
Down	Unigene41355_All	163.823	19.3893	unknown [Picea sitchensis]
Down	Unigene25093_All	6.9345	0.8219	--
Down	Unigene25257_All	5.0402	0.5974	auxin-inducible protein [Arabidopsis thaliana]
Down	Unigene33177_All	11.1055	1.3182	--
Down	Unigene2657_All	30.6882	3.6449	histone 2 [Populus trichocarpa] >gi|222843438|gb|EEE80985.1| histone 2 [Populus trichocarpa]
Down	Unigene5791_All	61.048	7.2532	hydrogen peroxide-induced 1 [Nicotiana tabacum]
Down	Unigene4137_All	23.1658	2.7564	PREDICTED: similar to SLY1 (SLEEPY1) [Vitis vinifera]
Down	Unigene28788_All	10.0539	1.1963	--
Down	Unigene43463_All	7.5728	0.9011	--
Down	Unigene18971_All	87.7082	10.4492	Os08g0374200 [Oryza sativa (japonica cultivar-group)] >gi|113623634|dbj|BAF23579.1| Os08g0374200 [Oryza sativa Japonica Group]
Down	Unigene24657_All	7.1661	0.8538	PREDICTED: similar to transcription factor [Vitis vinifera]
Down	Unigene27167_All	11.4851	1.374	--
Down	Unigene27794_All	4.8965	0.5858	Os03g0189900 [Oryza sativa Japonica Group]
Down	Unigene14457_All	40.4664	4.8421	R2R3-MYB transcription factor MYB6 [Picea glauca]
Down	Unigene9593_All	10.3332	1.2372	potassium transporter family protein [Arabidopsis thaliana] >gi|38502862|sp|O80739.2|POT12_ARATH RecName: Full=Putative potassium transporter 12; Short=AtPOT12
Down	Unigene28878_All	3.7416	0.4492	transferase, transferring glycosyl groups [Arabidopsis thaliana]
Down	Unigene26958_All	4.9581	0.5953	--
Down	Unigene24808_All	6.7425	0.8096	PpPPR_77 [Physcomitrella patens]
Down	Unigene33520_All	4.1899	0.5031	--
Down	Unigene28832_All	4.124	0.4952	calmodulin-binding protein 60-A [Phaseolus vulgaris]
Down	Unigene33769_All	12.8647	1.5461	AT2G30990 [Arabidopsis thaliana]
Down	Unigene2311_All	9.3269	1.1216	anion exchanger family protein [Populus trichocarpa] >gi|222846871|gb|EEE84418.1| anion exchanger family protein [Populus trichocarpa]
Down	Unigene9407_All	16.6025	1.9995	PREDICTED: similar to Os01g0111700 [Vitis vinifera]
Down	Unigene23456_All	10.4505	1.2608	protein kinase family protein [Arabidopsis thaliana]
Down	Unigene24884_All	7.0841	0.8558	--
Down	Unigene7279_All	43.187	5.2219	--
Down	Unigene34364_All	9.3526	1.1312	phosphatidylinositol 3- and 4-kinase family protein [Arabidopsis thaliana] >gi|15810175|gb|AAL06989.1| At2g03890/T18C20.9 [Arabidopsis thaliana] >gi|20198186|gb|AAD24822.2| expressed protein [Arabidopsis thaliana] >gi|27363386|gb|AAO11612.1| At2g03890/T18C20.9 [Arabidopsis thaliana]
Down	Unigene2995_All	34.886	4.2271	unknown [Picea sitchensis]
Down	Unigene28320_All	6.468	0.7843	Os11g0572100 [Oryza sativa (japonica cultivar-group)] >gi|108864532|gb|ABA94349.2| BRCA1 C Terminus domain containing protein, expressed [Oryza sativa (japonica cultivar-group)] >gi|113645345|dbj|BAF28486.1| Os11g0572100 [Oryza sativa Japonica Group]
Down	Unigene28805_All	11.2435	1.3655	--
Down	Unigene18578_All	64.8121	7.8895	zinc finger (MYND type) family protein / F-box family protein [Arabidopsis thaliana] >gi|75173237|sp|Q9FYF9.1|FB76_ARATH RecName: Full=F-box protein At1g67340 >gi|9828618|gb|AAG00241.1|AC002130_6 F1N21.16 [Arabidopsis thaliana] >gi|16209726|gb|AAL14418.1| At1g67340/F1N21_16 [Arabidopsis thaliana]
Down	Unigene40021_All	63.2598	7.7124	--
Down	Unigene11709_All	46.1969	5.6376	ATCSLC5 (CELLULOSE-SYNTHASE LIKE C5); cellulose synthase/ transferase, transferring glycosyl groups [Arabidopsis thaliana] >gi|75201904|sp|Q9SB75.1|CSLC5_ARATH RecName: Full=Probable xyloglucan glycosyltransferase 5; AltName: Full=Cellulose synthase-like protein C5; Short=AtCslC5 >gi|30725520|gb|AAP37782.1| At4g31590 [Arabidopsis thaliana]
Down	Unigene32264_All	1.4354	0.1755	--
Down	Unigene27859_All	2.0103	0.2458	Hcr2-0A [Solanum lycopersicum]
Down	Unigene31986_All	1.522	0.1861	--
Down	Unigene32683_All	2.5173	0.3078	pentatricopeptide (PPR) repeat-containing protein [Arabidopsis thaliana] >gi|75206840|sp|Q9SMZ2.1|PP347_ARATH RecName: Full=Pentatricopeptide repeat-containing protein At4g33170
Down	Unigene23093_All	2.0634	0.2523	--
Down	Unigene24053_All	2.6825	0.328	hydroxyproline-rich glycoprotein-2 [Pisum sativum]
Down	Unigene29312_All	2.146	0.2624	PREDICTED: hypothetical protein [Vitis vinifera] >gi|270231732|emb|CBI21057.1| unnamed protein product [Vitis vinifera]
Down	Unigene26345_All	1.6831	0.2058	properoxidase [Picea abies]
Down	Unigene22279_All	2.5099	0.3069	--
Down	Unigene32070_All	3.0014	0.367	--
Down	Unigene32904_All	3.452	0.4221	Os09g0445700 [Oryza sativa (japonica cultivar-group)] >gi|113631538|dbj|BAF25219.1| Os09g0445700 [Oryza sativa Japonica Group]
Down	Unigene28162_All	1.4851	0.1816	--
Down	Unigene26278_All	4.1568	0.5083	glutaredoxin S16 [Populus trichocarpa] >gi|222867619|gb|EEF04750.1| glutaredoxin S16 [Populus trichocarpa]
Down	Unigene26535_All	3.6841	0.4505	--
Down	Unigene26363_All	1.3845	0.1693	pentatricopeptide (PPR) repeat-containing protein [Arabidopsis thaliana] >gi|75207453|sp|Q9SS60.1|PP210_ARATH RecName: Full=Pentatricopeptide repeat-containing protein At3g03580
Down	Unigene27286_All	3.0225	0.3696	hypothetical protein [Vitis vinifera]
Down	Unigene30763_All	3.6219	0.4429	--
Down	Unigene25013_All	3.4894	0.4267	pentatricopeptide (PPR) repeat-containing protein [Arabidopsis thaliana] >gi|75099187|sp|O64766.1|PP185_ARATH RecName: Full=Pentatricopeptide repeat-containing protein At2g35030, mitochondrial; Flags: Precursor >gi|209414526|gb|ACI46503.1| At2g35030 [Arabidopsis thaliana]
Down	Unigene30838_All	1.7958	0.2196	--
Down	Unigene32285_All	4.2777	0.5231	--
Down	Unigene30990_All	1.759	0.2151	--
Down	Unigene31598_All	1.6257	0.1988	endoplasmic reticulum [ER]-type calcium ATPase [Populus trichocarpa] >gi|222855960|gb|EEE93507.1| endoplasmic reticulum [ER]-type calcium ATPase [Populus trichocarpa]
Down	Unigene21427_All	4.1468	0.5071	--
Down	Unigene32271_All	2.8613	0.3499	--
Down	Unigene34815_All	1.8661	0.2282	histone H2B [Chlamydomonas reinhardtii] >gi|158283225|gb|EDP08976.1| histone H2B [Chlamydomonas reinhardtii]
Down	Unigene32689_All	3.7649	0.4604	receptor kinase TRKb [Oryza sativa Indica Group]
Down	Unigene21547_All	9.8039	1.1989	--
Down	Unigene28316_All	2.6331	0.322	--
Down	Unigene32604_All	2.6012	0.3181	--
Down	Unigene23463_All	1.9421	0.2375	pentatricopeptide (PPR) repeat-containing protein [Arabidopsis thaliana] >gi|75206038|sp|Q9SI53.1|PP147_ARATH RecName: Full=Pentatricopeptide repeat-containing protein At2g03880, mitochondrial; Flags: Precursor
Down	Unigene30199_All	1.9421	0.2375	--
Down	Unigene26931_All	4.6316	0.5664	Predicted membrane protein (patched superfamily) (ISS) [Ostreococcus tauri]
Down	Unigene25973_All	4.5498	0.5564	--
Down	Unigene5344_All	13.274	1.6233	--
Down	Unigene32844_All	4.7035	0.5752	--
Down	Unigene31475_All	3.3142	0.4053	--
Down	Unigene8631_All	15.4033	1.8837	Os04g0640700 [Oryza sativa (japonica cultivar-group)] >gi|38344900|emb|CAE02971.2| OSJNBb0079B02.3 [Oryza sativa (japonica cultivar-group)] >gi|113565609|dbj|BAF15952.1| Os04g0640700 [Oryza sativa Japonica Group] >gi|116310882|emb|CAH67823.1| OSIGBa0138H21-OSIGBa0138E01.14 [Oryza sativa (indica cultivar-group)]
Down	Unigene23468_All	1.8742	0.2292	ATUBA2; ubiquitin activating enzyme/ ubiquitin-protein ligase [Arabidopsis thaliana] >gi|1703478|gb|AAB37569.1| ubiquitin activating enzyme 2 [Arabidopsis thaliana] >gi|9758426|dbj|BAB08968.1| ubiquitin activating enzyme 2 [Arabidopsis thaliana]
Down	Unigene24362_All	1.8742	0.2292	60S ribosomal protein L41 [Mus musculus] >gi|10863875|ref|NP_066927.1| 60S ribosomal protein L41 [Homo sapiens] >gi|20806115|ref|NP_620783.1| ribosomal protein L41 [Rattus norvegicus] >gi|78217384|ref|NP_001030344.1| 60S ribosomal protein L41 [Homo sapiens] >gi|114326422|ref|NP_001041622.1| 60S ribosomal protein L41 [Felis catus] >gi|197100322|ref|NP_001124641.1| ribosomal protein L41 [Pongo abel…
Down	Unigene8408_All	9.3014	1.1375	RecName: Full=Galactomannan galactosyltransferase 1 >gi|62700755|emb|CAI79402.1| galactomannan galactosyltransferase [Cyamopsis tetragonoloba]
Down	Unigene36995_All	2.3517	0.2876	--
Down	Unigene31756_All	1.5896	0.1944	--
Down	Unigene23306_All	3.8816	0.4747	Os10g0200700 [Oryza sativa (japonica cultivar-group)] >gi|78708039|gb|ABB47014.1| expressed protein [Oryza sativa (japonica cultivar-group)] >gi|113638909|dbj|BAF26214.1| Os10g0200700 [Oryza sativa Japonica Group]
Down	Unigene31088_All	1.7376	0.2125	tir-nbs-lrr resistance protein [Populus trichocarpa] >gi|222838161|gb|EEE76526.1| tir-nbs-lrr resistance protein [Populus trichocarpa]
Down	Unigene32975_All	3.31	0.4048	Lycopen cyclase 2 [Gentiana lutea] >gi|193795400|gb|ACF21780.1| lycopene beta-cyclase [Gentiana lutea]
Down	Unigene26660_All	1.7662	0.216	KLLA0D02090p [Kluyveromyces lactis]
Down	Unigene33394_All	6.5153	0.7968	--
Down	Unigene29626_All	4.1669	0.5096	--
Down	Unigene26002_All	4.2494	0.5197	--
Down	Unigene23449_All	4.9207	0.6018	--
Down	Unigene21088_All	2.2649	0.277	Putative adapter protein SPIKE1 [Oryza sativa Japonica Group]
Down	Unigene31678_All	1.6075	0.1966	Os03g0317100 [Oryza sativa Japonica Group]
Down	Unigene23046_All	2.0245	0.2476	--
Down	Unigene20979_All	2.7571	0.3372	LOB domain protein 11 [Zea mays] >gi|195608450|gb|ACG26055.1| LOB domain protein 11 [Zea mays]
Down	Unigene22605_All	3.4226	0.4186	OSJNBa0006B20.5 [Oryza sativa (japonica cultivar-group)] >gi|255675491|dbj|BAH92681.1| Os04g0436350 [Oryza sativa Japonica Group]
Down	Unigene26343_All	1.2477	0.1526	--
Down	Unigene28491_All	2.4455	0.2991	H+-translocating ATPase [Nicotiana plumbaginifolia]
Down	Unigene26144_All	1.7031	0.2083	--
Down	Unigene26262_All	1.7031	0.2083	--
Down	Unigene22743_All	1.4954	0.1829	--
Down	Unigene32297_All	1.4259	0.1744	--
Down	Unigene29470_All	2.1143	0.2586	Tetratricopeptide-like helical [Medicago truncatula]
Down	Unigene29466_All	2.1143	0.2586	--
Down	Unigene26812_All	2.8869	0.3531	--
Down	Unigene30629_All	1.842	0.2253	--
Down	Unigene29839_All	2.0341	0.2488	pentatricopeptide repeat protein [Cycas revoluta]
Down	Unigene23402_All	1.8109	0.2215	--
Down	Unigene27759_All	1.6964	0.2075	--
Down	Unigene32038_All	1.5059	0.1842	--
Down	Unigene25355_All	1.2263	0.15	--
Down	Unigene27339_All	1.5328	0.1875	--
Down	Unigene31791_All	36.3843	4.4711	--
Down	Unigene1831_All	9.3614	1.1516	--
Down	Unigene2961_All	11.2906	1.3898	VOZ1 (VASCULAR PLANT ONE ZINC FINGER PROTEIN); transcription activator [Arabidopsis thaliana] >gi|145324058|ref|NP_001077618.1| VOZ1 (VASCULAR PLANT ONE ZINC FINGER PROTEIN); transcription activator [Arabidopsis thaliana] >gi|6560771|gb|AAF16771.1|AC010155_24 F3M18.4 [Arabidopsis thaliana] >gi|46849555|dbj|BAD17857.1| transcription factor AtVOZ1 [Arabidopsis thaliana] >gi|56236052|gb|AAV84482.1| …
Down	Unigene42540_All	138.729	17.0771	--
Down	Unigene11436_All	52.9192	6.5179	zinc finger (C3HC4-type RING finger) family protein [Arabidopsis thaliana] >gi|9759335|dbj|BAB09844.1| retroelement pol polyprotein-like [Arabidopsis thaliana]
Down	Unigene26344_All	7.2481	0.8947	leucine-rich repeat family protein [Arabidopsis thaliana] >gi|3176660|gb|AAC18784.1| Similar to ERECTA receptor protein kinase gb|U47029 from A. thaliana [Arabidopsis thaliana] >gi|224589465|gb|ACN59266.1| leucine-rich repeat receptor-like protein kinase [Arabidopsis thaliana]
Down	Unigene4765_All	16.1942	2.0031	Zinc finger, CCHC-type [Medicago truncatula]
Down	Unigene29185_All	6.4681	0.8004	disease resistance protein [Glycine max]
Down	Unigene2347_All	72.0806	8.9329	Os10g0438500 [Oryza sativa (japonica cultivar-group)] >gi|110289139|gb|AAP53951.2| F-box domain containing protein, expressed [Oryza sativa (japonica cultivar-group)] >gi|113639290|dbj|BAF26595.1| Os10g0438500 [Oryza sativa Japonica Group]
Down	Unigene14439_All	77.6573	9.6306	dehydration-responsive element binding protein [Galega orientalis]
Down	Unigene28952_All	4.3745	0.5425	predicted protein [Physcomitrella patens subsp. patens] >gi|162665191|gb|EDQ51883.1| predicted protein [Physcomitrella patens subsp. patens]
Down	Unigene24854_All	9.4103	1.1681	--
Down	Unigene33457_All	11.2059	1.391	ATP binding / kinase/ protein kinase/ protein serine/threonine kinase/ protein tyrosine kinase [Arabidopsis thaliana]
Down	Unigene51_All	62.1638	7.7247	--
Down	Unigene3944_All	46.0708	5.725	inositol or phosphatidylinositol kinase/ phosphotransferase, alcohol group as acceptor [Arabidopsis thaliana]
Down	Unigene407_All	8.3818	1.0416	white-brown-complex ABC transporter family [Populus trichocarpa] >gi|222867394|gb|EEF04525.1| white-brown-complex ABC transporter family [Populus trichocarpa]
Down	Unigene2545_All	7.9365	0.9875	ZYRO0G21318p [Zygosaccharomyces rouxii] >gi|238941798|emb|CAR29971.1| ZYRO0G21318p [Zygosaccharomyces rouxii]
Down	Unigene21925_All	4.1776	0.5205	--
Down	Unigene26426_All	2.6917	0.3354	selenium-binding protein-like [Oryza sativa Japonica Group]
Down	Unigene3595_All	60.2391	7.5069	probable aquaporin [Picea mariana]
Down	Unigene40436_All	32.3852	4.0475	--
Down	Unigene14185_All	110.984	13.8726	Os05g0195200 [Oryza sativa (japonica cultivar-group)] >gi|75261578|sp|Q6L4N4.1|C3H35_ORYSJ RecName: Full=Zinc finger CCCH domain-containing protein 35; Short=OsC3H35; AltName: Full=Protein DELAY OF THE ONSET OF SENESCENCE-like >gi|113578412|dbj|BAF16775.1| Os05g0195200 [Oryza sativa Japonica Group]
Down	Unigene25592_All	3.843	0.4806	Os06g0171800 [Oryza sativa (japonica cultivar-group)] >gi|113594977|dbj|BAF18851.1| Os06g0171800 [Oryza sativa Japonica Group]
Down	Unigene27747_All	3.503	0.4381	--
Down	Unigene23983_All	5.7018	0.7131	--
Down	Unigene32734_All	6.0123	0.752	--
Down	Unigene28896_All	4.9333	0.618	intron maturase, type II family protein [Arabidopsis thaliana]
Down	Unigene829_All	6.9253	0.8683	caffeate O-methyltransferase [Pinus taeda] >gi|54634522|gb|AAV36307.1| caffeate O-methyltransferase [Pinus taeda] >gi|54634532|gb|AAV36311.1| caffeate O-methyltransferase [Pinus taeda] >gi|54634537|gb|AAV36313.1| caffeate O-methyltransferase [Pinus taeda] >gi|54634542|gb|AAV36315.1| caffeate O-methyltransferase [Pinus taeda] >gi|54634547|gb|AAV36317.1| caffeate O-methyltransferase [Pinus taeda] >…
Down	Unigene7269_All	55.6158	6.9804	TRY (TRIPTYCHON); DNA binding / transcription factor [Arabidopsis thaliana] >gi|75328865|sp|Q8GV05.1|TRY_ARATH RecName: Full=Transcription factor TRY; AltName: Full=Protein TRIPTYCHON >gi|26516846|gb|AAN78321.1| TRIPTYCHON [Arabidopsis thaliana] >gi|41618970|gb|AAS09993.1| MYB transcription factor [Arabidopsis thaliana] >gi|88900370|gb|ABD57497.1| At5g53200 [Arabidopsis thaliana]
Down	Unigene36747_All	12.0275	1.5096	--
Down	Unigene4630_All	33.0172	4.1446	methyltransferase [Arabidopsis thaliana] >gi|124301150|gb|ABN04827.1| At5g54400 [Arabidopsis thaliana]
Down	Unigene28311_All	9.3633	1.176	Os06g0163300 [Oryza sativa (japonica cultivar-group)]
Down	Unigene21714_All	8.3315	1.048	RecName: Full=Taxadiene 5-alpha hydroxylase >gi|64180315|gb|AAQ56240.2| taxadiene 5-alpha hydroxylase [Taxus cuspidata]
Down	Unigene25755_All	4.8661	0.6121	alpha-tubulin [Gossypium hirsutum] >gi|223453026|gb|ACM89777.1| alpha-tubulin 10 [Gossypium hirsutum]
Down	Unigene26737_All	7.7294	0.9756	ATRBL14 (ARABIDOPSIS RHOMBOID-LIKE PROTEIN 14); zinc ion binding [Arabidopsis thaliana] >gi|75247670|sp|Q8RXW0.1|Y3761_ARATH RecName: Full=Uncharacterized protein At3g17611
Down	Unigene13799_All	9.6282	1.2156	zinc finger (MYND type) family protein / F-box family protein [Arabidopsis thaliana] >gi|75173237|sp|Q9FYF9.1|FB76_ARATH RecName: Full=F-box protein At1g67340 >gi|9828618|gb|AAG00241.1|AC002130_6 F1N21.16 [Arabidopsis thaliana] >gi|16209726|gb|AAL14418.1| At1g67340/F1N21_16 [Arabidopsis thaliana]
Down	Unigene28400_All	6.3793	0.8057	RecName: Full=Heat shock 70 kDa protein >gi|18357|emb|CAA42685.1| heat shock protein 70 [Daucus carota]
Down	Unigene27478_All	6.0656	0.7674	pentatricopeptide (PPR) repeat-containing protein [Arabidopsis thaliana]
Down	Unigene20532_All	136.586	17.322	phosphate translocator-related [Arabidopsis thaliana]
Down	Unigene22765_All	2.6664	0.3386	--
Down	Unigene26744_All	5.2649	0.6686	--
Down	Unigene23315_All	14.0101	1.7792	--
Down	Unigene24054_All	2.3394	0.2971	--
Down	Unigene33250_All	2.6493	0.3365	folic acid binding / transferase [Arabidopsis thaliana] >gi|20197692|gb|AAD20912.2| expressed protein [Arabidopsis thaliana]
Down	Unigene3855_All	27.2677	3.468	--
Down	Unigene19120_All	265.393	33.7576	PR10 protein [Pinus monticola]
Down	Unigene10003_All	14.7587	1.8777	SD2-5 (S-DOMAIN-2 5); carbohydrate binding / kinase/ protein kinase [Arabidopsis thaliana]
Down	Unigene2386_All	14.7966	1.8853	Os02g0502500 [Oryza sativa (japonica cultivar-group)] >gi|113536433|dbj|BAF08816.1| Os02g0502500 [Oryza sativa Japonica Group]
Down	Unigene33608_All	4.2403	0.5411	ATP binding [Arabidopsis thaliana]
Down	Unigene7755_All	9.0734	1.1612	--
Down	Unigene32835_All	5.649	0.723	EIX receptor 2 [Solanum lycopersicum]
Down	Unigene12755_All	253.055	32.4391	f-box family protein [Populus trichocarpa] >gi|222855258|gb|EEE92805.1| f-box family protein [Populus trichocarpa]
Down	Unigene27386_All	8.9961	1.1536	--
Down	Unigene33580_All	4.0701	0.5226	Os03g0253600 [Oryza sativa (japonica cultivar-group)] >gi|108707217|gb|ABF95012.1| expressed protein [Oryza sativa (japonica cultivar-group)] >gi|113548052|dbj|BAF11495.1| Os03g0253600 [Oryza sativa Japonica Group]
Down	Unigene29204_All	3.9142	0.5026	Os01g0180600 [Oryza sativa (japonica cultivar-group)] >gi|113531739|dbj|BAF04122.1| Os01g0180600 [Oryza sativa Japonica Group]
Down	Unigene26785_All	4.8938	0.6303	Os04g0683800 [Oryza sativa (japonica cultivar-group)] >gi|32488702|emb|CAE03445.1| OSJNBa0088H09.3 [Oryza sativa (japonica cultivar-group)] >gi|113565876|dbj|BAF16219.1| Os04g0683800 [Oryza sativa Japonica Group]
Down	Unigene12579_All	66.9347	8.6321	--
Down	Unigene18633_All	428.844	55.4884	--
Down	Unigene9807_All	44.19	5.7186	tubby-like protein [Physcomitrella patens subsp. patens] >gi|162680431|gb|EDQ66867.1| tubby-like protein [Physcomitrella patens subsp. patens]
Down	Unigene41857_All	72.9419	9.4423	AP2/ERF domain-containing transcription factor [Populus trichocarpa] >gi|222843890|gb|EEE81437.1| AP2/ERF domain-containing transcription factor [Populus trichocarpa]
Down	Unigene24034_All	1.5711	0.2034	ATP binding/protein serine/threonine kinase [Glycine max]
Down	Unigene32392_All	2.6152	0.3386	exostosin family protein [Arabidopsis thaliana] >gi|44917463|gb|AAS49056.1| At3g57630 [Arabidopsis thaliana] >gi|46931284|gb|AAT06446.1| At3g57630 [Arabidopsis thaliana]
Down	Unigene27060_All	1.8853	0.2441	--
Down	Unigene25002_All	2.4792	0.321	--
Down	Unigene30080_All	3.7188	0.4815	--
Down	Unigene29436_All	8.0267	1.0393	--
Down	Unigene32906_All	6.5029	0.842	receptor-like protein kinase precusor-like protein [Glycine max] >gi|223452568|gb|ACM89611.1| receptor-like protein kinase [Glycine max]
Down	Unigene31014_All	3.3225	0.4302	--
Down	Unigene31901_All	2.9162	0.3776	--
Down	Unigene31906_All	2.9162	0.3776	--
Down	Unigene33213_All	8.9679	1.1612	unknown [Picea sitchensis]
Down	Unigene29027_All	9.6282	1.2467	--
Down	Unigene21397_All	1.689	0.2187	ripening regulated protein DDTFR18 [Solanum lycopersicum]
Down	Unigene37725_All	9.2125	1.1929	glycosyl hydrolase family 17 protein [Arabidopsis thaliana] >gi|75154301|sp|Q8L868.1|E1311_ARATH RecName: Full=Glucan endo-1,3-beta-glucosidase 11; AltName: Full=(1->3)-beta-glucan endohydrolase 11; Short=(1->3)-beta-glucanase 11; AltName: Full=Beta-1,3-endoglucanase 11; Short=Beta-1,3-glucanase 11; Flags: Precursor
Down	Unigene31863_All	5.8746	0.7607	--
Down	Unigene23462_All	4.4667	0.5784	--
Down	Unigene32132_All	2.7955	0.362	--
Down	Unigene31031_All	3.309	0.4285	CPuORF37 (Conserved peptide upstream open reading frame 37) [Arabidopsis thaliana]
Down	Unigene31698_All	3.0363	0.3932	--
Down	Unigene32071_All	2.8247	0.3658	Os06g0585900 [Oryza sativa (japonica cultivar-group)]
Down	Unigene15198_All	76.5875	9.9269	Os05g0195200 [Oryza sativa (japonica cultivar-group)] >gi|75261578|sp|Q6L4N4.1|C3H35_ORYSJ RecName: Full=Zinc finger CCCH domain-containing protein 35; Short=OsC3H35; AltName: Full=Protein DELAY OF THE ONSET OF SENESCENCE-like >gi|113578412|dbj|BAF16775.1| Os05g0195200 [Oryza sativa Japonica Group]
Down	Unigene10054_All	23.4083	3.0423	dof transcription factor [Pinus pinaster]
Down	Unigene530_All	13.6461	1.7765	glucosyltransferase [Nicotiana tabacum]
Down	Unigene10214_All	106.006	13.8068	Os01g0861900 [Oryza sativa (japonica cultivar-group)] >gi|113534409|dbj|BAF06792.1| Os01g0861900 [Oryza sativa Japonica Group]
Down	Unigene24575_All	3.5602	0.464	MEE40 (maternal effect embryo arrest 40) [Arabidopsis thaliana] >gi|75174107|sp|Q9LFF1.1|PP281_ARATH RecName: Full=Pentatricopeptide repeat-containing protein At3g53700, chloroplastic; AltName: Full=Protein MATERNAL EFFECT EMBRYO ARREST 40; Flags: Precursor >gi|15982931|gb|AAL09812.1| AT3g53700/F4P12_400 [Arabidopsis thaliana]
Down	Unigene10108_All	19.0886	2.4889	Os02g0730400 [Oryza sativa (japonica cultivar-group)] >gi|113537544|dbj|BAF09927.1| Os02g0730400 [Oryza sativa Japonica Group]
Down	Unigene9032_All	183.74	23.9707	Hypothetical protein [Arabidopsis thaliana]
Down	Unigene375_All	20.0683	2.6187	MOT1 (molybdate transporter 1); molybdate ion transmembrane transporter/ sulfate transmembrane transporter [Arabidopsis thaliana]
Down	Unigene29203_All	14.8425	1.9374	expressed protein [Oryza sativa (japonica cultivar-group)]
Down	Unigene7368_All	89.5606	11.6922	dirigent-like protein [Picea sitchensis]
Down	Unigene17015_All	42.2285	5.5185	Os10g0442300 [Oryza sativa Japonica Group]
Down	Unigene1826_All	15.5322	2.0329	--
Down	Unigene45856_All	5.257	0.6888	--
Down	Unigene33592_All	2.7437	0.3595	--
Down	Unigene27827_All	3.6954	0.4842	--
Down	Unigene22274_All	13.3231	1.7457	--
Down	Unigene44407_All	297.328	38.9675	cell attachment protein in somatic embryogenesis [Daucus carota] >gi|55785663|dbj|BAD72577.1| cell attachment protein in somatic embryogenesis [Daucus carota]
Down	Unigene41524_All	253.964	33.3369	histone H1 WH1B.1 [Triticum aestivum]
Down	Unigene23656_All	7.1401	0.9373	--
Down	Unigene24564_All	9.804	1.2902	--
Down	Unigene9741_All	13.4554	1.7721	C2 domain-containing protein [Arabidopsis thaliana] >gi|6729531|emb|CAB67616.1| anthranilate phosphoribosyltransferase-like protein [Arabidopsis thaliana]
Down	Unigene13432_All	28.7244	3.7856	unknown [Picea sitchensis]
Down	Unigene10094_All	30.9199	4.0818	Os02g0692000 [Oryza sativa (japonica cultivar-group)] >gi|41052984|dbj|BAD07893.1| zinc finger (C3HC4-type RING finger)-like [Oryza sativa Japonica Group] >gi|41053267|dbj|BAD07693.1| zinc finger (C3HC4-type RING finger)-like [Oryza sativa Japonica Group] >gi|113537327|dbj|BAF09710.1| Os02g0692000 [Oryza sativa Japonica Group]
Down	Unigene27746_All	2.8797	0.3803	--
Down	Unigene25930_All	2.3655	0.3124	--
Down	Unigene24447_All	4.1396	0.5467	--
Down	Unigene28635_All	3.714	0.4905	Os01g0167750 [Oryza sativa Japonica Group]
Down	Unigene28633_All	3.2574	0.4302	RecName: Full=Peroxiredoxin Q, chloroplastic; AltName: Full=Thioredoxin reductase; Flags: Precursor >gi|39748708|dbj|BAD04985.1| peroxiredoxin Q [Gentiana triflora]
Down	Unigene25010_All	2.6493	0.3499	--
Down	Unigene31394_All	4.6389	0.6127	RecName: Full=Peroxiredoxin Q, chloroplastic; AltName: Full=Thioredoxin reductase; Flags: Precursor >gi|6899842|dbj|BAA90524.1| peroxiredoxin Q [Sedum lineare]
Down	Unigene27279_All	2.9149	0.385	--
Down	Unigene32722_All	3.4357	0.4538	--
Down	Unigene27621_All	3.9217	0.518	--
Down	Unigene21859_All	2.5974	0.3431	pseudo response regulator [Populus trichocarpa] >gi|222833824|gb|EEE72301.1| pseudo response regulator [Populus trichocarpa]
Down	Unigene590_All	545.665	72.3153	RecName: Full=Cytochrome P450 750A1; AltName: Full=Cytochrome P450 CYPC >gi|59800268|gb|AAX07433.1| cytochrome P450 CYPC [Pinus taeda]
Down	Unigene30032_All	31.1298	4.1309	--
Down	Unigene4058_All	30.7384	4.079	--
Down	Unigene32881_All	18.173	2.4116	At3g01516 [Arabidopsis thaliana] >gi|46359831|gb|AAS88779.1| At3g01516 [Arabidopsis thaliana]
Down	Unigene27807_All	3.8793	0.5153	--
Down	Unigene32648_All	4.6837	0.6248	ORF45d [Pinus koraiensis] >gi|29469761|gb|AAO74089.1| ORF45d [Pinus koraiensis]
Down	Unigene31807_All	5.7645	0.769	--
Down	Unigene22801_All	3.1921	0.4259	--
Down	Unigene43523_All	28.41	3.7969	--
Down	Unigene29082_All	21.1546	2.8276	scpl31 (serine carboxypeptidase-like 31); serine-type carboxypeptidase [Arabidopsis thaliana] >gi|133778908|gb|ABO38794.1| At1g11080 [Arabidopsis thaliana]
Down	Unigene31978_All	12.5584	1.6811	--
Down	Unigene33196_All	4.3937	0.5897	--
Down	Unigene21326_All	4.2412	0.5693	stress-enhanced protein 4 [Arabidopsis thaliana]
Down	Unigene27731_All	4.1249	0.5537	--
Down	Unigene11543_All	32.5605	4.3871	rapid alkalinization factor preproprotein [Nicotiana attenuata]
Down	Unigene1767_All	6.9134	0.9317	--
Down	Unigene28141_All	4.7688	0.6427	--
Down	Unigene27246_All	13.8678	1.869	--
Down	Unigene27692_All	6.6384	0.8947	--
Down	Unigene16293_All	66.8752	9.0212	unknown [Picea sitchensis]
Down	Unigene9368_All	51.9386	7.0173	dirigent-like protein pDIR12 [Picea glauca]
Down	Unigene29443_All	13.4566	1.8189	--
Down	Unigene33661_All	6.1566	0.8331	SBP-domain protein 13 [Physcomitrella patens]
Down	Unigene33220_All	12.7867	1.7303	--
Down	Unigene9909_All	84.596	11.4559	Os06g0625500 [Oryza sativa (japonica cultivar-group)] >gi|75119143|sp|Q69TY4.1|PR2E1_ORYSJ RecName: Full=Peroxiredoxin-2E-1, chloroplastic; AltName: Full=Peroxiredoxin IIE-1; AltName: Full=Thioredoxin reductase 2E-1; Flags: Precursor >gi|113596153|dbj|BAF20027.1| Os06g0625500 [Oryza sativa Japonica Group]
Down	Unigene26161_All	5.3352	0.7227	Os10g0577400 [Oryza sativa (japonica cultivar-group)] >gi|31433675|gb|AAP55159.1| expressed protein [Oryza sativa (japonica cultivar-group)] >gi|113640022|dbj|BAF27327.1| Os10g0577400 [Oryza sativa Japonica Group]
Down	Unigene13206_All	91.0533	12.3411	--
Down	Unigene26953_All	8.1512	1.105	pectinacetylesterase family protein [Arabidopsis thaliana]
Down	Unigene42710_All	913.015	123.948	cell attachment protein in somatic embryogenesis [Daucus carota] >gi|55785663|dbj|BAD72577.1| cell attachment protein in somatic embryogenesis [Daucus carota]
Down	Unigene4385_All	13.6677	1.8576	nucleobase ascorbate transporter [Populus trichocarpa] >gi|222850061|gb|EEE87608.1| nucleobase ascorbate transporter [Populus trichocarpa]
Down	Unigene33473_All	35.2728	4.7962	tubby-like protein [Physcomitrella patens subsp. patens] >gi|162680431|gb|EDQ66867.1| tubby-like protein [Physcomitrella patens subsp. patens]
Down	Unigene31650_All	63.8232	8.682	zinc finger (MYND type) family protein / F-box family protein [Arabidopsis thaliana] >gi|75173237|sp|Q9FYF9.1|FB76_ARATH RecName: Full=F-box protein At1g67340 >gi|9828618|gb|AAG00241.1|AC002130_6 F1N21.16 [Arabidopsis thaliana] >gi|16209726|gb|AAL14418.1| At1g67340/F1N21_16 [Arabidopsis thaliana]
Down	Unigene41356_All	7.2181	0.9819	U-box domain-containing protein [Arabidopsis thaliana] >gi|122163922|sp|Q058P4.1|PUB30_ARATH RecName: Full=U-box domain-containing protein 30; AltName: Full=Plant U-box protein 30 >gi|115646761|gb|ABJ17109.1| At3g49810 [Arabidopsis thaliana]
Down	Unigene4532_All	24.3745	3.3169	ovate-like protein [Nicotiana tabacum]
Down	Unigene11283_All	26.0673	3.5481	RecName: Full=UPF0497 membrane protein 1
Down	Unigene28822_All	13.6872	1.8668	LBD40 (LOB DOMAIN-CONTAINING PROTEIN 40) [Arabidopsis thaliana] >gi|29428077|sp|Q9ZW96.1|LBD40_ARATH RecName: Full=LOB domain-containing protein 40; AltName: Full=ASYMMETRIC LEAVES 2-like protein 37; Short=AS2-like protein 37 >gi|4204277|gb|AAD10658.1| Hypothetical protein [Arabidopsis thaliana] >gi|38603952|gb|AAR24721.1| At1g67100 [Arabidopsis thaliana] >gi|44681432|gb|AAS47656.1| At1g67100 [Ar…
Down	Unigene2084_All	22.6959	3.0961	Os04g0444700 [Oryza sativa (japonica cultivar-group)] >gi|38344537|emb|CAD40973.2| OSJNBa0027P08.5 [Oryza sativa (japonica cultivar-group)]
Down	Unigene9911_All	29.6726	4.048	Os03g0290900 [Oryza sativa (japonica cultivar-group)] >gi|108707604|gb|ABF95399.1| expressed protein [Oryza sativa (japonica cultivar-group)] >gi|113548268|dbj|BAF11711.1| Os03g0290900 [Oryza sativa Japonica Group]
Down	Unigene1528_All	5.3827	0.7344	--
Down	Unigene8966_All	10.2046	1.3948	Os01g0741200 [Oryza sativa (japonica cultivar-group)] >gi|113533737|dbj|BAF06120.1| Os01g0741200 [Oryza sativa Japonica Group]
Down	Unigene26203_All	8.1419	1.1132	--
Down	Unigene13944_All	11.9772	1.6402	Os01g0129600 [Oryza sativa (japonica cultivar-group)] >gi|113531449|dbj|BAF03832.1| Os01g0129600 [Oryza sativa Japonica Group]
Down	Unigene7687_All	69.899	9.5866	--
Down	Unigene28276_All	1.0339	0.1422	--
Down	Unigene31186_All	1.526	0.2099	--
Down	Unigene22070_All	1.2759	0.1755	ACRE 276-like protein [Solanum tuberosum]
Down	Unigene21638_All	1.8342	0.2523	--
Down	Unigene29739_All	1.8342	0.2523	--
Down	Unigene21327_All	1.5572	0.2142	YALI0B23188p [Yarrowia lipolytica] >gi|49647121|emb|CAG83508.1| YALI0B23188p [Yarrowia lipolytica]
Down	Unigene25914_All	1.603	0.2205	--
Down	Unigene29809_All	1.8167	0.2499	--
Down	Unigene26910_All	1.4961	0.2058	predicted protein [Physcomitrella patens subsp. patens] >gi|162693200|gb|EDQ79553.1| predicted protein [Physcomitrella patens subsp. patens]
Down	Unigene31353_All	1.4961	0.2058	--
Down	Unigene30602_All	1.6444	0.2262	--
Down	Unigene27111_All	1.2889	0.1773	receptor-like protein kinase [Elaeis guineensis]
Down	Unigene25663_All	2.3168	0.3187	--
Down	Unigene25863_All	2.9347	0.4037	--
Down	Unigene23969_All	1.7185	0.2364	--
Down	Unigene22436_All	1.8886	0.2598	PpPPR_77 [Physcomitrella patens]
Down	Unigene29424_All	1.8886	0.2598	--
Down	Unigene29339_All	1.9075	0.2624	Os12g0488700 [Oryza sativa (japonica cultivar-group)]
Down	Unigene21614_All	1.2845	0.1767	--
Down	Unigene21444_All	1.2387	0.1704	tir-nbs-lrr resistance protein [Populus trichocarpa] >gi|222838161|gb|EEE76526.1| tir-nbs-lrr resistance protein [Populus trichocarpa]
Down	Unigene24278_All	1.2387	0.1704	--
Down	Unigene28039_All	2.8176	0.3876	--
Down	Unigene27979_All	2.5777	0.3546	--
Down	Unigene27703_All	3.3613	0.4624	--
Down	Unigene27498_All	1.898	0.2611	--
Down	Unigene31805_All	2.8052	0.3859	oxidoreductase, aldo/keto reductase family protein, expressed [Oryza sativa (japonica cultivar-group)]
Down	Unigene21695_All	1.1667	0.1605	--
Down	Unigene29991_All	1.7744	0.2441	ubiquitin thiolesterase [Arabidopsis thaliana] >gi|34365703|gb|AAQ65163.1| At4g08940 [Arabidopsis thaliana]
Down	Unigene21707_All	1.7744	0.2441	transcription elongation factor SPT6 [Physcomitrella patens subsp. patens] >gi|162692170|gb|EDQ78528.1| transcription elongation factor SPT6 [Physcomitrella patens subsp. patens]
Down	Unigene29996_All	1.7744	0.2441	--
Down	Unigene28567_All	3.692	0.5079	--
Down	Unigene30580_All	3.3031	0.4544	--
Down	Unigene21473_All	1.4451	0.1988	basic helix-loop-helix (bHLH) family protein [Arabidopsis thaliana] >gi|75309142|sp|Q9FJL4.1|BH078_ARATH RecName: Full=Transcription factor bHLH78; AltName: Full=Transcription factor EN 86; AltName: Full=bHLH transcription factor bHLH078; AltName: Full=Basic helix-loop-helix protein 78; Short=bHLH 78; Short=AtbHLH78
Down	Unigene25459_All	2.8524	0.3924	Os12g0611900 [Oryza sativa (japonica cultivar-group)] >gi|113649762|dbj|BAF30274.1| Os12g0611900 [Oryza sativa Japonica Group]
Down	Unigene27578_All	1.4182	0.1951	transferase, transferring glycosyl groups [Arabidopsis thaliana] >gi|91806858|gb|ABE66156.1| UDP-glucoronosyl/UDP-glucosyl transferase family protein [Arabidopsis thaliana]
Down	Unigene23264_All	2.1989	0.3025	--
Down	Unigene32374_All	2.4693	0.3397	glutathione transporter [Zea mays]
Down	Unigene30851_All	3.1925	0.4392	--
Down	Unigene30508_All	1.6733	0.2302	response regulator 1 [Pinus pinea]
Down	Unigene21081_All	1.6733	0.2302	--
Down	Unigene21502_All	1.7031	0.2343	--
Down	Unigene24229_All	3.9637	0.5453	Os01g0938600 [Oryza sativa (japonica cultivar-group)] >gi|57899203|dbj|BAD87313.1| hydroxyproline-rich glycoprotein-like [Oryza sativa Japonica Group] >gi|57900395|dbj|BAD87605.1| hydroxyproline-rich glycoprotein-like [Oryza sativa Japonica Group] >gi|113534873|dbj|BAF07256.1| Os01g0938600 [Oryza sativa Japonica Group]
Down	Unigene29482_All	3.7587	0.5171	--
Down	Unigene31232_All	1.5199	0.2091	pentatricopeptide repeat-containing protein [Priva cordifolia]
Down	Unigene31225_All	1.5199	0.2091	inducer of CBF expression 1 [Picea abies]
Down	Unigene30498_All	5.0198	0.6906	--
Down	Unigene36304_All	8.1388	1.1197	UDP-glucose:glucosyltransferase [Lycium barbarum]
Down	Unigene22285_All	1.5635	0.2151	Tetratricopeptide-like helical [Medicago truncatula]
Down	Unigene33122_All	4.5095	0.6204	--
Down	Unigene30484_All	3.3465	0.4604	--
Down	Unigene24434_All	3.2331	0.4448	--
Down	Unigene23002_All	1.6587	0.2282	unnamed protein product [Vitis vinifera]
Down	Unigene2748_All	14.1607	1.9482	zinc finger (C3HC4-type RING finger) family protein [Arabidopsis thaliana] >gi|68565178|sp|Q6NQG7.1|ATL1L_ARATH RecName: Full=RING-H2 finger protein ATL1L >gi|34365601|gb|AAQ65112.1| At1g49230 [Arabidopsis thaliana]
Down	Unigene2949_All	30.9489	4.2579	G1-like protein [Selaginella moellendorffii]
Down	Unigene32920_All	45.6589	6.2817	histone H1 WH1B.1 [Triticum aestivum]
Down	Unigene31038_All	4.6715	0.6427	Os03g0326600 [Oryza sativa (japonica cultivar-group)] >gi|108707928|gb|ABF95723.1| RNA recognition motif family protein, expressed [Oryza sativa (japonica cultivar-group)] >gi|113548464|dbj|BAF11907.1| Os03g0326600 [Oryza sativa Japonica Group]
Down	Unigene28794_All	10.1825	1.4009	--
Down	Unigene24798_All	3.3348	0.4588	TIR/X [Pinus taeda]
Down	Unigene31523_All	2.9234	0.4022	--
Down	Unigene30966_All	3.14	0.432	--
Down	Unigene32534_All	3.5325	0.486	--
Down	Unigene26473_All	2.3659	0.3255	98b [Daucus carota]
Down	Unigene21635_All	3.4002	0.4678	HAK5 [Solanum lycopersicum]
Down	Unigene22350_All	6.1782	0.85	--
Down	Unigene24585_All	1.6165	0.2224	--
Down	Unigene26182_All	2.5265	0.3476	--
Down	Unigene24715_All	3.1792	0.4374	--
Down	Unigene31757_All	4.2389	0.5832	--
Down	Unigene22182_All	1.7662	0.243	--
Down	Unigene26767_All	1.7662	0.243	--
Down	Unigene30028_All	1.7662	0.243	--
Down	Unigene30036_All	1.7662	0.243	--
Down	Unigene26020_All	2.5519	0.3511	--
Down	Unigene29709_All	3.6683	0.5047	--
Down	Unigene23954_All	2.1078	0.29	--
Down	Unigene32816_All	2.1078	0.29	--
Down	Unigene32379_All	3.7039	0.5096	--
Down	Unigene22500_All	3.1704	0.4362	--
Down	Unigene32725_All	3.2983	0.4538	--
Down	Unigene22194_All	1.8701	0.2573	--
Down	Unigene24443_All	2.5017	0.3442	--
Down	Unigene27894_All	1.3155	0.181	--
Down	Unigene32595_All	2.3192	0.3191	Os03g0839900 [Oryza sativa (japonica cultivar-group)] >gi|108712004|gb|ABF99799.1| Protein kinase domain containing protein, expressed [Oryza sativa (japonica cultivar-group)] >gi|113550316|dbj|BAF13759.1| Os03g0839900 [Oryza sativa Japonica Group]
Down	Unigene31969_All	2.7153	0.3736	--
Down	Unigene22580_All	1.6956	0.2333	pseudouridine synthase family protein [Arabidopsis thaliana] >gi|75212600|sp|Q9SVS0.1|PUS6_ARATH RecName: Full=RNA pseudourine synthase 6, chloroplastic; AltName: Full=RNA-uridine isomerase 6; AltName: Full=RNA pseudouridylate synthase 6; Flags: Precursor
Down	Unigene21628_All	1.6956	0.2333	--
Down	Unigene25710_All	1.7341	0.2386	--
Down	Unigene23503_All	3.4682	0.4772	--
Down	Unigene30178_All	3.4682	0.4772	--
Down	Unigene31396_All	2.9689	0.4085	transferase family protein [Arabidopsis thaliana] >gi|21553834|gb|AAM62927.1| Similar to gb|Z84386 anthranilate N-hydroxycinnamoyl/benzoyltransferase from Dianthus caryophyllus [Arabidopsis thaliana]
Down	Unigene28398_All	2.9689	0.4085	--
Down	Unigene21603_All	1.4673	0.2019	--
Down	Unigene28136_All	2.4455	0.3365	OSJNba0093F12.21 [Oryza sativa (japonica cultivar-group)]
Down	Unigene23649_All	1.75	0.2408	--
Down	Unigene21214_All	1.7827	0.2453	5-alpha-taxadienol-10-beta-hydroxylase [Taxus x media]
Down	Unigene22076_All	1.742	0.2397	--
Down	Unigene29670_All	1.843	0.2536	--
Down	Unigene29695_All	1.843	0.2536	--
Down	Unigene23031_All	1.3975	0.1923	--
Down	Unigene29822_All	1.8081	0.2488	--
Down	Unigene29853_All	1.8081	0.2488	--
Down	Unigene35453_All	1.6097	0.2215	--
Down	Unigene29484_All	1.8793	0.2586	--
Down	Unigene23133_All	1.9665	0.2706	--
Down	Unigene27196_All	0.949	0.1306	--
Down	Unigene16807_All	143.554	19.7725	Os08g0380100 [Oryza sativa (japonica cultivar-group)] >gi|75134780|sp|Q6ZA27.1|BURPC_ORYSJ RecName: Full=BURP domain-containing protein 12; Short=OsBURP12; Flags: Precursor >gi|113623661|dbj|BAF23606.1| Os08g0380100 [Oryza sativa Japonica Group]
Down	Unigene24819_All	18.5626	2.5645	--
Down	Unigene24695_All	13.4825	1.8686	pentatricopeptide (PPR) repeat-containing protein [Arabidopsis thaliana] >gi|75207690|sp|Q9STK5.1|PP269_ARATH RecName: Full=Pentatricopeptide repeat-containing protein At3g48250, chloroplastic; Flags: Precursor
Down	Unigene2628_All	26.5953	3.6905	ovule/fiber cell elongation protein Ghfe1 [Gossypium hirsutum] >gi|226358404|gb|ACO51065.1| fiber cell elongation protein [Gossypium hirsutum]
Down	Unigene28947_All	8.6352	1.1987	unknown [Picea sitchensis]
Down	Unigene27325_All	17.3565	2.4111	--
Down	Unigene12998_All	87.1633	12.1303	Os02g0192700 [Oryza sativa (japonica cultivar-group)] >gi|75139348|sp|Q7F8S5.1|PR2E2_ORYSJ RecName: Full=Peroxiredoxin-2E-2, chloroplastic; AltName: Full=Peroxiredoxin IIE-2; AltName: Full=Thioredoxin reductase 2E-2; Flags: Precursor >gi|113535696|dbj|BAF08079.1| Os02g0192700 [Oryza sativa Japonica Group]
Down	Unigene33455_All	49.289	6.8622	aquaporin, MIP family, NIP subfamily [Populus trichocarpa] >gi|222860707|gb|EEE98254.1| aquaporin, MIP family, NIP subfamily [Populus trichocarpa]
Down	Unigene33655_All	8.6706	1.2073	AT1G12460 [Arabidopsis thaliana]
Down	Unigene27612_All	29.4325	4.1005	--
Down	Unigene28208_All	15.066	2.1013	basic helix-loop-helix (bHLH) family protein [Arabidopsis thaliana] >gi|75336852|sp|Q9S7Y1.1|BH030_ARATH RecName: Full=Transcription factor bHLH30; AltName: Full=Transcription factor EN 53; AltName: Full=bHLH transcription factor bHLH030; AltName: Full=Basic helix-loop-helix protein 30; Short=bHLH 30; Short=AtbHLH30
Down	Unigene45909_All	737.143	102.815	peroxidase [Picea abies]
Down	Unigene6588_All	27.3529	3.818	DELTA-TIP; ammonia transporter/ methylammonium transmembrane transporter/ water channel [Arabidopsis thaliana] >gi|32363275|sp|Q41951.2|TIP21_ARATH RecName: Full=Aquaporin TIP2-1; AltName: Full=Tonoplast intrinsic protein 2-1; Short=AtTIP2;1; AltName: Full=Delta-tonoplast intrinsic protein; Short=Delta-TIP >gi|1145697|gb|AAC49281.1| delta tonoplast integral protein [Arabidopsis thaliana] >gi|9279…
Down	Unigene26220_All	7.4922	1.0471	--
Down	Unigene30759_All	12.6766	1.7717	--
Down	Unigene41418_All	9.9162	1.3891	SCARECROW [Pinus sylvestris]
Down	Unigene23326_All	9.787	1.3722	RNA binding protein [Zea mays] >gi|195623772|gb|ACG33716.1| RNA binding protein [Zea mays]
Down	Unigene2992_All	23.8192	3.3456	cis-prenyltransferase [Periploca sepium]
Down	Unigene27795_All	8.2909	1.1664	Hcr2-0B [Solanum lycopersicum]
Down	Unigene18405_All	36.1674	5.0928	--
Down	Unigene33237_All	42.6412	6.0082	AP2/ERF domain-containing transcription factor [Populus trichocarpa] >gi|222858849|gb|EEE96396.1| AP2/ERF domain-containing transcription factor [Populus trichocarpa]
Down	Unigene9158_All	57.6306	8.1253	predicted protein [Populus trichocarpa] >gi|222862294|gb|EEE99800.1| predicted protein [Populus trichocarpa]
Down	Unigene25697_All	3.1049	0.4381	leucine-rich repeat receptor-like protein kinase [Arabidopsis thaliana]
Down	Unigene24676_All	4.6235	0.6543	--
Down	Unigene21278_All	3.1123	0.442	--
Down	Unigene38006_All	11.1014	1.5766	F27J15.21 [Arabidopsis thaliana] >gi|45476547|gb|AAS65939.1| At1g49000 [Arabidopsis thaliana] >gi|46359837|gb|AAS88782.1| At1g49000 [Arabidopsis thaliana]
Down	Unigene24710_All	6.1088	0.8676	--
Down	Unigene24162_All	11.1228	1.5803	AT-hook DNA-binding protein [Gossypium hirsutum]
Down	Unigene9494_All	84.2443	11.9926	Os02g0509500 [Oryza sativa (japonica cultivar-group)] >gi|113536458|dbj|BAF08841.1| Os02g0509500 [Oryza sativa Japonica Group]
Down	Unigene9208_All	198.396	28.2544	f-box family protein [Populus trichocarpa] >gi|222860804|gb|EEE98346.1| f-box family protein [Populus trichocarpa]
Down	Unigene2769_All	6.0631	0.8644	--
Down	Unigene33427_All	4.7251	0.6741	--
Down	Unigene30359_All	11.4962	1.6402	RecName: Full=Tubulin beta chain; AltName: Full=Beta-tubulin >gi|1743277|emb|CAA70891.1| beta-tubulin 1 [Hordeum vulgare subsp. vulgare] >gi|146760207|emb|CAM58979.1| beta tubulin 1 [Hordeum vulgare subsp. vulgare]
Down	Unigene28243_All	4.3721	0.6238	ETG1 (E2F TARGET GENE 1) [Arabidopsis thaliana] >gi|63003830|gb|AAY25444.1| At2g40550 [Arabidopsis thaliana]
Down	Unigene46082_All	255.631	36.4967	RecName: Full=Epidermis-specific secreted glycoprotein EP1; AltName: Full=52/54 kDa medium protein; Flags: Precursor >gi|349437|gb|AAA33136.1| N-glycosylation sites: (130..138), (244..252), (352..360), (734..742), (748..756), (865..873) [Daucus carota]
Down	Unigene33588_All	5.0788	0.726	predicted protein [Populus trichocarpa] >gi|222846342|gb|EEE83889.1| predicted protein [Populus trichocarpa]
Down	Unigene4623_All	11.9537	1.71	verticillium wilt disease resistance protein [Solanum lycopersicum] >gi|237899601|gb|ACR33105.1| verticillium wilt disease resistance protein [Solanum lycopersicum] >gi|237899603|gb|ACR33106.1| verticillium wilt disease resistance protein [Solanum lycopersicum]
Down	Unigene33788_All	237.333	34.0338	xyloglucan-specific fungal endoglucanase inhibitor protein precursor [Solanum lycopersicum]
Down	Unigene9200_All	64.2677	9.2207	Os09g0445700 [Oryza sativa (japonica cultivar-group)] >gi|113631538|dbj|BAF25219.1| Os09g0445700 [Oryza sativa Japonica Group]
Down	Unigene22453_All	2.8638	0.4111	--
Down	Unigene32935_All	5.7728	0.8287	--
Down	Unigene23216_All	2.9564	0.4244	phototropic-responsive NPH3 family protein [Arabidopsis thaliana] >gi|4587577|gb|AAD25808.1|AC006550_16 F10O3.17 [Arabidopsis thaliana]
Down	Unigene28236_All	6.92	0.9934	--
Down	Unigene28375_All	7.386	1.0603	--
Down	Unigene20985_All	8.4371	1.2112	COX15 (cytochrome c oxidase 15) [Arabidopsis thaliana]
Down	Unigene22979_All	5.37	0.7709	--
Down	Unigene30742_All	4.6476	0.6672	--
Down	Unigene28229_All	4.7277	0.6787	--
Down	Unigene28797_All	6.9419	0.9966	--
Down	Unigene32842_All	3.0133	0.4326	kelch repeat-containing F-box family protein [Arabidopsis thaliana] >gi|75170835|sp|Q9FII1.1|FK118_ARATH RecName: Full=F-box/kelch-repeat protein At5g42360 >gi|14194153|gb|AAK56271.1|AF367282_1 AT5g42360/MDH9_5 [Arabidopsis thaliana] >gi|23506065|gb|AAN28892.1| At5g42360/MDH9_5 [Arabidopsis thaliana]
Down	Unigene32369_All	7.0992	1.0192	--
Down	Unigene32197_All	3.7307	0.5356	--
Down	Unigene22832_All	2.9805	0.4279	--
Down	Unigene32349_All	3.5844	0.5146	cytokinin oxidase [Populus trichocarpa] >gi|222855444|gb|EEE92991.1| cytokinin oxidase [Populus trichocarpa]
Down	Unigene28021_All	4.882	0.7009	Os01g0374200 [Oryza sativa Japonica Group]
Down	Unigene26179_All	2.3487	0.3372	--
Down	Unigene21071_All	2.8563	0.4101	FACT complex subunit [Physcomitrella patens subsp. patens] >gi|162664770|gb|EDQ51477.1| FACT complex subunit [Physcomitrella patens subsp. patens]
Down	Unigene28893_All	14.9081	2.1423	--
Down	Unigene22302_All	4.4062	0.6342	Os03g0113500 [Oryza sativa (japonica cultivar-group)]
Down	Unigene37300_All	281.47	40.5538	UDP-glucosyltransferase family protein [Pseudotsuga menziesii] >gi|197307052|gb|ACH59877.1| UDP-glucosyltransferase family protein [Pseudotsuga menziesii]
Down	Unigene1581_All	7.1124	1.0266	expressed protein [Oryza sativa Japonica Group]
Down	Unigene24259_All	5.245	0.7596	--
Down	Unigene23991_All	5.2374	0.7585	--
Down	Unigene33365_All	3.5463	0.5136	--
Down	Unigene11406_All	57.4357	8.3187	At1g70370/F17O7_9 [Arabidopsis thaliana] >gi|23308227|gb|AAN18083.1| At1g70370/F17O7_9 [Arabidopsis thaliana]
Down	Unigene5477_All	20.5059	2.9743	--
Down	Unigene46548_All	843.819	122.399	GID1-5 [Gossypium hirsutum]
Down	Unigene8230_All	17.5316	2.5473	leucine-rich repeat transmembrane protein kinase [Glycine max]
Down	Unigene4743_All	9.5144	1.3826	Os06g0229200 [Oryza sativa (japonica cultivar-group)] >gi|113595253|dbj|BAF19127.1| Os06g0229200 [Oryza sativa Japonica Group]
Down	Unigene9455_All	38.538	5.6007	pectin methylesterase-like protein [Taiwania cryptomerioides]
Down	Unigene5569_All	54.9151	7.9818	SEC14 cytosolic factor family protein / phosphoglyceride transfer family protein [Arabidopsis thaliana] >gi|75202761|sp|Q9SCU1.1|PATL6_ARATH RecName: Full=Patellin-6 >gi|16930483|gb|AAL31927.1|AF419595_1 AT3g51670/T18N14_50 [Arabidopsis thaliana] >gi|25141223|gb|AAN73306.1| At3g51670/T18N14_50 [Arabidopsis thaliana]
Down	Unigene46042_All	486.259	70.7377	xyloglucan-specific fungal endoglucanase inhibitor protein precursor [Solanum lycopersicum]
Down	Unigene3516_All	20.6103	3.0017	expansin [Pinus taeda]
Down	Unigene25407_All	12.9712	1.8895	--
Down	Unigene28596_All	5.2987	0.7719	WAKL4 (WALL ASSOCIATED KINASE-LIKE 4); kinase [Arabidopsis thaliana]
Down	Unigene2699_All	24.0302	3.5052	glycosyltransferase family protein [Arabidopsis thaliana]
Down	Unigene11422_All	39.4135	5.752	RecName: Full=Serine carboxypeptidase-like 31; Flags: Precursor >gi|1931640|gb|AAB65475.1| Serine carboxypeptidase isolog; 30227-33069 [Arabidopsis thaliana]
Down	Unigene29164_All	8.4972	1.2406	--
Down	Unigene16045_All	22.8588	3.3401	pectin methylesterase-like protein [Taiwania cryptomerioides]
Down	Unigene8105_All	57.8325	8.4522	--
Down	Unigene1833_All	9.5294	1.3954	--
Down	Unigene6206_All	38.1833	5.5914	cytochrome P450 [Populus trichocarpa] >gi|222860166|gb|EEE97713.1| cytochrome P450 [Populus trichocarpa]
Down	Unigene25062_All	17.1986	2.5221	Amine oxidase [Medicago truncatula]
Down	Unigene24424_All	2.0855	0.306	--
Down	Unigene32589_All	2.1809	0.32	--
Down	Unigene21617_All	1.4053	0.2062	--
Down	Unigene24201_All	2.1481	0.3152	--
Down	Unigene26292_All	2.1481	0.3152	--
Down	Unigene31728_All	2.6592	0.3902	--
Down	Unigene28223_All	2.6012	0.3817	--
Down	Unigene23768_All	3.2077	0.4707	--
Down	Unigene31621_All	2.6993	0.3961	--
Down	Unigene31241_All	2.8499	0.4182	GPI transamidase component Gpi16 subunit family protein [Arabidopsis thaliana]
Down	Unigene31295_All	2.8274	0.4149	--
Down	Unigene29686_All	3.4557	0.5071	--
Down	Unigene25624_All	3.5238	0.5171	--
Down	Unigene30553_All	3.1101	0.4564	--
Down	Unigene31372_All	5.5885	0.8201	--
Down	Unigene23881_All	1.8726	0.2748	--
Down	Unigene28478_All	10.6993	1.5701	--
Down	Unigene32472_All	2.2494	0.3301	--
Down	Unigene24438_All	2.7407	0.4022	--
Down	Unigene25923_All	2.2637	0.3322	--
Down	Unigene27103_All	4.2078	0.6175	Os02g0615800 [Oryza sativa (japonica cultivar-group)] >gi|113536963|dbj|BAF09346.1| Os02g0615800 [Oryza sativa Japonica Group]
Down	Unigene24773_All	13.3014	1.952	cytochrome P450 [Populus trichocarpa] >gi|222874188|gb|EEF11319.1| cytochrome P450 [Populus trichocarpa]
Down	Unigene25806_All	8.5157	1.2497	--
Down	Unigene32165_All	2.4497	0.3595	--
Down	Unigene24719_All	2.896	0.425	--
Down	Unigene22260_All	2.0674	0.3034	pentatricopeptide repeat protein [Picea abies]
Down	Unigene29931_All	6.7166	0.9857	--
Down	Unigene29791_All	3.4063	0.4999	--
Down	Unigene24660_All	2.4455	0.3589	--
Down	Unigene30799_All	3.0056	0.4411	--
Down	Unigene33128_All	3.3742	0.4952	At2g04039/At2g04039 [Arabidopsis thaliana]
Down	Unigene26202_All	1.8874	0.277	--
Down	Unigene21194_All	2.0794	0.3052	--
Down	Unigene40617_All	47.8211	7.0243	RAV [Nicotiana tabacum]
Down	Unigene9165_All	73.6837	10.8392	ch-cobra [Cunninghamia lanceolata]
Down	Unigene9304_All	18.5995	2.7374	early nodulin-like protein 1 [Zea mays] >gi|195639672|gb|ACG39304.1| early nodulin-like protein 1 precursor [Zea mays]
Down	Unigene13021_All	40.0555	5.9013	Os01g0213400 [Oryza sativa (japonica cultivar-group)] >gi|14164470|dbj|BAB55721.1| ring-H2 zinc finger protein-like [Oryza sativa Japonica Group] >gi|113531913|dbj|BAF04296.1| Os01g0213400 [Oryza sativa Japonica Group]
Down	Unigene38987_All	21.3125	3.1427	pentatricopeptide (PPR) repeat-containing protein [Arabidopsis thaliana] >gi|75180372|sp|Q9LS25.1|PP420_ARATH RecName: Full=Pentatricopeptide repeat-containing protein At5g46580, chloroplastic; Flags: Precursor
Down	Unigene1081_All	28.0532	4.1404	Os01g0218200 [Oryza sativa (japonica cultivar-group)] >gi|56201618|dbj|BAD73065.1| tetratricopeptide repeat protein -like [Oryza sativa Japonica Group] >gi|56784083|dbj|BAD81412.1| tetratricopeptide repeat protein -like [Oryza sativa Japonica Group] >gi|113531941|dbj|BAF04324.1| Os01g0218200 [Oryza sativa Japonica Group]
Down	Unigene2240_All	28.1454	4.1595	cell division AAA ATPase family protein [Triticum aestivum]
Down	Unigene23941_All	21.354	3.1559	Ser/Thr protein kinase [Lotus japonicus]
Down	Unigene4592_All	15.0501	2.2275	ankyrin-like protein [Arabidopsis thaliana]
Down	Unigene24984_All	3.8596	0.5718	leucine-rich repeat protein [Glycine max]
Down	Unigene28430_All	3.2932	0.4879	Os06g0179500 [Oryza sativa (japonica cultivar-group)] >gi|24413990|dbj|BAC22241.1| pentatricopeptide (PPR) repeat-containing protein-like [Oryza sativa Japonica Group] >gi|113595009|dbj|BAF18883.1| Os06g0179500 [Oryza sativa Japonica Group]
Down	Unigene21113_All	3.729	0.5525	AT5G25460 [Arabidopsis thaliana]
Down	Unigene46315_All	2019.18	299.536	CYP718; electron carrier/ heme binding / iron ion binding / monooxygenase/ oxygen binding [Arabidopsis thaliana] >gi|111074222|gb|ABH04484.1| At2g42850 [Arabidopsis thaliana]
Down	Unigene24140_All	14.9973	2.2256	UDP-glucose glucosyltransferase [Catharanthus roseus]
Down	Unigene40350_All	69.1566	10.265	--
Down	Unigene25570_All	7.445	1.1073	--
Down	Unigene28048_All	3.7383	0.556	--
Down	Unigene26774_All	3.1174	0.4637	Os03g0730000 [Oryza sativa (japonica cultivar-group)]
Down	Unigene26313_All	2.242	0.3335	PREDICTED: similar to nucleic acid binding , related [Vitis vinifera]
Down	Unigene28505_All	17.3251	2.5781	hypothetical protein [Vitis vinifera]
Down	Unigene27879_All	7.1018	1.0573	Os02g0783100 [Oryza sativa (japonica cultivar-group)] >gi|47497486|dbj|BAD19540.1| mitochondrial transcription termination factor-like [Oryza sativa Japonica Group] >gi|113537854|dbj|BAF10237.1| Os02g0783100 [Oryza sativa Japonica Group]
Down	Unigene37143_All	225.544	33.5957	Os07g0519500 [Oryza sativa Japonica Group]
Down	Unigene29117_All	5.2418	0.7808	potassium transporter [Phragmites australis]
Down	Unigene16120_All	26.5063	3.9493	--
Down	Unigene11017_All	35.382	5.2751	oligopeptide transporter OPT family [Populus trichocarpa] >gi|222841116|gb|EEE78663.1| oligopeptide transporter OPT family [Populus trichocarpa]
Down	Unigene3481_All	11.1264	1.6591	PUB17 (PLANT U-BOX 17); ubiquitin-protein ligase [Arabidopsis thaliana] >gi|75268254|sp|Q9C7R6.1|PUB17_ARATH RecName: Full=U-box domain-containing protein 17; AltName: Full=Plant U-box protein 17
Down	Unigene41858_All	18.2352	2.7195	unknown [Picea sitchensis]
Down	Unigene13858_All	152.552	22.7512	1-deoxy-D-xylulose-5-phosphate synthase [Taxus x media]
Down	Unigene1231_All	12.7901	1.9109	--
Down	Unigene27978_All	8.6999	1.3004	--
Down	Unigene33098_All	11.7791	1.7622	NBS-LRR disease resistance protein family-1 [Oryza brachyantha]
Down	Unigene7766_All	146.495	21.9388	LOC100284314 [Zea mays] >gi|195641032|gb|ACG39984.1| zinc finger protein hangover [Zea mays]
Down	Unigene10056_All	11.2952	1.694	Os06g0103900 [Oryza sativa (japonica cultivar-group)]
Down	Unigene28750_All	2.5841	0.3878	Os01g0275900 [Oryza sativa (japonica cultivar-group)]
Down	Unigene33141_All	2.4628	0.3696	--
Down	Unigene33012_All	2.6427	0.3966	oligopeptide transporter OPT family [Populus trichocarpa] >gi|222854740|gb|EEE92287.1| oligopeptide transporter OPT family [Populus trichocarpa]
Down	Unigene31219_All	4.1966	0.6298	--
Down	Unigene24338_All	3.6428	0.5467	Os06g0207500 [Oryza sativa (japonica cultivar-group)] >gi|113595140|dbj|BAF19014.1| Os06g0207500 [Oryza sativa Japonica Group]
Down	Unigene27168_All	3.836	0.5757	--
Down	Unigene32887_All	5.6557	0.8488	pentatricopeptide repeat protein [Lepidogyna hodgsoniae]
Down	Unigene32516_All	3.2582	0.489	--
Down	Unigene28861_All	2.5159	0.3776	ENBP1 [Medicago truncatula]
Down	Unigene32008_All	7.4144	1.1128	--
Down	Unigene26916_All	2.8823	0.4326	aluminum-activated citrate transporter [Glycine max]
Down	Unigene28732_All	3.0322	0.4551	--
Down	Unigene33292_All	4.3174	0.648	--
Down	Unigene24836_All	5.1682	0.7757	--
Down	Unigene32583_All	3.1986	0.4801	--
Down	Unigene9739_All	14.9711	2.2485	CM0545.320.nc [Lotus japonicus]
Down	Unigene45838_All	94.9978	14.302	AT1G80310 [Arabidopsis thaliana]
Down	Unigene41547_All	8.7468	1.3188	--
Down	Unigene26140_All	4.7782	0.7218	--
Down	Unigene2135_All	9.1309	1.3812	cytochrome P450 [Populus trichocarpa] >gi|222852910|gb|EEE90457.1| cytochrome P450 [Populus trichocarpa]
Down	Unigene25003_All	12.6326	1.9118	--
Down	Unigene23785_All	6.9491	1.0517	peptidase M16 family protein / insulinase family protein [Arabidopsis thaliana] >gi|10176777|dbj|BAB09891.1| zinc protease PQQL-like protein [Arabidopsis thaliana]
Down	Unigene767_All	5.6887	0.8612	SD2-5 (S-DOMAIN-2 5); carbohydrate binding / kinase/ protein kinase [Arabidopsis thaliana]
Down	Unigene22996_All	6.5407	0.9903	Os06g0271600 [Oryza sativa (japonica cultivar-group)] >gi|113595402|dbj|BAF19276.1| Os06g0271600 [Oryza sativa Japonica Group]
Down	Unigene29280_All	8.2613	1.2523	leucine rich repeat family protein [Musa balbisiana]
Down	Unigene22050_All	3.3486	0.5083	--
Down	Unigene26055_All	2.2306	0.3386	pentatricopeptide (PPR) repeat-containing protein [Arabidopsis thaliana] >gi|75097747|sp|O23169.1|PP353_ARATH RecName: Full=Pentatricopeptide repeat-containing protein At4g37170
Down	Unigene32741_All	3.94	0.5981	--
Down	Unigene32674_All	4.0675	0.6175	--
Down	Unigene24932_All	2.6493	0.4022	unknown [Picea sitchensis]
Down	Unigene32449_All	4.3764	0.6644	Os01g0125700 [Oryza sativa (japonica cultivar-group)] >gi|113531423|dbj|BAF03806.1| Os01g0125700 [Oryza sativa Japonica Group]
Down	Unigene29061_All	4.4231	0.6715	SD2-5 (S-DOMAIN-2 5); carbohydrate binding / kinase/ protein kinase [Arabidopsis thaliana]
Down	Unigene41936_All	11.3961	1.7367	neutral amino acid transport protein [Populus trichocarpa] >gi|222846375|gb|EEE83922.1| neutral amino acid transport protein [Populus trichocarpa]
Down	Unigene37899_All	8.7316	1.3307	--
Down	Unigene45808_All	178.639	27.2258	--
Down	Unigene28281_All	12.3266	1.8789	Os02g0764400 [Oryza sativa (japonica cultivar-group)] >gi|113537746|dbj|BAF10129.1| Os02g0764400 [Oryza sativa Japonica Group]
Down	Unigene4414_All	13.5784	2.0707	Os03g0391700 [Oryza sativa (japonica cultivar-group)] >gi|40539023|gb|AAR87280.1| expressed protein (with alternative splicing) [Oryza sativa Japonica Group] >gi|108708576|gb|ABF96371.1| expressed protein [Oryza sativa (japonica cultivar-group)] >gi|108708577|gb|ABF96372.1| expressed protein [Oryza sativa (japonica cultivar-group)] >gi|113548753|dbj|BAF12196.1| Os03g0391700 [Oryza sativa Japonica…
Down	Unigene19473_All	287.589	43.8905	--
Down	Unigene2948_All	41.4639	6.3378	SKU5; copper ion binding / oxidoreductase [Arabidopsis thaliana] >gi|38258655|sp|Q9SU40.1|SKU5_ARATH RecName: Full=Monocopper oxidase-like protein SKU5; AltName: Full=Skewed roots; Flags: Precursor >gi|18158154|gb|AAL62306.1|AF439406_1 multi-copper oxidase-related protein [Arabidopsis thaliana]
Down	Unigene32827_All	4.7294	0.723	--
Down	Unigene12091_All	31.5575	4.8257	Cf2/Cf5-like disease resistance protein [Sorghum bicolor]
Down	Unigene2255_All	11.2455	1.7209	--
Down	Unigene11808_All	57.411	8.7903	NADPH oxidase [Solanum lycopersicum]
Down	Unigene11728_All	48.6159	7.4544	PREDICTED: similar to SLY1 (SLEEPY1) [Vitis vinifera]
Down	Unigene12858_All	217.887	33.4239	fasciclin-like arabinogalactan protein 12 [Gossypium hirsutum]
Down	Unigene27408_All	5.5421	0.8511	--
Down	Unigene4004_All	15.8837	2.4394	--
Down	Unigene6420_All	14.2604	2.194	--
Down	Unigene8325_All	145.968	22.4667	--
Down	Unigene3085_All	66.3678	10.2394	rhodopsin [Zea mays] >gi|195621686|gb|ACG32673.1| rhodopsin [Zea mays]
Down	Unigene9974_All	13.7671	2.1245	Os06g0186300 [Oryza sativa Japonica Group]
Down	Unigene10458_All	66.9655	10.3408	--
Down	Unigene3544_All	14.087	2.178	cellulose synthase-like C2, glycosyltransferase family 2 [Physcomitrella patens subsp. patens] >gi|162693148|gb|EDQ79502.1| cellulose synthase-like C2, glycosyltransferase family 2 [Physcomitrella patens subsp. patens]
Down	Unigene33324_All	6.1409	0.9505	--
Down	Unigene37435_All	24.3766	3.777	LOC100281263 [Zea mays] >gi|195612866|gb|ACG28263.1| thaumatin-like protein precursor [Zea mays]
Down	Unigene46141_All	468.373	72.603	peroxidase [Picea abies]
Down	Unigene25468_All	5.3237	0.8253	--
Down	Unigene1866_All	13.5471	2.1043	--
Down	Unigene31112_All	16.3447	2.5397	fasciclin-like arabinogalactan protein 10 [Gossypium hirsutum]
Down	Unigene28523_All	13.8839	2.1593	Os09g0437400 [Oryza sativa (japonica cultivar-group)] >gi|51090658|dbj|BAD36439.1| auxin-induced protein-like [Oryza sativa Japonica Group] >gi|113631497|dbj|BAF25178.1| Os09g0437400 [Oryza sativa Japonica Group]
Down	Unigene7893_All	106.294	16.538	stress-associated protein 3 [Solanum lycopersicum]
Down	Unigene15589_All	5.6743	0.8859	Os09g0394600 [Oryza sativa (japonica cultivar-group)] >gi|49389152|dbj|BAD26446.1| inositol 1,4,5-trisphosphate 5-phosphatase-like protein [Oryza sativa Japonica Group] >gi|49389208|dbj|BAD26496.1| inositol 1,4,5-trisphosphate 5-phosphatase-like protein [Oryza sativa Japonica Group] >gi|113631327|dbj|BAF25008.1| Os09g0394600 [Oryza sativa Japonica Group]
Down	Unigene12288_All	9.9386	1.5538	Os03g0833800 [Oryza sativa (japonica cultivar-group)] >gi|113550283|dbj|BAF13726.1| Os03g0833800 [Oryza sativa Japonica Group]
Down	Unigene1312_All	35.343	5.5265	leucine-rich repeat family protein [Arabidopsis thaliana]
Down	Unigene3123_All	22.5905	3.5355	--
Down	Unigene45637_All	603.179	94.5369	curculin-like (mannose-binding) lectin family protein [Arabidopsis thaliana] >gi|16226591|gb|AAL16208.1|AF428439_1 At1g78830/F9K20_12 [Arabidopsis thaliana] >gi|3834312|gb|AAC83028.1| Strong similarity to glycoprotein EP1 gb|L16983 Daucus carota and a member of S locus glycoprotein family PF|00954. ESTs gb|AA067487, gb|Z35737, gb|Z30815, gb|Z35350, gb|AA713171, gb|AI100553, gb|Z34248, gb|AA728536…
Down	Unigene20812_All	341.092	53.5637	1-deoxy-D-xylulose-5-phosphate reductoisomerase [Taxus cuspidata]
Down	Unigene25068_All	0.9047	0.1422	--
Down	Unigene24726_All	1.3353	0.2099	--
Down	Unigene21655_All	1.4771	0.2322	--
Down	Unigene30401_All	1.4771	0.2322	--
Down	Unigene22433_All	1.4389	0.2262	--
Down	Unigene23305_All	1.4389	0.2262	--
Down	Unigene27656_All	1.1202	0.1761	disease resistance protein [Glycine max]
Down	Unigene27268_All	1.3142	0.2066	--
Down	Unigene40501_All	0.673	0.1058	OSJNBb0076A22.14 [Oryza sativa (japonica cultivar-group)]
Down	Unigene31142_All	1.346	0.2116	topoisomerase II [Scutellaria baicalensis]
Down	Unigene22006_All	1.6526	0.2598	Os04g0422600 [Oryza sativa (japonica cultivar-group)] >gi|113564362|dbj|BAF14705.1| Os04g0422600 [Oryza sativa Japonica Group]
Down	Unigene23200_All	1.4026	0.2205	pentatricopeptide (PPR) repeat-containing protein [Arabidopsis thaliana] >gi|75206010|sp|Q9SHZ8.1|PP168_ARATH RecName: Full=Pentatricopeptide repeat-containing protein At2g22070
Down	Unigene25404_All	1.4026	0.2205	--
Down	Unigene30798_All	1.4026	0.2205	--
Down	Unigene24976_All	1.1965	0.1881	--
Down	Unigene24389_All	1.6284	0.256	--
Down	Unigene29573_All	1.6284	0.256	--
Down	Unigene31041_All	1.3625	0.2142	--
Down	Unigene32200_All	2.2632	0.3558	--
Down	Unigene26816_All	1.241	0.1951	KLTH0C06336p [Lachancea thermotolerans] >gi|238933880|emb|CAR22063.1| KLTH0C06336p [Lachancea thermotolerans]
Down	Unigene23079_All	1.5972	0.2511	--
Down	Unigene29356_All	1.6608	0.2611	Os06g0613100 [Oryza sativa Japonica Group]
Down	Unigene29404_All	1.6608	0.2611	--
Down	Unigene33254_All	2.835	0.4457	anaphase promoting complex/cyclosome subunit [Arabidopsis thaliana]
Down	Unigene23893_All	1.4706	0.2312	Os08g0112400 [Oryza sativa (japonica cultivar-group)] >gi|113622799|dbj|BAF22744.1| Os08g0112400 [Oryza sativa Japonica Group]
Down	Unigene30448_All	1.4706	0.2312	Os04g0166600 [Oryza sativa (japonica cultivar-group)] >gi|113563709|dbj|BAF14052.1| Os04g0166600 [Oryza sativa Japonica Group]
Down	Unigene21830_All	1.4903	0.2343	--
Down	Unigene30355_All	1.4903	0.2343	--
Down	Unigene27398_All	1.0177	0.16	alpha-glucosidase [Hordeum vulgare subsp. spontaneum]
Down	Unigene22750_All	3.3005	0.5189	choline transporter-related [Arabidopsis thaliana]
Down	Unigene25058_All	2.5811	0.4058	--
Down	Unigene26169_All	3.3787	0.5312	--
Down	Unigene31858_All	2.4278	0.3817	PREDICTED: similar to MIM (HYPERSENSITIVE TO MMS, IRRADIATION AND MMC); ATP binding [Vitis vinifera]
Down	Unigene31837_All	2.4278	0.3817	--
Down	Unigene30596_All	1.4451	0.2272	--
Down	Unigene30592_All	2.8902	0.4544	--
Down	Unigene24018_All	4.2755	0.6722	GLP3 GID1-like protein [Physcomitrella patens subsp. patens] >gi|162681460|gb|EDQ67886.1| GLP3 GID1-like protein [Physcomitrella patens subsp. patens]
Down	Unigene29981_All	3.1198	0.4905	predicted protein [Physcomitrella patens subsp. patens] >gi|162666632|gb|EDQ53281.1| predicted protein [Physcomitrella patens subsp. patens]
Down	Unigene22077_All	2.5289	0.3976	--
Down	Unigene29941_All	1.5672	0.2464	--
Down	Unigene23621_All	4.2315	0.6653	--
Down	Unigene23780_All	2.3075	0.3628	EDL2 (EID1-like 2) [Arabidopsis thaliana] >gi|18700137|gb|AAL77680.1| AT5g39360/MUL8_40 [Arabidopsis thaliana] >gi|22137234|gb|AAM91462.1| AT5g39360/MUL8_40 [Arabidopsis thaliana]
Down	Unigene27289_All	1.4514	0.2282	--
Down	Unigene36791_All	2.1771	0.3423	AGP6 [Pinus chiapensis] >gi|116014587|gb|ABJ52589.1| AGP6 [Pinus chiapensis] >gi|116014589|gb|ABJ52590.1| AGP6 [Pinus chiapensis]
Down	Unigene31809_All	2.4455	0.3845	--
Down	Unigene32163_All	10.2889	1.6177	--
Down	Unigene25475_All	1.3967	0.2196	OSJNBa0006B20.5 [Oryza sativa (japonica cultivar-group)] >gi|255675491|dbj|BAH92681.1| Os04g0436350 [Oryza sativa Japonica Group]
Down	Unigene25921_All	1.3967	0.2196	--
Down	Unigene31212_All	6.6763	1.0497	--
Down	Unigene25031_All	2.0995	0.3301	COP1-interacting protein-related [Arabidopsis thaliana]
Down	Unigene32778_All	2.8131	0.4423	--
Down	Unigene30750_All	1.4145	0.2224	Os05g0497100 [Oryza sativa (japonica cultivar-group)]
Down	Unigene30745_All	1.4145	0.2224	endoplasmic reticulum [ER]-type calcium ATPase [Populus trichocarpa] >gi|222855960|gb|EEE93507.1| endoplasmic reticulum [ER]-type calcium ATPase [Populus trichocarpa]
Down	Unigene32795_All	3.7194	0.5848	hydroxycinnamoyl CoA shikimate/quinate hydroxycinnamoyltransferase-like protein [Populus trichocarpa] >gi|222833693|gb|EEE72170.1| hydroxycinnamoyl CoA shikimate/quinate hydroxycinnamoyltransferase-like protein [Populus trichocarpa]
Down	Unigene30506_All	2.9282	0.4604	--
Down	Unigene28968_All	6.5916	1.0364	low-phosphate root 1 [Arabidopsis thaliana]
Down	Unigene31022_All	4.0876	0.6427	--
Down	Unigene25271_All	1.3515	0.2125	--
Down	Unigene31096_All	1.3515	0.2125	--
Down	Unigene27520_All	1.5105	0.2375	predicted protein [Physcomitrella patens subsp. patens] >gi|162678519|gb|EDQ64977.1| predicted protein [Physcomitrella patens subsp. patens]
Down	Unigene22702_All	1.5105	0.2375	--
Down	Unigene24031_All	1.5105	0.2375	--
Down	Unigene35902_All	3.021	0.475	--
Down	Unigene23561_All	3.1641	0.4975	--
Down	Unigene25190_All	3.5139	0.5525	--
Down	Unigene31999_All	3.5387	0.5564	--
Down	Unigene33524_All	5.8378	0.9179	AT3g50680/T3A5_60 [Arabidopsis thaliana] >gi|16974355|gb|AAL31103.1| AT3g50680/T3A5_60 [Arabidopsis thaliana]
Down	Unigene22067_All	1.4577	0.2292	Jp18 [Citrus trifoliata]
Down	Unigene30523_All	1.4577	0.2292	--
Down	Unigene30538_All	1.4577	0.2292	--
Down	Unigene31562_All	15.2893	2.404	--
Down	Unigene335_All	6.8687	1.08	--
Down	Unigene26211_All	1.6205	0.2548	--
Down	Unigene27183_All	1.6205	0.2548	--
Down	Unigene29062_All	2.1083	0.3315	Os03g0563100 [Oryza sativa (japonica cultivar-group)] >gi|113548963|dbj|BAF12406.1| Os03g0563100 [Oryza sativa Japonica Group]
Down	Unigene23374_All	3.0909	0.486	--
Down	Unigene30017_All	3.0909	0.486	--
Down	Unigene22561_All	4.1937	0.6594	--
Down	Unigene27823_All	4.2363	0.6661	--
Down	Unigene30867_All	1.3909	0.2187	potyviral helper component protease-interacting protein 2 [Solanum tuberosum subsp. andigena]
Down	Unigene21565_All	1.3909	0.2187	homogentisate phytyltransferase VTE2-1 [Allium ampeloprasum]
Down	Unigene31206_All	2.6705	0.4199	--
Down	Unigene44001_All	2.6813	0.4216	--
Down	Unigene22938_All	4.6363	0.729	--
Down	Unigene27815_All	4.8379	0.7607	predicted protein [Populus trichocarpa] >gi|222841809|gb|EEE79356.1| predicted protein [Populus trichocarpa]
Down	Unigene45259_All	6.4819	1.0192	Cl-channel clc-7 [Populus trichocarpa] >gi|222872847|gb|EEF09978.1| Cl-channel clc-7 [Populus trichocarpa]
Down	Unigene26503_All	4.9689	0.7813	OSIGBa0139P06.10 [Oryza sativa (indica cultivar-group)] >gi|116310269|emb|CAH67274.1| OSIGBa0111L12.1 [Oryza sativa (indica cultivar-group)]
Down	Unigene22518_All	3.3465	0.5262	chitinase [Musa AB Group]
Down	Unigene30399_All	2.9541	0.4645	pentatricopeptide (PPR) repeat-containing protein [Arabidopsis thaliana] >gi|75099187|sp|O64766.1|PP185_ARATH RecName: Full=Pentatricopeptide repeat-containing protein At2g35030, mitochondrial; Flags: Precursor >gi|209414526|gb|ACI46503.1| At2g35030 [Arabidopsis thaliana]
Down	Unigene30411_All	2.9541	0.4645	Os04g0625100 [Oryza sativa (japonica cultivar-group)] >gi|38344184|emb|CAE03515.2| OSJNBa0053K19.23 [Oryza sativa (japonica cultivar-group)] >gi|113565508|dbj|BAF15851.1| Os04g0625100 [Oryza sativa Japonica Group]
Down	Unigene41015_All	5.1889	0.8159	--
Down	Unigene27999_All	1.7432	0.2741	MurA transferase2 [Physcomitrella patens subsp. patens] >gi|256997234|dbj|BAI22700.1| MurA transferase2 [Physcomitrella patens subsp. patens]
Down	Unigene24078_All	1.3737	0.216	--
Down	Unigene23047_All	3.2568	0.5121	PpPPR_91 [Physcomitrella patens]
Down	Unigene30035_All	1.5454	0.243	--
Down	Unigene25405_All	4.7462	0.7463	--
Down	Unigene31280_All	1.3247	0.2083	--
Down	Unigene28419_All	3.8666	0.608	--
Down	Unigene23350_All	2.5241	0.3969	--
Down	Unigene30916_All	1.3851	0.2178	--
Down	Unigene21352_All	2.7085	0.4259	Os06g0185800 [Oryza sativa (japonica cultivar-group)] >gi|55773756|dbj|BAD72439.1| pentatricopeptide (PPR) repeat-containing protein-like [Oryza sativa Japonica Group] >gi|113595045|dbj|BAF18919.1| Os06g0185800 [Oryza sativa Japonica Group]
[truncated: 9,082 more rows]
