# Supplementary material for: Transcriptional profile of Taxus chinensis cells in response to methyl jasmonate
Source: BMC Genomics. 2012 Jul 2;13:295. doi: 10.1186/1471-2164-13-295 (PMC3414795; doi:10.1186/1471-2164-13-295)
Supplement: Additional file 8 — GO categories for up- and down-regulated genes. [file 1471-2164-13-295-S8.xls]

## Sheet: up-regulate
Additional file :GO categories for up- and down-regulated genes
geneID	up/down	GO
Unigene1078_All	Up	GO:0006511	GO:0005515
Unigene11093_All	Up	GO:0005739
Unigene11139_All	Up	GO:0016023
Unigene11180_All	Up	GO:0016020	GO:0006865	GO:0005275
Unigene11181_All	Up	GO:0022857
Unigene11221_All	Up	GO:0009536
Unigene11239_All	Up	GO:0006468	GO:0005524	GO:0004674
Unigene11264_All	Up	GO:0005739	GO:0009536	GO:0016020
Unigene11478_All	Up	GO:0016023	GO:0016020
Unigene11491_All	Up	GO:0003824
Unigene11568_All	Up	GO:0005488	GO:0006950	GO:0005739
Unigene1191_All	Up	GO:0005576	GO:0009664	GO:0016020
Unigene145_All	Up	GO:0005739
Unigene14611_All	Up	GO:0016301	GO:0005515
Unigene14620_All	Up	GO:0004527	GO:0005488
Unigene14663_All	Up	GO:0005622
Unigene14738_All	Up	GO:0009055	GO:0042617	GO:0020037	GO:0055114	GO:0050597	GO:0016020	GO:0050598
Unigene14782_All	Up	GO:0016020
Unigene14837_All	Up	GO:0030528	GO:0003677	GO:0045449
Unigene14843_All	Up	GO:0005739
Unigene14853_All	Up	GO:0006396	GO:0003824
Unigene14871_All	Up	GO:0009725	GO:0005488	GO:0045449
Unigene14880_All	Up	GO:0043231
Unigene14907_All	Up	GO:0006350
Unigene14935_All	Up	GO:0009536
Unigene14945_All	Up	GO:0005249	GO:0006813	GO:0016021
Unigene14950_All	Up	GO:0009536
Unigene15069_All	Up	GO:0004519
Unigene177_All	Up	GO:0046872	GO:0008152	GO:0003824
Unigene20111_All	Up	GO:0005515
Unigene20128_All	Up	GO:0055114	GO:0045174	GO:0005515	GO:0009570
Unigene20164_All	Up	GO:0005351
Unigene20167_All	Up	GO:0009536
Unigene20207_All	Up	GO:0016020
Unigene20300_All	Up	GO:0005488
Unigene20320_All	Up	GO:0008152
Unigene20349_All	Up	GO:0004607	GO:0006629
Unigene20363_All	Up	GO:0016021	GO:0004872	GO:0005739
Unigene20371_All	Up	GO:0004857
Unigene20384_All	Up	GO:0008152	GO:0003824
Unigene20419_All	Up	GO:0008152	GO:0016787
Unigene20494_All	Up	GO:0008152	GO:0003824
Unigene20510_All	Up	GO:0005737	GO:0003746	GO:0005525	GO:0006412	GO:0003924
Unigene20523_All	Up	GO:0047172	GO:0009809	GO:0047205	GO:0009963	GO:0010252
Unigene20535_All	Up	GO:0016023	GO:0016020
Unigene20536_All	Up	GO:0003677	GO:0045449	GO:0005634
Unigene2056_All	Up	GO:0008202	GO:0008142
Unigene20630_All	Up	GO:0016020	GO:0008415
Unigene20659_All	Up	GO:0016740	GO:0009536
Unigene20661_All	Up	GO:0017111
Unigene20663_All	Up	GO:0016491	GO:0008610
Unigene20672_All	Up	GO:0004672
Unigene20702_All	Up	GO:0005515
Unigene2211_All	Up	GO:0006541	GO:0004066	GO:0006529
Unigene22143_All	Up	GO:0006950
Unigene22320_All	Up	GO:0005516	GO:0009734	GO:0005739
Unigene22364_All	Up	GO:0016023	GO:0005618
Unigene22401_All	Up	GO:0008415	GO:0042617
Unigene22488_All	Up	GO:0005634	GO:0005515
Unigene22586_All	Up	GO:0016020	GO:0016887	GO:0005524
Unigene22631_All	Up	GO:0045449
Unigene22747_All	Up	GO:0016023	GO:0016021
Unigene22777_All	Up	GO:0005198
Unigene22864_All	Up	GO:0047274
Unigene22868_All	Up	GO:0003700	GO:0005634	GO:0006355
Unigene2290_All	Up	GO:0005789	GO:0050661	GO:0008299	GO:0055114	GO:0042170	GO:0016021	GO:0015936	GO:0004420	GO:0031966
Unigene2296_All	Up	GO:0005739
Unigene23028_All	Up	GO:0009414	GO:0008287	GO:0004722	GO:0006470	GO:0009737
Unigene23330_All	Up	GO:0016023
Unigene23555_All	Up	GO:0016747
Unigene23575_All	Up	GO:0005488
Unigene23767_All	Up	GO:0016023	GO:0003824
Unigene23809_All	Up	GO:0047274
Unigene24417_All	Up	GO:0008152
Unigene2446_All	Up	GO:0016021
Unigene24498_All	Up	GO:0006950
Unigene2449_All	Up	GO:0016023	GO:0022900
Unigene24559_All	Up	GO:0016020
Unigene25768_All	Up	GO:0016740
Unigene26086_All	Up	GO:0016020	GO:0016887	GO:0005524
Unigene26688_All	Up	GO:0003723	GO:0006396
Unigene26805_All	Up	GO:0009734	GO:0055114	GO:0016491
Unigene26991_All	Up	GO:0016020
Unigene27078_All	Up	GO:0008152
Unigene27082_All	Up	GO:0005634
Unigene27732_All	Up	GO:0008415	GO:0008299	GO:0004421
Unigene27848_All	Up	GO:0016740
Unigene278_All	Up	GO:0000775	GO:0005634
Unigene28008_All	Up	GO:0005618
Unigene28023_All	Up	GO:0044267
Unigene28092_All	Up	GO:0004553	GO:0005975	GO:0016023	GO:0043169
Unigene28129_All	Up	GO:0006355	GO:0004794	GO:0009097	GO:0003700	GO:0009507	GO:0030170
Unigene29322_All	Up	GO:0005488
Unigene29331_All	Up	GO:0008415
Unigene29458_All	Up	GO:0009505
Unigene29478_All	Up	GO:0016023
Unigene29561_All	Up	GO:0009695	GO:0016629	GO:0010181	GO:0055114	GO:0005739
Unigene29585_All	Up	GO:0009536
Unigene29632_All	Up	GO:0043565
Unigene29714_All	Up	GO:0043169	GO:0030245	GO:0016023	GO:0008422
Unigene29723_All	Up	GO:0010150	GO:0010027	GO:0004806	GO:0019433	GO:0009570
Unigene29732_All	Up	GO:0005739
Unigene29770_All	Up	GO:0046872	GO:0008152	GO:0016491
Unigene29796_All	Up	GO:0005515
Unigene29840_All	Up	GO:0004872
Unigene29888_All	Up	GO:0006950
Unigene30070_All	Up	GO:0030001	GO:0046872
Unigene30122_All	Up	GO:0005524	GO:0006950
Unigene30168_All	Up	GO:0016413
Unigene30202_All	Up	GO:0016023
Unigene30212_All	Up	GO:0005737	GO:0006950
Unigene30262_All	Up	GO:0003824
Unigene30344_All	Up	GO:0003779	GO:0005622
Unigene30376_All	Up	GO:0009733	GO:0010044
Unigene30619_All	Up	GO:0008415
Unigene3063_All	Up	GO:0009536
Unigene3065_All	Up	GO:0030976	GO:0006950	GO:0000287	GO:0016740	GO:0004737
Unigene30808_All	Up	GO:0003677	GO:0045449
Unigene30814_All	Up	GO:0005739
Unigene30830_All	Up	GO:0016491
Unigene30833_All	Up	GO:0016021
Unigene30853_All	Up	GO:0005739	GO:0009536
Unigene30858_All	Up	GO:0009536
Unigene30918_All	Up	GO:0016020	GO:0016887	GO:0005524
Unigene30927_All	Up	GO:0004067	GO:0008798	GO:0006516
Unigene31036_All	Up	GO:0009055	GO:0005759	GO:0020037	GO:0006810	GO:0022900
Unigene31134_All	Up	GO:0016740
Unigene31166_All	Up	GO:0006633	GO:0016491	GO:0010181
Unigene31197_All	Up	GO:0016301	GO:0016023
Unigene31275_All	Up	GO:0016413
Unigene31311_All	Up	GO:0030955	GO:0005524	GO:0005737	GO:0006730	GO:0004478	GO:0050897	GO:0000287
Unigene31583_All	Up	GO:0016020	GO:0005739
Unigene31586_All	Up	GO:0016023
Unigene31608_All	Up	GO:0016023
Unigene32265_All	Up	GO:0005488
Unigene32294_All	Up	GO:0003964	GO:0003677	GO:0006278	GO:0003723	GO:0009536	GO:0006310
Unigene32373_All	Up	GO:0003677	GO:0006350
Unigene32479_All	Up	GO:0046872	GO:0016023
Unigene32509_All	Up	GO:0006541	GO:0004066	GO:0006529
Unigene32550_All	Up	GO:0006950
Unigene32559_All	Up	GO:0016020
Unigene32653_All	Up	GO:0016787
Unigene32685_All	Up	GO:0005509
Unigene32762_All	Up	GO:0003779	GO:0005622
Unigene32790_All	Up	GO:0031225
Unigene32794_All	Up	GO:0006457	GO:0003755	GO:0005739
Unigene32796_All	Up	GO:0009536
Unigene32802_All	Up	GO:0008152	GO:0016491
Unigene32807_All	Up	GO:0017111	GO:0016020	GO:0000166
Unigene32834_All	Up	GO:0016758
Unigene32840_All	Up	GO:0047172	GO:0009809	GO:0047205	GO:0009963	GO:0010252
Unigene32878_All	Up	GO:0016301
Unigene32897_All	Up	GO:0004553
Unigene32905_All	Up	GO:0009536
Unigene32918_All	Up	GO:0016023
Unigene32919_All	Up	GO:0030170	GO:0006520
Unigene32921_All	Up	GO:0005488	GO:0006493	GO:0006487	GO:0016020	GO:0006950
Unigene32950_All	Up	GO:0003743	GO:0006413	GO:0030528	GO:0008270	GO:0006352	GO:0006355	GO:0005667	GO:0005515
Unigene33003_All	Up	GO:0005737	GO:0042802	GO:0006572	GO:0005506	GO:0055114	GO:0003868	GO:0006559
Unigene33021_All	Up	GO:0004553
Unigene33052_All	Up	GO:0008152	GO:0016787
Unigene33067_All	Up	GO:0050535	GO:0047668	GO:0005975	GO:0043169
Unigene33077_All	Up	GO:0016787	GO:0009536
Unigene3387_All	Up	GO:0009987
Unigene3412_All	Up	GO:0016887	GO:0044425
Unigene34144_All	Up	GO:0003677	GO:0008270	GO:0015074
Unigene34152_All	Up	GO:0005515
Unigene34176_All	Up	GO:0006446	GO:0003743
Unigene34227_All	Up	GO:0004601	GO:0003677	GO:0006310
Unigene34264_All	Up	GO:0016740
Unigene34346_All	Up	GO:0008219	GO:0016021
Unigene34359_All	Up	GO:0046872
Unigene34377_All	Up	GO:0000148	GO:0003843	GO:0006075	GO:0005739
Unigene34396_All	Up	GO:0016747
Unigene34410_All	Up	GO:0008270	GO:0005515
Unigene34419_All	Up	GO:0006810
Unigene34456_All	Up	GO:0003824	GO:0005992
Unigene34469_All	Up	GO:0016740
Unigene34514_All	Up	GO:0009536
Unigene3457_All	Up	GO:0009416	GO:0005783	GO:0006810	GO:0009409	GO:0005215	GO:0008289
Unigene34607_All	Up	GO:0050643	GO:0050642	GO:0042617
Unigene35232_All	Up	GO:0016165	GO:0055114	GO:0005506	GO:0009055	GO:0031408
Unigene35252_All	Up	GO:0044464
Unigene35338_All	Up	GO:0016491	GO:0005506
Unigene35355_All	Up	GO:0016020	GO:0032040	GO:0009536
Unigene35363_All	Up	GO:0016740
Unigene35392_All	Up	GO:0016020
Unigene35443_All	Up	GO:0005488	GO:0009536	GO:0005773
Unigene35586_All	Up	GO:0016023	GO:0004197	GO:0006508
Unigene35589_All	Up	GO:0051537	GO:0055114	GO:0016491	GO:0009055
Unigene35674_All	Up	GO:0005739
Unigene35686_All	Up	GO:0020037	GO:0050597	GO:0042617	GO:0055114	GO:0009055
Unigene35698_All	Up	GO:0008654	GO:0003841	GO:0016021	GO:0009507
Unigene35703_All	Up	GO:0005524	GO:0007059
Unigene35738_All	Up	GO:0045449	GO:0003677	GO:0007275
Unigene35754_All	Up	GO:0017111	GO:0005840	GO:0005739	GO:0016023	GO:0016020
Unigene35766_All	Up	GO:0016023	GO:0006777
Unigene35791_All	Up	GO:0042742	GO:0005515	GO:0005618	GO:0005524	GO:0009570	GO:0003700	GO:0005634	GO:0048046	GO:0009535
Unigene35844_All	Up	GO:0008415	GO:0008299	GO:0004421
Unigene35891_All	Up	GO:0009536
Unigene35915_All	Up	GO:0030145	GO:0006595	GO:0006527	GO:0004053	GO:0005739
Unigene35937_All	Up	GO:0007018	GO:0005875	GO:0005524	GO:0003777	GO:0005874
Unigene35963_All	Up	GO:0005737	GO:0008033
Unigene35993_All	Up	GO:0005488
Unigene35_All	Up	GO:0043229
Unigene36013_All	Up	GO:0016023
Unigene36169_All	Up	GO:0007018	GO:0005875	GO:0005524	GO:0003777	GO:0005874
Unigene36198_All	Up	GO:0009536
Unigene36226_All	Up	GO:0006468	GO:0004713	GO:0005524	GO:0004674
Unigene36227_All	Up	GO:0009536
Unigene36239_All	Up	GO:0006457
Unigene36295_All	Up	GO:0006468	GO:0004713	GO:0005524	GO:0004674
Unigene36334_All	Up	GO:0042626	GO:0006810	GO:0005524	GO:0016021
Unigene36339_All	Up	GO:0003677	GO:0006350
Unigene36373_All	Up	GO:0030528	GO:0045449	GO:0005634
Unigene36418_All	Up	GO:0016763	GO:0006417	GO:0005634	GO:0005829	GO:0009536
Unigene36527_All	Up	GO:0003899	GO:0005829	GO:0046872	GO:0006360	GO:0007000	GO:0006406	GO:0034503
Unigene36658_All	Up	GO:0005622	GO:0034960	GO:0006139
Unigene36713_All	Up	GO:0022891	GO:0016021	GO:0055085
Unigene36744_All	Up	GO:0003887	GO:0003677	GO:0000166	GO:0009405	GO:0006260
Unigene36798_All	Up	GO:0005739
Unigene36816_All	Up	GO:0016070	GO:0003824
Unigene36818_All	Up	GO:0016021	GO:0016887	GO:0005524	GO:0006810
Unigene36851_All	Up	GO:0003779	GO:0016459	GO:0005524	GO:0003774
Unigene36858_All	Up	GO:0016023	GO:0003824
Unigene36931_All	Up	GO:0008233	GO:0005488	GO:0016740
Unigene36941_All	Up	GO:0005488
Unigene37013_All	Up	GO:0004601	GO:0003677	GO:0006310
Unigene37014_All	Up	GO:0016740
Unigene37121_All	Up	GO:0005488	GO:0044464
Unigene37153_All	Up	GO:0015662	GO:0000166	GO:0008152	GO:0016020
Unigene37209_All	Up	GO:0016787
Unigene37251_All	Up	GO:0022891	GO:0016021	GO:0009536	GO:0055085
Unigene37274_All	Up	GO:0006259	GO:0003676
Unigene37295_All	Up	GO:0016021	GO:0016887	GO:0005524	GO:0006810
Unigene37306_All	Up	GO:0004553	GO:0005975	GO:0016023	GO:0005739
Unigene37319_All	Up	GO:0003723	GO:0043231	GO:0006310	GO:0006278	GO:0003964	GO:0003677	GO:0006508	GO:0004190
Unigene37343_All	Up	GO:0016740
Unigene37452_All	Up	GO:0004872	GO:0006468	GO:0016023	GO:0005515	GO:0005524	GO:0004674
Unigene37555_All	Up	GO:0016887	GO:0005515	GO:0016020	GO:0009536	GO:0000166
Unigene38150_All	Up	GO:0016740
Unigene38231_All	Up	GO:0003677	GO:0006350
Unigene38257_All	Up	GO:0009846	GO:0000145	GO:0009860
Unigene38379_All	Up	GO:0003824	GO:0008152
Unigene38382_All	Up	GO:0003725	GO:0008026	GO:0005524	GO:0005739
Unigene38389_All	Up	GO:0005739
Unigene38452_All	Up	GO:0009536
Unigene38530_All	Up	GO:0003676
Unigene38553_All	Up	GO:0004872	GO:0006468	GO:0016023	GO:0005515	GO:0005524	GO:0004674
Unigene38557_All	Up	GO:0005515
Unigene38580_All	Up	GO:0016023
Unigene38659_All	Up	GO:0009536
Unigene38673_All	Up	GO:0003824
Unigene38685_All	Up	GO:0005488
Unigene38722_All	Up	GO:0004553	GO:0005975	GO:0016023
Unigene38791_All	Up	GO:0003677	GO:0045449	GO:0009536
Unigene38895_All	Up	GO:0016020
Unigene38906_All	Up	GO:0008233
Unigene38960_All	Up	GO:0004673	GO:0044238	GO:0004871	GO:0034960	GO:0016310	GO:0007165	GO:0016020
Unigene38981_All	Up	GO:0046872	GO:0016838
Unigene38994_All	Up	GO:0004497	GO:0008152	GO:0009536
Unigene39013_All	Up	GO:0006468	GO:0005524	GO:0004674
Unigene39022_All	Up	GO:0006303	GO:0003677	GO:0004003	GO:0005634
Unigene39031_All	Up	GO:0016023	GO:0046872
Unigene39036_All	Up	GO:0016023	GO:0005488
Unigene39077_All	Up	GO:0016020
Unigene39108_All	Up	GO:0046872	GO:0016301
Unigene39125_All	Up	GO:0005975	GO:0050521	GO:0004673	GO:0016310	GO:0005524	GO:0000287	GO:0009507
Unigene39686_All	Up	GO:0005515	GO:0016740
Unigene39719_All	Up	GO:0016023	GO:0016020
Unigene39721_All	Up	GO:0009055	GO:0005506	GO:0005515	GO:0006810	GO:0051537	GO:0009507	GO:0022900
Unigene39732_All	Up	GO:0006633	GO:0046872	GO:0016702
Unigene39735_All	Up	GO:0016023
Unigene39741_All	Up	GO:0016491	GO:0005488
Unigene39754_All	Up	GO:0003677	GO:0045449	GO:0009536
Unigene39789_All	Up	GO:0006350
Unigene39869_All	Up	GO:0005739
Unigene39876_All	Up	GO:0050642	GO:0050638	GO:0042617
Unigene39884_All	Up	GO:0004672	GO:0044464	GO:0000166
Unigene39910_All	Up	GO:0006506	GO:0016020	GO:0005739
Unigene39912_All	Up	GO:0005524	GO:0006950
Unigene39933_All	Up	GO:0016020
Unigene39949_All	Up	GO:0009536
Unigene39964_All	Up	GO:0046872	GO:0008152	GO:0016491
Unigene39972_All	Up	GO:0016023
Unigene39986_All	Up	GO:0006952	GO:0016021	GO:0016887	GO:0005524	GO:0006810	GO:0005886
Unigene40005_All	Up	GO:0003964	GO:0004601	GO:0003677	GO:0004252	GO:0006310
Unigene40006_All	Up	GO:0005739	GO:0009536
Unigene4000_All	Up	GO:0005515
Unigene4003_All	Up	GO:0016023	GO:0022900
Unigene40063_All	Up	GO:0003676
Unigene40079_All	Up	GO:0005524	GO:0051276	GO:0005694
Unigene40103_All	Up	GO:0006350
Unigene40111_All	Up	GO:0006537	GO:0016040	GO:0006541	GO:0015036	GO:0009501	GO:0009055	GO:0005506	GO:0010181	GO:0050660	GO:0022900	GO:0051538
Unigene40124_All	Up	GO:0016413
Unigene40137_All	Up	GO:0003824	GO:0008152
Unigene40141_All	Up	GO:0044424
Unigene40167_All	Up	GO:0016020
Unigene40203_All	Up	GO:0046872
Unigene40298_All	Up	GO:0008415
Unigene40304_All	Up	GO:0003676	GO:0004386
Unigene40311_All	Up	GO:0005516	GO:0009734	GO:0005739
Unigene40340_All	Up	GO:0016023
Unigene40341_All	Up	GO:0043231	GO:0044444
Unigene40347_All	Up	GO:0016020
Unigene40349_All	Up	GO:0016023	GO:0022900
Unigene40357_All	Up	GO:0016020
Unigene40398_All	Up	GO:0016023
Unigene4039_All	Up	GO:0006810
Unigene40419_All	Up	GO:0009809	GO:0016621
Unigene40424_All	Up	GO:0016020
Unigene40425_All	Up	GO:0005488
Unigene40433_All	Up	GO:0016192	GO:0006886	GO:0008270	GO:0005515
Unigene40449_All	Up	GO:0006633	GO:0009611	GO:0005506	GO:0051707	GO:0016165	GO:0009536	GO:0022900	GO:0016166
Unigene40458_All	Up	GO:0006633	GO:0046872	GO:0016702	GO:0009536
Unigene40487_All	Up	GO:0016020
Unigene40496_All	Up	GO:0003677	GO:0045449	GO:0009536
Unigene40522_All	Up	GO:0003824
Unigene40543_All	Up	GO:0003676
Unigene40553_All	Up	GO:0016740
Unigene40563_All	Up	GO:0003824
Unigene40586_All	Up	GO:0004872	GO:0006468	GO:0016023	GO:0005524	GO:0004674
Unigene40620_All	Up	GO:0043283	GO:0044238
Unigene40625_All	Up	GO:0044237	GO:0005515
Unigene40663_All	Up	GO:0007141	GO:0003676	GO:0000790	GO:0006260	GO:0051026	GO:0048232	GO:0009555	GO:0007131
Unigene40674_All	Up	GO:0004601	GO:0003677	GO:0004252	GO:0008270	GO:0015074	GO:0006310
Unigene40690_All	Up	GO:0045449	GO:0003700
Unigene40724_All	Up	GO:0005739
Unigene40741_All	Up	GO:0016023
Unigene40770_All	Up	GO:0003743	GO:0005739
Unigene40796_All	Up	GO:0009536
Unigene40842_All	Up	GO:0005938	GO:0009734	GO:0016020	GO:0005739
Unigene40860_All	Up	GO:0003964	GO:0003677	GO:0006278	GO:0003723	GO:0004190	GO:0043229	GO:0006508	GO:0006310
Unigene40882_All	Up	GO:0016132	GO:0016023	GO:0004497	GO:0020037	GO:0048366	GO:0016020
Unigene40893_All	Up	GO:0006537	GO:0006562
Unigene40926_All	Up	GO:0016491	GO:0005488
Unigene40937_All	Up	GO:0016616
Unigene40997_All	Up	GO:0016740
Unigene41023_All	Up	GO:0016020	GO:0016023
Unigene41063_All	Up	GO:0016023
Unigene41064_All	Up	GO:0007018	GO:0005875	GO:0005524	GO:0003777	GO:0005874
Unigene41068_All	Up	GO:0016787	GO:0005886
Unigene41071_All	Up	GO:0035091	GO:0007154
Unigene41073_All	Up	GO:0008219	GO:0016021
Unigene41140_All	Up	GO:0046872	GO:0003676	GO:0004386	GO:0000166
Unigene41142_All	Up	GO:0016023	GO:0005783	GO:0016758	GO:0044425
Unigene41160_All	Up	GO:0016887	GO:0019538
Unigene41164_All	Up	GO:0016021	GO:0016887	GO:0005524	GO:0006810
Unigene41182_All	Up	GO:0007165	GO:0004629
Unigene41192_All	Up	GO:0009055	GO:0042617	GO:0020037	GO:0055114	GO:0050597
Unigene4121_All	Up	GO:0005739
Unigene41227_All	Up	GO:0016020
Unigene41239_All	Up	GO:0008168
Unigene41248_All	Up	GO:0008152	GO:0016491
Unigene41250_All	Up	GO:0004707	GO:0006468	GO:0005886	GO:0005524
Unigene41251_All	Up	GO:0016023
Unigene41287_All	Up	GO:0006468	GO:0016491	GO:0010181	GO:0004713	GO:0005524	GO:0004674
Unigene41290_All	Up	GO:0003677	GO:0045449
Unigene41301_All	Up	GO:0009507
Unigene41302_All	Up	GO:0005743	GO:0016021	GO:0005488	GO:0006810	GO:0005215
Unigene41348_All	Up	GO:0016887	GO:0016020	GO:0000166
Unigene41372_All	Up	GO:0009536
Unigene41379_All	Up	GO:0016740
Unigene41398_All	Up	GO:0016023
Unigene41419_All	Up	GO:0003824	GO:0008152
Unigene41486_All	Up	GO:0016020	GO:0015297	GO:0015238	GO:0006855
Unigene41509_All	Up	GO:0016023
Unigene41511_All	Up	GO:0016616	GO:0008152	GO:0051287
Unigene41544_All	Up	GO:0044464
Unigene41586_All	Up	GO:0005515	GO:0016787
Unigene41614_All	Up	GO:0055114	GO:0044237	GO:0016621	GO:0050662
Unigene41615_All	Up	GO:0005794
Unigene41621_All	Up	GO:0009507	GO:0009658
Unigene41623_All	Up	GO:0043565	GO:0005515	GO:0003700	GO:0005634	GO:0006355
Unigene4165_All	Up	GO:0003824	GO:0005992
Unigene42147_All	Up	GO:0016023
Unigene42192_All	Up	GO:0005524	GO:0006950
Unigene4225_All	Up	GO:0016023	GO:0031225	GO:0008152
Unigene42548_All	Up	GO:0005488	GO:0009536	GO:0005773
Unigene42569_All	Up	GO:0009536
Unigene42657_All	Up	GO:0000785	GO:0003964	GO:0003677	GO:0006333	GO:0003682	GO:0006278	GO:0003723	GO:0005634	GO:0015074
Unigene42761_All	Up	GO:0016887	GO:0016020
Unigene42808_All	Up	GO:0005743	GO:0016021	GO:0005488	GO:0006810	GO:0005215
Unigene42919_All	Up	GO:0005739	GO:0016020
Unigene43071_All	Up	GO:0006952	GO:0016021	GO:0016887	GO:0005524	GO:0006810	GO:0005886
Unigene4313_All	Up	GO:0009846	GO:0000145	GO:0009860
Unigene43155_All	Up	GO:0016020	GO:0016887	GO:0005524
Unigene43222_All	Up	GO:0004067
Unigene43357_All	Up	GO:0009507
Unigene43775_All	Up	GO:0006857	GO:0005215
Unigene43819_All	Up	GO:0008152	GO:0005488	GO:0016874
Unigene43934_All	Up	GO:0008233
Unigene44052_All	Up	GO:0008270	GO:0030466	GO:0000183	GO:0005721	GO:0031934	GO:0033553	GO:0031933	GO:0003677	GO:0000122	GO:0005524	GO:0016584	GO:0016581	GO:0005515	GO:0004386	GO:0030702	GO:0008094	GO:0003682
Unigene44087_All	Up	GO:0005488	GO:0015299	GO:0006813	GO:0016021	GO:0008152	GO:0009536
Unigene44159_All	Up	GO:0005975	GO:0043169	GO:0033947
Unigene44203_All	Up	GO:0016301	GO:0004163	GO:0005524	GO:0008299	GO:0016310
Unigene44215_All	Up	GO:0009055	GO:0004497	GO:0005515	GO:0051781	GO:0010229	GO:0020037	GO:0055114	GO:0048366
Unigene44277_All	Up	GO:0016740
Unigene44308_All	Up	GO:0005488
Unigene44361_All	Up	GO:0016810
Unigene44378_All	Up	GO:0016023
Unigene44389_All	Up	GO:0003677
Unigene44434_All	Up	GO:0009536
Unigene44603_All	Up	GO:0007018	GO:0005875	GO:0005524	GO:0003777	GO:0005874
Unigene44621_All	Up	GO:0016020
Unigene44630_All	Up	GO:0009536
Unigene44637_All	Up	GO:0019200
Unigene44638_All	Up	GO:0016020
Unigene44670_All	Up	GO:0016023
Unigene4475_All	Up	GO:0016787
Unigene45178_All	Up	GO:0005515	GO:0004802	GO:0005509	GO:0008152	GO:0009535
Unigene45206_All	Up	GO:0005739
Unigene45213_All	Up	GO:0009611	GO:0004722	GO:0050832
Unigene45243_All	Up	GO:0005515
Unigene45283_All	Up	GO:0005488
Unigene45313_All	Up	GO:0016023
Unigene45324_All	Up	GO:0016740
Unigene45331_All	Up	GO:0009536
Unigene45351_All	Up	GO:0022627
Unigene45368_All	Up	GO:0006402	GO:0000175	GO:0003723	GO:0004654	GO:0006396
Unigene45391_All	Up	GO:0006537	GO:0016040	GO:0015036	GO:0051536	GO:0009055	GO:0005506	GO:0010181	GO:0050660	GO:0022900
Unigene45398_All	Up	GO:0005488
Unigene45401_All	Up	GO:0005761	GO:0043022	GO:0008135	GO:0045727	GO:0000166	GO:0003924
Unigene45454_All	Up	GO:0005488
Unigene45466_All	Up	GO:0008270	GO:0055114	GO:0016491	GO:0006979
Unigene45519_All	Up	GO:0005739
Unigene45532_All	Up	GO:0003677
Unigene45554_All	Up	GO:0000786	GO:0003677	GO:0006334	GO:0005634
Unigene45613_All	Up	GO:0016301	GO:0016023
Unigene5503_All	Up	GO:0004553	GO:0005975	GO:0016023	GO:0043169
Unigene5525_All	Up	GO:0016020
Unigene5578_All	Up	GO:0016301
Unigene5589_All	Up	GO:0005739
Unigene5732_All	Up	GO:0009695	GO:0016629	GO:0005739
Unigene5766_All	Up	GO:0005739
Unigene5877_All	Up	GO:0016301	GO:0016023
Unigene5905_All	Up	GO:0004553	GO:0005975	GO:0043169
Unigene5984_All	Up	GO:0015297
Unigene60_All	Up	GO:0016023	GO:0016020
Unigene7_All	Up	GO:0003676	GO:0006259	GO:0007127	GO:0005634
Unigene8154_All	Up	GO:0016023	GO:0016787
Unigene8198_All	Up	GO:0046872	GO:0005737	GO:0055114	GO:0006108	GO:0051287	GO:0004473
Unigene8229_All	Up	GO:0043565	GO:0005622	GO:0045449	GO:0003700
Unigene8244_All	Up	GO:0016020	GO:0006857	GO:0005215
Unigene8261_All	Up	GO:0016740
Unigene8320_All	Up	GO:0008287	GO:0004722	GO:0006470	GO:0009536
Unigene8337_All	Up	GO:0000325	GO:0005886
Unigene8421_All	Up	GO:0005886
Unigene8456_All	Up	GO:0009055	GO:0020037	GO:0003700	GO:0006355
Unigene945_All	Up	GO:0031225
Unigene963_All	Up	GO:0046872	GO:0008610	GO:0003824

## Sheet: down-regulate
Additional file :GO categories for up- and down-regulated genes
geneID	up/down	GO
Unigene1010_All	Down	GO:0004672	GO:0000166
Unigene1035_All	Down	GO:0016023
Unigene1045_All	Down	GO:0009536
Unigene1074_All	Down	GO:0005515
Unigene1092_All	Down	GO:0009536
Unigene11110_All	Down	GO:0005515	GO:0009536
Unigene11112_All	Down	GO:0009058	GO:0044464	GO:0016829
Unigene1112_All	Down	GO:0003702	GO:0005667	GO:0009536	GO:0006366
Unigene11144_All	Down	GO:0006511	GO:0005515
Unigene11158_All	Down	GO:0005515
Unigene11169_All	Down	GO:0046872
Unigene1122_All	Down	GO:0006979
Unigene11267_All	Down	GO:0009536
Unigene11296_All	Down	GO:0016023
Unigene11319_All	Down	GO:0003676	GO:0006259	GO:0050559	GO:0000287	GO:0016838	GO:0009507
Unigene11320_All	Down	GO:0003723	GO:0006310	GO:0016829	GO:0006278	GO:0046872	GO:0003964	GO:0009536	GO:0003677	GO:0006508	GO:0004190	GO:0016853
Unigene11331_All	Down	GO:0016740
Unigene11333_All	Down	GO:0045454	GO:0051920	GO:0055114	GO:0005515	GO:0009507
Unigene11351_All	Down	GO:0009536
Unigene11374_All	Down	GO:0043565	GO:0046983	GO:0003700	GO:0005634	GO:0006355
Unigene11383_All	Down	GO:0009505
Unigene113_All	Down	GO:0008565	GO:0006606
Unigene11435_All	Down	GO:0004386	GO:0003676	GO:0004672	GO:0009536	GO:0000166
Unigene11483_All	Down	GO:0044464
Unigene11497_All	Down	GO:0016020
Unigene114_All	Down	GO:0010087	GO:0010588	GO:0010305	GO:0048364	GO:0048366	GO:0009908
Unigene11528_All	Down	GO:0005737	GO:0031408	GO:0016629	GO:0010181	GO:0055114
Unigene11538_All	Down	GO:0009611
Unigene11546_All	Down	GO:0005739
Unigene1169_All	Down	GO:0005739
Unigene116_All	Down	GO:0006916
Unigene122_All	Down	GO:0016023	GO:0016740
Unigene134_All	Down	GO:0055114	GO:0004506	GO:0016021	GO:0050660	GO:0008033
Unigene144_All	Down	GO:0016020	GO:0016023	GO:0009505	GO:0005794	GO:0006810
Unigene14633_All	Down	GO:0055114	GO:0016491	GO:0006629
Unigene14666_All	Down	GO:0016023
Unigene146_All	Down	GO:0006188	GO:0004018
Unigene14708_All	Down	GO:0006355
Unigene14747_All	Down	GO:0004872
Unigene14771_All	Down	GO:0017111
Unigene14788_All	Down	GO:0000786	GO:0003677	GO:0006334	GO:0005634
Unigene14798_All	Down	GO:0003676	GO:0005634
Unigene14866_All	Down	GO:0005739
Unigene14884_All	Down	GO:0033587	GO:0009423	GO:0003849	GO:0009073	GO:0016829	GO:0009507
Unigene14899_All	Down	GO:0009536
Unigene14947_All	Down	GO:0005525	GO:0005794	GO:0016192	GO:0006886	GO:0005783
Unigene14995_All	Down	GO:0016023	GO:0016020
Unigene15005_All	Down	GO:0004553	GO:0005488	GO:0005976	GO:0009056
Unigene15022_All	Down	GO:0005516	GO:0009734	GO:0005739	GO:0009536
Unigene15067_All	Down	GO:0009536
Unigene154_All	Down	GO:0003824
Unigene184_All	Down	GO:0016567
Unigene20105_All	Down	GO:0005730	GO:0005773	GO:0016023	GO:0016020	GO:0005739	GO:0009651
Unigene20112_All	Down	GO:0005739	GO:0009507	GO:0016020
Unigene20124_All	Down	GO:0004872	GO:0042742	GO:0051865	GO:0016301	GO:0005515	GO:0004842	GO:0008270
Unigene2018_All	Down	GO:0009536
Unigene20194_All	Down	GO:0005515	GO:0006915
Unigene20239_All	Down	GO:0008080	GO:0008152
Unigene2025_All	Down	GO:0016020	GO:0005622	GO:0005525	GO:0007264
Unigene20283_All	Down	GO:0005515	GO:0003676
Unigene2030_All	Down	GO:0046686	GO:0016607	GO:0006979
Unigene20311_All	Down	GO:0003735	GO:0005886	GO:0005618	GO:0015935	GO:0009507	GO:0006412
Unigene20352_All	Down	GO:0016023
Unigene20472_All	Down	GO:0031225	GO:0016023
Unigene20547_All	Down	GO:0016020
Unigene20560_All	Down	GO:0051745	GO:0009536	GO:0016114
Unigene20591_All	Down	GO:0008168
Unigene20606_All	Down	GO:0016740
Unigene2074_All	Down	GO:0016023
Unigene2079_All	Down	GO:0016874	GO:0009058	GO:0009273
Unigene207_All	Down	GO:0005515	GO:0044267	GO:0009536	GO:0000166
Unigene2081_All	Down	GO:0005515
Unigene2094_All	Down	GO:0009509	GO:0016117	GO:0009055	GO:0055114	GO:0009507	GO:0016719
Unigene2103_All	Down	GO:0006468	GO:0005524	GO:0004674
Unigene2123_All	Down	GO:0005739
Unigene2131_All	Down	GO:0005739
Unigene214_All	Down	GO:0016023
Unigene2193_All	Down	GO:0045449	GO:0005634
Unigene22135_All	Down	GO:0005516
Unigene22173_All	Down	GO:0009536
Unigene22223_All	Down	GO:0009416	GO:0004871
Unigene22226_All	Down	GO:0016023
Unigene22246_All	Down	GO:0010268	GO:0004497	GO:0009647	GO:0020037	GO:0001578	GO:0016020	GO:0022900
Unigene2230_All	Down	GO:0009536
Unigene22316_All	Down	GO:0009536	GO:0016020
Unigene2241_All	Down	GO:0046872	GO:0043169
Unigene22432_All	Down	GO:0005515
Unigene22449_All	Down	GO:0009536
Unigene22465_All	Down	GO:0009987
Unigene22475_All	Down	GO:0009536
Unigene22518_All	Down	GO:0008152	GO:0016787
Unigene22552_All	Down	GO:0016023
Unigene22634_All	Down	GO:0005739	GO:0016020
Unigene22642_All	Down	GO:0016020	GO:0005484	GO:0016192	GO:0006886
Unigene22668_All	Down	GO:0009536
Unigene22679_All	Down	GO:0046872	GO:0022900	GO:0009055	GO:0051537	GO:0009536
Unigene22690_All	Down	GO:0030528	GO:0045449	GO:0005515	GO:0005634
Unigene22701_All	Down	GO:0009414	GO:0009409	GO:0005624	GO:0016023	GO:0005886	GO:0009737	GO:0016021	GO:0009651
Unigene22750_All	Down	GO:0016020
Unigene22757_All	Down	GO:0043231	GO:0044444
Unigene2276_All	Down	GO:0016575	GO:0005515	GO:0005634	GO:0004407
Unigene22786_All	Down	GO:0009536
Unigene22819_All	Down	GO:0005529	GO:0006468	GO:0005524	GO:0016020	GO:0004674	GO:0005739
Unigene22847_All	Down	GO:0005739	GO:0016020
Unigene22905_All	Down	GO:0006457	GO:0005739
Unigene22911_All	Down	GO:0009536
Unigene22917_All	Down	GO:0009536
Unigene22919_All	Down	GO:0006260	GO:0000166
Unigene22926_All	Down	GO:0008171
Unigene22935_All	Down	GO:0006468	GO:0016023	GO:0004713	GO:0005524	GO:0004674
Unigene22942_All	Down	GO:0005576	GO:0009664	GO:0016020
Unigene22943_All	Down	GO:0004872	GO:0006468	GO:0016023	GO:0005515	GO:0005524	GO:0016021	GO:0004674
Unigene22957_All	Down	GO:0004672	GO:0000166
Unigene22960_All	Down	GO:0016020
Unigene229_All	Down	GO:0016740
Unigene22_All	Down	GO:0016023	GO:0016020
Unigene23022_All	Down	GO:0009536
Unigene23097_All	Down	GO:0046872	GO:0043169	GO:0016023	GO:0004601
Unigene2309_All	Down	GO:0016301	GO:0044464
Unigene23113_All	Down	GO:0007018	GO:0005875	GO:0005515	GO:0005524	GO:0003777	GO:0005874
Unigene23119_All	Down	GO:0016023
Unigene2311_All	Down	GO:0010036	GO:0046715	GO:0046713	GO:0005886
Unigene23170_All	Down	GO:0043231	GO:0044444
Unigene23187_All	Down	GO:0030001	GO:0016020	GO:0046873
Unigene23196_All	Down	GO:0003676	GO:0003824
Unigene23199_All	Down	GO:0003700	GO:0005634	GO:0006355
Unigene2319_All	Down	GO:0005739
Unigene23207_All	Down	GO:0016620
Unigene23219_All	Down	GO:0005886
Unigene23220_All	Down	GO:0042802
Unigene2326_All	Down	GO:0046872
Unigene2327_All	Down	GO:0005507	GO:0005516	GO:0005547	GO:0005509	GO:0009409	GO:0080025
Unigene23306_All	Down	GO:0016020
Unigene23313_All	Down	GO:0009987
Unigene23327_All	Down	GO:0005488
Unigene23368_All	Down	GO:0003700	GO:0005634	GO:0006355
Unigene23411_All	Down	GO:0016023	GO:0016798	GO:0008152	GO:0005488
Unigene23470_All	Down	GO:0008270	GO:0005622	GO:0003677
Unigene23488_All	Down	GO:0003676	GO:0034960	GO:0044238
Unigene23492_All	Down	GO:0031225
Unigene23501_All	Down	GO:0003924	GO:0005525
Unigene23522_All	Down	GO:0016301
Unigene23523_All	Down	GO:0004185	GO:0016023	GO:0006508	GO:0005739
Unigene23538_All	Down	GO:0006281
Unigene23556_All	Down	GO:0004872	GO:0006468	GO:0016023	GO:0005524	GO:0004674
Unigene23557_All	Down	GO:0016023	GO:0005739
Unigene23589_All	Down	GO:0042626	GO:0006810	GO:0005524	GO:0016021
Unigene2360_All	Down	GO:0017111
Unigene23632_All	Down	GO:0031225	GO:0005975	GO:0016023	GO:0042973	GO:0005886	GO:0043169
Unigene2365_All	Down	GO:0005488	GO:0005743	GO:0006839	GO:0016021
Unigene23667_All	Down	GO:0000166
Unigene23691_All	Down	GO:0016740
Unigene23716_All	Down	GO:0017111	GO:0016020
Unigene23720_All	Down	GO:0005524	GO:0006950
Unigene23769_All	Down	GO:0016021
Unigene23777_All	Down	GO:0005506	GO:0042586	GO:0006412	GO:0009536	GO:0005739
Unigene23782_All	Down	GO:0003677	GO:0006334	GO:0005694	GO:0005634
Unigene23784_All	Down	GO:0005488	GO:0045547	GO:0017111	GO:0009536
Unigene23785_All	Down	GO:0009536	GO:0005739
Unigene23799_All	Down	GO:0005739
Unigene23818_All	Down	GO:0020037	GO:0005576	GO:0055114	GO:0042744	GO:0004601	GO:0009055	GO:0005509
Unigene23832_All	Down	GO:0015995	GO:0016851
Unigene23834_All	Down	GO:0009536
Unigene2383_All	Down	GO:0048038	GO:0008137	GO:0006810	GO:0055114	GO:0016021	GO:0009507	GO:0009579
Unigene23846_All	Down	GO:0009536
Unigene2386_All	Down	GO:0009536
Unigene23875_All	Down	GO:0005515	GO:0009522	GO:0015979	GO:0009535
Unigene23880_All	Down	GO:0003677	GO:0045449	GO:0005634
Unigene23902_All	Down	GO:0016020
Unigene23913_All	Down	GO:0005515
Unigene23941_All	Down	GO:0004672	GO:0000166
Unigene23979_All	Down	GO:0016020
Unigene24026_All	Down	GO:0009585	GO:0017006	GO:0018106	GO:0006355	GO:0018298	GO:0005524	GO:0008020	GO:0007165	GO:0042803	GO:0000155	GO:0016020
Unigene2406_All	Down	GO:0016740
Unigene2407_All	Down	GO:0031225
Unigene24083_All	Down	GO:0030170	GO:0004124	GO:0006535	GO:0016740
Unigene24091_All	Down	GO:0015079	GO:0016020	GO:0006813
Unigene24095_All	Down	GO:0016023
Unigene24223_All	Down	GO:0016798	GO:0008152
Unigene24242_All	Down	GO:0006979	GO:0016023	GO:0009055	GO:0020037	GO:0055114	GO:0005509	GO:0004601
Unigene24274_All	Down	GO:0005739
Unigene24290_All	Down	GO:0005509
Unigene24300_All	Down	GO:0016023
Unigene24305_All	Down	GO:0050794	GO:0044238	GO:0009845
Unigene24320_All	Down	GO:0006468	GO:0005524	GO:0004674
Unigene24345_All	Down	GO:0020037	GO:0005576	GO:0055114	GO:0042744	GO:0004601	GO:0009055	GO:0005509
Unigene24388_All	Down	GO:0016491	GO:0005506	GO:0055114	GO:0016020	GO:0005739	GO:0006091
Unigene24420_All	Down	GO:0005515	GO:0009536
Unigene24452_All	Down	GO:0042626	GO:0006810	GO:0005524	GO:0016021	GO:0009507
Unigene24466_All	Down	GO:0046872
Unigene24517_All	Down	GO:0046422	GO:0016020	GO:0055114	GO:0009579	GO:0005488	GO:0009507	GO:0006810	GO:0005215
Unigene24524_All	Down	GO:0009060	GO:0005743	GO:0005507	GO:0009055	GO:0020037	GO:0006810	GO:0016021	GO:0022900	GO:0004129
Unigene24567_All	Down	GO:0005739
Unigene24571_All	Down	GO:0005488	GO:0016787
Unigene24576_All	Down	GO:0006468	GO:0004674	GO:0007169
Unigene24601_All	Down	GO:0000935	GO:0080008	GO:0005819	GO:0005634	GO:0005829
Unigene24612_All	Down	GO:0005829
Unigene24633_All	Down	GO:0006073	GO:0004553	GO:0048046	GO:0005618	GO:0016762
Unigene2473_All	Down	GO:0006355
Unigene2492_All	Down	GO:0020037	GO:0050597	GO:0042617	GO:0055114	GO:0009055
Unigene25653_All	Down	GO:0003735	GO:0006412	GO:0005739
Unigene25681_All	Down	GO:0016020
Unigene25682_All	Down	GO:0006952	GO:0009807
Unigene25686_All	Down	GO:0004871	GO:0005515	GO:0016301	GO:0050794	GO:0044237
Unigene25697_All	Down	GO:0004872	GO:0006468	GO:0005515	GO:0005524	GO:0004674	GO:0005739
Unigene25720_All	Down	GO:0005739
Unigene25730_All	Down	GO:0006468	GO:0016023	GO:0005524	GO:0004674
Unigene25746_All	Down	GO:0009536
Unigene25752_All	Down	GO:0004607	GO:0006629
Unigene25755_All	Down	GO:0007018	GO:0043234	GO:0005525	GO:0051258	GO:0005198	GO:0003924	GO:0005874
Unigene25803_All	Down	GO:0005576	GO:0009664	GO:0016020
Unigene25805_All	Down	GO:0005515	GO:0004672	GO:0000166
Unigene25826_All	Down	GO:0003700	GO:0005634	GO:0006355
Unigene25835_All	Down	GO:0001718	GO:0005739	GO:0004488	GO:0004477	GO:0046656	GO:0005524	GO:0006730	GO:0004329
Unigene25839_All	Down	GO:0016301	GO:0005515	GO:0007049	GO:0016538
Unigene25853_All	Down	GO:0016020	GO:0016887	GO:0005524
Unigene25862_All	Down	GO:0016023	GO:0004672	GO:0000166
Unigene25870_All	Down	GO:0016023	GO:0004672	GO:0000166
Unigene25941_All	Down	GO:0005515
Unigene25955_All	Down	GO:0005975	GO:0009341	GO:0004565	GO:0005529	GO:0043169
Unigene25994_All	Down	GO:0016023	GO:0022857
Unigene26032_All	Down	GO:0009536
Unigene26074_All	Down	GO:0005488
Unigene26134_All	Down	GO:0005488
Unigene26662_All	Down	GO:0016301
Unigene26675_All	Down	GO:0005739
Unigene26693_All	Down	GO:0046853	GO:0004428	GO:0005488
Unigene26699_All	Down	GO:0030528	GO:0045449
Unigene266_All	Down	GO:0006629	GO:0009536
Unigene26734_All	Down	GO:0005515	GO:0009987
Unigene26737_All	Down	GO:0016020
Unigene26753_All	Down	GO:0010026	GO:0005886	GO:0010442	GO:0052541
Unigene26765_All	Down	GO:0005515
Unigene26766_All	Down	GO:0010051
Unigene26770_All	Down	GO:0016020	GO:0006857	GO:0005215
Unigene26808_All	Down	GO:0044464
Unigene26835_All	Down	GO:0006508	GO:0004190
Unigene26848_All	Down	GO:0008152	GO:0009536
Unigene26886_All	Down	GO:0003676	GO:0006422	GO:0004816	GO:0005524	GO:0006421	GO:0004815	GO:0005739
Unigene26889_All	Down	GO:0005515
Unigene26890_All	Down	GO:0016020	GO:0005739	GO:0009536	GO:0006810	GO:0005215
Unigene26892_All	Down	GO:0005794	GO:0009058	GO:0016757
Unigene26900_All	Down	GO:0016020	GO:0016023	GO:0009536
Unigene26901_All	Down	GO:0046872	GO:0003677	GO:0045449
Unigene26903_All	Down	GO:0006468	GO:0004713	GO:0005524	GO:0004674
Unigene26916_All	Down	GO:0016020
Unigene26919_All	Down	GO:0015079	GO:0016020	GO:0006813
Unigene26931_All	Down	GO:0044464
Unigene26957_All	Down	GO:0003677
Unigene26969_All	Down	GO:0009611
Unigene26975_All	Down	GO:0005739	GO:0005509
Unigene27026_All	Down	GO:0006260	GO:0003678	GO:0005524
Unigene27045_All	Down	GO:0016023
Unigene27050_All	Down	GO:0005739
Unigene27064_All	Down	GO:0042626	GO:0006810	GO:0005524	GO:0016021	GO:0009536
Unigene27089_All	Down	GO:0009536
Unigene27096_All	Down	GO:0016787	GO:0005488
Unigene27103_All	Down	GO:0016023
Unigene27107_All	Down	GO:0046872	GO:0016491	GO:0051536
Unigene27113_All	Down	GO:0006457	GO:0051082	GO:0005737	GO:0005524	GO:0006950
Unigene27121_All	Down	GO:0004518
Unigene27637_All	Down	GO:0000160	GO:0006355
Unigene27638_All	Down	GO:0009733
Unigene27649_All	Down	GO:0003677	GO:0045449	GO:0005634
Unigene27653_All	Down	GO:0006952	GO:0003700	GO:0009873	GO:0005634	GO:0006355
Unigene27716_All	Down	GO:0005524	GO:0006950
Unigene27813_All	Down	GO:0009117	GO:0009536
Unigene27821_All	Down	GO:0009536
Unigene27833_All	Down	GO:0020037	GO:0050597	GO:0042617	GO:0055114	GO:0009055
Unigene27838_All	Down	GO:0004672
Unigene27911_All	Down	GO:0016023	GO:0046872	GO:0016491
Unigene27932_All	Down	GO:0005529	GO:0005975	GO:0043169	GO:0016023	GO:0004565	GO:0048046	GO:0009341
Unigene27933_All	Down	GO:0016023
Unigene27935_All	Down	GO:0006810	GO:0005509
Unigene27956_All	Down	GO:0003824
Unigene27965_All	Down	GO:0046872
Unigene28007_All	Down	GO:0003735	GO:0030529	GO:0006412	GO:0005739
Unigene28013_All	Down	GO:0005515
Unigene28029_All	Down	GO:0009543
Unigene28035_All	Down	GO:0045261	GO:0046933	GO:0005739	GO:0015986	GO:0009773	GO:0009409	GO:0046961	GO:0009535	GO:0010287
Unigene28043_All	Down	GO:0005739
Unigene28054_All	Down	GO:0005488
Unigene28076_All	Down	GO:0046983	GO:0009734	GO:0005634	GO:0006355
Unigene28078_All	Down	GO:0005739	GO:0009536
Unigene28102_All	Down	GO:0016779
Unigene28110_All	Down	GO:0006810	GO:0016020	GO:0022857
Unigene28115_All	Down	GO:0005794	GO:0009058	GO:0016757
Unigene29135_All	Down	GO:0005515	GO:0016301
Unigene29163_All	Down	GO:0005975	GO:0009341	GO:0004565	GO:0005529	GO:0043169
Unigene29174_All	Down	GO:0020037	GO:0004497	GO:0009055	GO:0008168
Unigene29186_All	Down	GO:0043565	GO:0003700	GO:0005634	GO:0006355
Unigene29190_All	Down	GO:0005524	GO:0004386	GO:0003677	GO:0008270	GO:0005515
Unigene29194_All	Down	GO:0009543	GO:0009535
Unigene29204_All	Down	GO:0005634	GO:0005829	GO:0006298	GO:0043570	GO:0030983
Unigene29209_All	Down	GO:0044464
Unigene29227_All	Down	GO:0009739	GO:0009536
Unigene29229_All	Down	GO:0016023
Unigene29246_All	Down	GO:0000160	GO:0004674	GO:0005874	GO:0006355	GO:0005524	GO:0007018	GO:0000155	GO:0005198	GO:0006468
Unigene29250_All	Down	GO:0016020	GO:0016023	GO:0016192
Unigene29263_All	Down	GO:0016023
Unigene29268_All	Down	GO:0030528	GO:0003677	GO:0045449
Unigene29275_All	Down	GO:0005739	GO:0016020
Unigene29283_All	Down	GO:0000325	GO:0042626	GO:0016023	GO:0005886	GO:0006810	GO:0005524	GO:0016021	GO:0009536
Unigene29284_All	Down	GO:0016740	GO:0005739	GO:0016020
Unigene29296_All	Down	GO:0009535	GO:0005739
Unigene29302_All	Down	GO:0006810
Unigene29430_All	Down	GO:0016023
Unigene29472_All	Down	GO:0016491	GO:0008152	GO:0005488
Unigene29502_All	Down	GO:0016023
Unigene29531_All	Down	GO:0005840	GO:0003735	GO:0006412
Unigene29574_All	Down	GO:0016023	GO:0005886
Unigene29622_All	Down	GO:0005515	GO:0016740
Unigene29623_All	Down	GO:0005488	GO:0016023
Unigene29721_All	Down	GO:0009536
Unigene29795_All	Down	GO:0016758	GO:0016021
Unigene29835_All	Down	GO:0000166
Unigene29848_All	Down	GO:0005840	GO:0003735	GO:0009507	GO:0006412	GO:0005739
Unigene29915_All	Down	GO:0003735	GO:0003723	GO:0015935	GO:0006412
Unigene29949_All	Down	GO:0047763	GO:0046983
Unigene2996_All	Down	GO:0005515
Unigene29982_All	Down	GO:0005840	GO:0016209	GO:0006464	GO:0016151	GO:0005634	GO:0006412
Unigene2998_All	Down	GO:0003700	GO:0006355
Unigene3002_All	Down	GO:0009396	GO:0003824	GO:0005488
Unigene30104_All	Down	GO:0016757
Unigene30118_All	Down	GO:0016023	GO:0005515
Unigene30126_All	Down	GO:0006468	GO:0004713	GO:0005524	GO:0004674
Unigene30359_All	Down	GO:0007018	GO:0043234	GO:0005525	GO:0051258	GO:0005198	GO:0003924	GO:0005874
Unigene30420_All	Down	GO:0006468	GO:0004713	GO:0005524	GO:0004674
Unigene30494_All	Down	GO:0009117	GO:0003824	GO:0009536
Unigene30512_All	Down	GO:0005515
Unigene30517_All	Down	GO:0045449	GO:0003700	GO:0005634
Unigene30581_All	Down	GO:0005743	GO:0008565	GO:0015031
Unigene30606_All	Down	GO:0016023	GO:0016020
Unigene3060_All	Down	GO:0009052	GO:0016853
Unigene30737_All	Down	GO:0016020
Unigene30758_All	Down	GO:0044237	GO:0016831
Unigene3081_All	Down	GO:0003723	GO:0042255	GO:0005634	GO:0005515
Unigene30823_All	Down	GO:0016023
Unigene30837_All	Down	GO:0008471	GO:0005507	GO:0055114	GO:0048046	GO:0046274
Unigene30839_All	Down	GO:0009228
Unigene30964_All	Down	GO:0008270	GO:0042221
Unigene3097_All	Down	GO:0005739
Unigene31019_All	Down	GO:0005739
Unigene31112_All	Down	GO:0016023	GO:0005618	GO:0005886
Unigene3111_All	Down	GO:0005739
Unigene3113_All	Down	GO:0009536	GO:0042802
Unigene31156_All	Down	GO:0005739
Unigene31179_All	Down	GO:0046872	GO:0006979	GO:0003677	GO:0005622	GO:0009628	GO:0009737	GO:0003950	GO:0006471	GO:0006281
Unigene31286_All	Down	GO:0016023
Unigene31302_All	Down	GO:0016020	GO:0006865	GO:0005275
Unigene31361_All	Down	GO:0016023
Unigene31394_All	Down	GO:0045454	GO:0051920	GO:0055114	GO:0005515	GO:0009507
Unigene3140_All	Down	GO:0005875	GO:0005515	GO:0005524
Unigene3145_All	Down	GO:0016023	GO:0016020
Unigene31526_All	Down	GO:0005215	GO:0006810
Unigene3161_All	Down	GO:0005739
Unigene3172_All	Down	GO:0016020
Unigene3195_All	Down	GO:0005739
Unigene3199_All	Down	GO:0005737	GO:0006950	GO:0000234	GO:0008654
Unigene3208_All	Down	GO:0045449	GO:0005634
Unigene32158_All	Down	GO:0004872	GO:0006468	GO:0016023	GO:0005515	GO:0005524	GO:0004674
Unigene32169_All	Down	GO:0009536
Unigene32187_All	Down	GO:0004252	GO:0016023	GO:0006508
Unigene32210_All	Down	GO:0005576	GO:0030246	GO:0005975	GO:0008810
Unigene32213_All	Down	GO:0016023	GO:0009536
Unigene3222_All	Down	GO:0044424
Unigene32239_All	Down	GO:0008270
Unigene32244_All	Down	GO:0003677	GO:0005634	GO:0006355
Unigene32250_All	Down	GO:0030528	GO:0045449	GO:0005634
Unigene32279_All	Down	GO:0009117	GO:0003824	GO:0009536
Unigene32303_All	Down	GO:0016020
Unigene32374_All	Down	GO:0016020
Unigene32378_All	Down	GO:0042626	GO:0005515	GO:0006810	GO:0005524	GO:0043190	GO:0009536
Unigene323_All	Down	GO:0016491
Unigene32433_All	Down	GO:0005975	GO:0004553	GO:0043169
Unigene32466_All	Down	GO:0016740
Unigene3248_All	Down	GO:0020037	GO:0005576	GO:0055114	GO:0042744	GO:0004601	GO:0009055	GO:0005509
Unigene32520_All	Down	GO:0009536
Unigene32547_All	Down	GO:0005739	GO:0009536
Unigene32565_All	Down	GO:0009536
Unigene32597_All	Down	GO:0016829
Unigene32663_All	Down	GO:0005618	GO:0043234	GO:0009651	GO:0005874	GO:0051258	GO:0007018	GO:0005515	GO:0003924	GO:0005198	GO:0046686	GO:0005525	GO:0005886
Unigene32679_All	Down	GO:0016301
Unigene32692_All	Down	GO:0030528	GO:0045449	GO:0005634
Unigene32718_All	Down	GO:0000166
Unigene3272_All	Down	GO:0005488	GO:0009536
Unigene32743_All	Down	GO:0006468	GO:0016023	GO:0005515	GO:0004713	GO:0005524
Unigene32767_All	Down	GO:0005887	GO:0006810	GO:0005938	GO:0009734	GO:0005739
Unigene3285_All	Down	GO:0006468	GO:0004674	GO:0007169
Unigene32867_All	Down	GO:0005515
Unigene32873_All	Down	GO:0016023
Unigene32898_All	Down	GO:0044464
Unigene32904_All	Down	GO:0016023
Unigene32906_All	Down	GO:0005529	GO:0006468	GO:0016023	GO:0005524	GO:0004674
Unigene32920_All	Down	GO:0005694
Unigene32962_All	Down	GO:0006825	GO:0004008	GO:0016021	GO:0046872	GO:0006754	GO:0005524
Unigene32975_All	Down	GO:0016705	GO:0016117
Unigene32983_All	Down	GO:0016023
Unigene32984_All	Down	GO:0007165
Unigene33011_All	Down	GO:0005576	GO:0030246	GO:0005975	GO:0008810
Unigene33012_All	Down	GO:0016020
Unigene33036_All	Down	GO:0005515
Unigene33038_All	Down	GO:0005524	GO:0004386	GO:0003677	GO:0008270	GO:0005515
Unigene33047_All	Down	GO:0005515	GO:0016301
Unigene33069_All	Down	GO:0005840	GO:0003735	GO:0009507	GO:0006412	GO:0019843
Unigene33079_All	Down	GO:0009536
Unigene33083_All	Down	GO:0001666
Unigene3310_All	Down	GO:0006952	GO:0016023
Unigene33110_All	Down	GO:0022900
Unigene33114_All	Down	GO:0004607	GO:0006629
Unigene33129_All	Down	GO:0006865	GO:0015171
Unigene33130_All	Down	GO:0009536
Unigene3325_All	Down	GO:0005488
Unigene3328_All	Down	GO:0042162	GO:0005829	GO:0000084	GO:0000723	GO:0006260	GO:0005515	GO:0004386	GO:0004527	GO:0043596
Unigene3355_All	Down	GO:0000786	GO:0003677	GO:0006334	GO:0005634
Unigene34154_All	Down	GO:0044464
Unigene34221_All	Down	GO:0005739
Unigene34263_All	Down	GO:0009536
Unigene34325_All	Down	GO:0016740
Unigene3434_All	Down	GO:0016023
Unigene34364_All	Down	GO:0004428	GO:0009536
Unigene3436_All	Down	GO:0044424
Unigene3444_All	Down	GO:0005488
Unigene34498_All	Down	GO:0003700	GO:0006355
Unigene34531_All	Down	GO:0009072	GO:0016853	GO:0008652
Unigene3453_All	Down	GO:0009536
Unigene34549_All	Down	GO:0005509
Unigene3472_All	Down	GO:0004553	GO:0005975	GO:0016023
Unigene3481_All	Down	GO:0005515
Unigene35220_All	Down	GO:0005488	GO:0016491	GO:0055114	GO:0044408	GO:0051591
Unigene35278_All	Down	GO:0005886	GO:0009536
Unigene35328_All	Down	GO:0016023
Unigene35362_All	Down	GO:0016023	GO:0055114	GO:0004506	GO:0016021	GO:0050660
Unigene35437_All	Down	GO:0004812	GO:0006418	GO:0000166
Unigene35655_All	Down	GO:0005739
Unigene35753_All	Down	GO:0009987
Unigene35819_All	Down	GO:0016787
Unigene35911_All	Down	GO:0003735	GO:0042254	GO:0022627	GO:0006412
Unigene35946_All	Down	GO:0009536
Unigene35952_All	Down	GO:0016023
Unigene36033_All	Down	GO:0016020	GO:0016192	GO:0006886	GO:0005515
Unigene36036_All	Down	GO:0009536
Unigene36082_All	Down	GO:0005488
Unigene36092_All	Down	GO:0009536
Unigene360_All	Down	GO:0003700	GO:0006355
Unigene36383_All	Down	GO:0005199	GO:0009664
Unigene36626_All	Down	GO:0005488
Unigene36772_All	Down	GO:0009570
Unigene36905_All	Down	GO:0005783	GO:0005524	GO:0006950	GO:0033009	GO:0005788
Unigene36919_All	Down	GO:0050896
Unigene36946_All	Down	GO:0016740	GO:0009536
Unigene37084_All	Down	GO:0016740
Unigene37087_All	Down	GO:0006629	GO:0009536
Unigene37143_All	Down	GO:0016023
Unigene37167_All	Down	GO:0006468	GO:0005515	GO:0005524	GO:0004674
Unigene37348_All	Down	GO:0003677	GO:0008270	GO:0006355
Unigene37381_All	Down	GO:0030528	GO:0045449	GO:0005515	GO:0005634
Unigene37432_All	Down	GO:0005840	GO:0003735	GO:0006412
Unigene37435_All	Down	GO:0016023
Unigene37488_All	Down	GO:0045454	GO:0005759	GO:0055114	GO:0050660	GO:0004148	GO:0005960
Unigene37596_All	Down	GO:0016020
Unigene37605_All	Down	GO:0009987	GO:0005488
Unigene38296_All	Down	GO:0005515
Unigene38336_All	Down	GO:0003746	GO:0005525
Unigene38363_All	Down	GO:0005840	GO:0003735	GO:0009507	GO:0006412	GO:0019843
Unigene38374_All	Down	GO:0016023	GO:0016020
Unigene38511_All	Down	GO:0009536	GO:0016020
Unigene38577_All	Down	GO:0016023
Unigene38619_All	Down	GO:0003676	GO:0034960	GO:0044238
Unigene38812_All	Down	GO:0008152
Unigene39019_All	Down	GO:0016020
Unigene39040_All	Down	GO:0044424
Unigene39064_All	Down	GO:0005783
Unigene39080_All	Down	GO:0016023	GO:0016020
Unigene39708_All	Down	GO:0005507	GO:0016023	GO:0022900	GO:0009055
Unigene39717_All	Down	GO:0004673	GO:0000160	GO:0044238	GO:0004871	GO:0046872	GO:0034960	GO:0044425	GO:0016310	GO:0005783
Unigene39756_All	Down	GO:0005275	GO:0016020
Unigene40015_All	Down	GO:0055114	GO:0004506	GO:0016021	GO:0050660	GO:0008033
Unigene40143_All	Down	GO:0043231
Unigene40224_All	Down	GO:0005524	GO:0008026
Unigene4035_All	Down	GO:0043231	GO:0044444
Unigene4041_All	Down	GO:0005488	GO:0016301	GO:0009536
Unigene4051_All	Down	GO:0016020	GO:0006857	GO:0009624	GO:0005215
Unigene40528_All	Down	GO:0046853	GO:0046872	GO:0004428	GO:0016773	GO:0000166
Unigene40538_All	Down	GO:0005739
Unigene40540_All	Down	GO:0005488
Unigene4056_All	Down	GO:0008649
Unigene40617_All	Down	GO:0003700	GO:0005634	GO:0006355
Unigene4063_All	Down	GO:0016740
Unigene40668_All	Down	GO:0009117	GO:0003824
Unigene40672_All	Down	GO:0005739
Unigene40675_All	Down	GO:0019827	GO:0048366	GO:0005739
Unigene40680_All	Down	GO:0004871	GO:0005515	GO:0050794	GO:0044237
Unigene40748_All	Down	GO:0006950
Unigene40763_All	Down	GO:0016023
Unigene4083_All	Down	GO:0016023
Unigene40848_All	Down	GO:0015031	GO:0005525	GO:0007264
Unigene41033_All	Down	GO:0020037	GO:0005576	GO:0055114	GO:0042744	GO:0004601	GO:0009055	GO:0005509
Unigene41040_All	Down	GO:0003677	GO:0045449	GO:0005634
Unigene41100_All	Down	GO:0005739
Unigene4116_All	Down	GO:0030528
Unigene41194_All	Down	GO:0019205	GO:0005739	GO:0000166
Unigene41267_All	Down	GO:0009987
Unigene4126_All	Down	GO:0009536
Unigene41310_All	Down	GO:0016023
Unigene41325_All	Down	GO:0030599	GO:0016491	GO:0005507
Unigene41359_All	Down	GO:0016301	GO:0004845	GO:0005524	GO:0009058
Unigene4137_All	Down	GO:0005515
Unigene4138_All	Down	GO:0005739
Unigene41392_All	Down	GO:0020037	GO:0055114	GO:0004601	GO:0009055	GO:0005509	GO:0006979
Unigene4139_All	Down	GO:0009536
Unigene41418_All	Down	GO:0007275	GO:0005634	GO:0006355
Unigene41430_All	Down	GO:0005840	GO:0006412
Unigene4143_All	Down	GO:0044464
Unigene4158_All	Down	GO:0005488
Unigene41591_All	Down	GO:0006350
Unigene41603_All	Down	GO:0016491	GO:0005506	GO:0006629
Unigene42187_All	Down	GO:0016020	GO:0005275
Unigene42236_All	Down	GO:0009536
Unigene4226_All	Down	GO:0009987
Unigene42298_All	Down	GO:0016788	GO:0019863
Unigene42304_All	Down	GO:0005975	GO:0009341	GO:0004565	GO:0005529	GO:0043169
Unigene4234_All	Down	GO:0016023
Unigene42376_All	Down	GO:0005737	GO:0042626	GO:0006810	GO:0008654	GO:0004512	GO:0005524	GO:0016021	GO:0006021
Unigene42388_All	Down	GO:0020037	GO:0055114	GO:0004601	GO:0009055	GO:0005509	GO:0006979
Unigene42394_All	Down	GO:0016023	GO:0009535
Unigene42416_All	Down	GO:0005840	GO:0003735	GO:0006412
Unigene42491_All	Down	GO:0050661	GO:0055114	GO:0006098	GO:0004616
Unigene42514_All	Down	GO:0003677	GO:0006350
Unigene4255_All	Down	GO:0004672	GO:0000166
Unigene4257_All	Down	GO:0006355	GO:0003700	GO:0005634	GO:0009873
Unigene42608_All	Down	GO:0005622
Unigene4264_All	Down	GO:0046872	GO:0003676	GO:0016787	GO:0009987	GO:0016740
Unigene42659_All	Down	GO:0004055	GO:0005524	GO:0006526
Unigene4269_All	Down	GO:0006468	GO:0005515	GO:0005524	GO:0004674	GO:0007169
Unigene4274_All	Down	GO:0044464
Unigene42865_All	Down	GO:0045449	GO:0003700
Unigene42910_All	Down	GO:0016023	GO:0046872
Unigene4293_All	Down	GO:0009570
Unigene43008_All	Down	GO:0045261	GO:0008553	GO:0046933	GO:0005743	GO:0015986	GO:0005524	GO:0046961
Unigene43069_All	Down	GO:0050661	GO:0009055	GO:0006810	GO:0042651	GO:0004324	GO:0050660	GO:0009507	GO:0015979	GO:0022900
Unigene4306_All	Down	GO:0004185	GO:0016023	GO:0006508	GO:0005739
Unigene43238_All	Down	GO:0046872
Unigene43247_All	Down	GO:0000166	GO:0003723
Unigene4329_All	Down	GO:0016020	GO:0007155	GO:0006508	GO:0008270
Unigene43306_All	Down	GO:0005840	GO:0003735	GO:0006412
Unigene4352_All	Down	GO:0004829	GO:0005524	GO:0006435	GO:0009570
Unigene4362_All	Down	GO:0005739	GO:0016020
Unigene4366_All	Down	GO:0005739
Unigene4372_All	Down	GO:0005737	GO:0035019	GO:0048366	GO:0003743
Unigene4378_All	Down	GO:0003676	GO:0034960	GO:0044238
Unigene4379_All	Down	GO:0020037	GO:0055114	GO:0004497	GO:0009055
Unigene4385_All	Down	GO:0022857
Unigene4388_All	Down	GO:0005515
Unigene43894_All	Down	GO:0016023
Unigene43965_All	Down	GO:0005515
Unigene43993_All	Down	GO:0009536	GO:0009228
Unigene4407_All	Down	GO:0048038	GO:0008137	GO:0006810	GO:0016021	GO:0042773	GO:0009507	GO:0009579
Unigene4414_All	Down	GO:0030528	GO:0045449
Unigene44185_All	Down	GO:0046872
Unigene44193_All	Down	GO:0030955	GO:0005524	GO:0005737	GO:0006730	GO:0004478	GO:0030145	GO:0050897	GO:0000287
Unigene44316_All	Down	GO:0020037	GO:0055114	GO:0004601	GO:0009055	GO:0005509	GO:0006979
Unigene4431_All	Down	GO:0009536
Unigene44355_All	Down	GO:0016740	GO:0009536
Unigene44376_All	Down	GO:0016020	GO:0016491	GO:0005506
Unigene44412_All	Down	GO:0020037	GO:0005576	GO:0055114	GO:0042744	GO:0004601	GO:0009055	GO:0005509
Unigene44496_All	Down	GO:0043229
Unigene44531_All	Down	GO:0005737	GO:0015671	GO:0009399	GO:0005344	GO:0006950	GO:0020037	GO:0016363	GO:0019825
Unigene4453_All	Down	GO:0009501	GO:0009011	GO:0019252	GO:0009507
Unigene44584_All	Down	GO:0009570	GO:0009579	GO:0016020	GO:0009228
Unigene4462_All	Down	GO:0043231	GO:0046872	GO:0003677	GO:0005515	GO:0050794	GO:0006350
Unigene4494_All	Down	GO:0005886	GO:0006865	GO:0016021	GO:0009734	GO:0015293
Unigene4495_All	Down	GO:0003824	GO:0009536
Unigene45196_All	Down	GO:0009505
Unigene45246_All	Down	GO:0006464	GO:0003735	GO:0022625	GO:0006412
Unigene45259_All	Down	GO:0016021	GO:0005247	GO:0006821
Unigene45285_All	Down	GO:0005840	GO:0003735	GO:0006412
Unigene45316_All	Down	GO:0046872
Unigene45387_All	Down	GO:0005840	GO:0003735	GO:0008270	GO:0006412
Unigene45395_All	Down	GO:0050661	GO:0009055	GO:0006810	GO:0042651	GO:0004324	GO:0050660	GO:0009507	GO:0015979	GO:0022900
Unigene45419_All	Down	GO:0009536
Unigene45516_All	Down	GO:0005886
Unigene45518_All	Down	GO:0019904
Unigene45520_All	Down	GO:0020037	GO:0055114	GO:0004601	GO:0009055	GO:0006979
Unigene45540_All	Down	GO:0005840	GO:0006464	GO:0003735	GO:0006412
Unigene45542_All	Down	GO:0005840	GO:0003735	GO:0006412
Unigene45569_All	Down	GO:0005488
Unigene45664_All	Down	GO:0003735	GO:0003723	GO:0022627	GO:0006412
Unigene47_All	Down	GO:0005529	GO:0006468	GO:0005524	GO:0016020	GO:0004674	GO:0005739
Unigene5519_All	Down	GO:0009536
Unigene55_All	Down	GO:0005732
Unigene5649_All	Down	GO:0005515	GO:0010286	GO:0003700	GO:0006355
Unigene5667_All	Down	GO:0006468	GO:0005524	GO:0004674
Unigene5696_All	Down	GO:0004553	GO:0005975	GO:0016023
Unigene5742_All	Down	GO:0004337	GO:0016117	GO:0004311	GO:0004161	GO:0009507
Unigene5788_All	Down	GO:0006979	GO:0016023	GO:0009055	GO:0020037	GO:0055114	GO:0004601
Unigene5841_All	Down	GO:0005739	GO:0004252	GO:0009536
Unigene5882_All	Down	GO:0005886
Unigene5897_All	Down	GO:0044464
Unigene5934_All	Down	GO:0003676	GO:0043231	GO:0009987
Unigene5943_All	Down	GO:0004427	GO:0016020	GO:0009678	GO:0015992
Unigene62_All	Down	GO:0016023
Unigene74_All	Down	GO:0007067	GO:0005634	GO:0051301
Unigene8012_All	Down	GO:0005488	GO:0016301	GO:0016023
Unigene8036_All	Down	GO:0009536
Unigene8071_All	Down	GO:0006810	GO:0016021	GO:0005215
Unigene8137_All	Down	GO:0017111	GO:0016020
Unigene8156_All	Down	GO:0008076	GO:0005249	GO:0006813	GO:0005739
Unigene8205_All	Down	GO:0016491	GO:0050660
Unigene8223_All	Down	GO:0016023
Unigene8230_All	Down	GO:0009611	GO:0016023	GO:0009987	GO:0001653
Unigene8266_All	Down	GO:0000325	GO:0005886
Unigene8269_All	Down	GO:0004386	GO:0005515
Unigene8322_All	Down	GO:0016020	GO:0015297	GO:0015238	GO:0006855
Unigene8332_All	Down	GO:0006468	GO:0005515	GO:0004713	GO:0004712	GO:0005524	GO:0004674
Unigene8370_All	Down	GO:0006808	GO:0005488	GO:0016564	GO:0003824
Unigene8408_All	Down	GO:0016020	GO:0005794	GO:0005739	GO:0016757
Unigene8415_All	Down	GO:0009536
Unigene8416_All	Down	GO:0016020	GO:0055114	GO:0016491	GO:0009579	GO:0048038	GO:0009507
Unigene8434_All	Down	GO:0016023	GO:0003824
Unigene8467_All	Down	GO:0030170	GO:0009570	GO:0004648	GO:0006564
Unigene8482_All	Down	GO:0005739
Unigene91_All	Down	GO:0003746	GO:0046686	GO:0009570	GO:0006414
Unigene95_All	Down	GO:0009396
Unigene990_All	Down	GO:0006979	GO:0016023	GO:0009055	GO:0020037	GO:0055114	GO:0005509	GO:0004601
Unigene993_All	Down	GO:0008270	GO:0016740
Unigene999_All	Down	GO:0008661	GO:0009536	GO:0016114
