# Supplementary material for: Transcriptional profile of Taxus chinensis cells in response to methyl jasmonate
Source: BMC Genomics. 2012 Jul 2;13:295. doi: 10.1186/1471-2164-13-295 (PMC3414795; doi:10.1186/1471-2164-13-295)
Supplement: Additional file 9 — The KEGG analyses separated by cell line. [file 1471-2164-13-295-S9.xls]

## Sheet: Sheet1
Additional file 9: the KEGG analyses separated by cell line
Pathway	T0(3391)	T16(12640)	Pathway ID
Phenylpropanoid biosynthesis	192	389	ko00940
Stilbenoid, diarylheptanoid and gingerol biosynthesis	94	181	ko00945
Cyanoamino acid metabolism	79	166	ko00460
Flavonoid biosynthesis	103	247	ko00941
Methane metabolism	49	97	ko00680
Biosynthesis of plant hormones	226	644	ko01070
Naphthalene and anthracene degradation	64	141	ko00626
Starch and sucrose metabolism	129	336	ko00500
gamma-Hexachlorocyclohexane degradation	70	160	ko00361
Biosynthesis of phenylpropanoids	204	591	ko01061
Carotenoid biosynthesis	57	129	ko00906
Diterpenoid biosynthesis	29	54	ko00904
Phenylalanine metabolism	51	115	ko00360
Benzoxazinoid biosynthesis	21	36	ko00402
Flavone and flavonol biosynthesis	43	95	ko00944
Limonene and pinene degradation	67	167	ko00903
Terpenoid backbone biosynthesis	33	69	ko00900
Biosynthesis of terpenoids and steroids	130	371	ko01062
Cysteine and methionine metabolism	70	180	ko00270
Pentose and glucuronate interconversions	33	73	ko00040
Metabolism of xenobiotics by cytochrome P450	37	87	ko00980
Anthocyanin biosynthesis	13	23	ko00942
Glucosinolate biosynthesis	22	47	ko00966
Nitrogen metabolism	34	83	ko00910
alpha-Linolenic acid metabolism	45	118	ko00592
Photosynthesis	26	61	ko00195
Gap junction	26	63	ko04540
Drug metabolism - cytochrome P450	38	101	ko00982
Biosynthesis of ansamycins	4	5	ko01051
Glycosphingolipid biosynthesis - globo series	10	20	ko00603
Indole alkaloid biosynthesis	10	20	ko00901
Metabolic pathways	806	2857	ko01100
Small cell lung cancer	19	48	ko05222
Glycerolipid metabolism	37	106	ko00561
Olfactory transduction	20	52	ko04740
Steroid biosynthesis	14	34	ko00100
ABC transporters	42	124	ko02010
Antigen processing and presentation	30	85	ko04612
Sphingolipid metabolism	24	66	ko00600
Galactose metabolism	44	132	ko00052
RNA polymerase	40	120	ko03020
Ascorbate and aldarate metabolism	28	81	ko00053
Brassinosteroid biosynthesis	14	37	ko00905
Glutathione metabolism	35	108	ko00480
Ether lipid metabolism	23	68	ko00565
Betalain biosynthesis	3	5	ko00965
Pyrimidine metabolism	77	257	ko00240
Polyketide sugar unit biosynthesis	5	11	ko00523
Pathways in cancer	68	228	ko05200
GnRH signaling pathway	35	112	ko04912
Fluorene degradation	5	12	ko00628
1,1,1-Trichloro-2,2-bis(4-chlorophenyl)ethane (DDT) degradation	5	12	ko00351
Insulin signaling pathway	70	238	ko04910
Jak-STAT signaling pathway	12	35	ko04630
Renin-angiotensin system	10	29	ko04614
Neurotrophin signaling pathway	46	157	ko04722
Melanogenesis	37	125	ko04916
Monoterpenoid biosynthesis	3	7	ko00902
Streptomycin biosynthesis	9	27	ko00521
Glycosphingolipid biosynthesis - ganglio series	6	17	ko00604
Linoleic acid metabolism	22	73	ko00591
Fluorobenzoate degradation	5	14	ko00364
Drug metabolism - other enzymes	18	60	ko00983
Biosynthesis of vancomycin group antibiotics	3	8	ko01055
Steroid hormone biosynthesis	9	29	ko00140
Phosphatidylinositol signaling system	36	127	ko04070
Alanine, aspartate and glutamate metabolism	31	109	ko00250
Biosynthesis of unsaturated fatty acids	27	95	ko01040
Calcium signaling pathway	33	117	ko04020
Pentose phosphate pathway	19	66	ko00030
Zeatin biosynthesis	11	37	ko00908
Purine metabolism	83	301	ko00230
Progesterone-mediated oocyte maturation	25	88	ko04914
Glioma	26	92	ko05214
Pathogenic Escherichia coli infection	43	155	ko05130
Synthesis and degradation of ketone bodies	3	9	ko00072
Tryptophan metabolism	39	142	ko00380
Notch signaling pathway	20	72	ko04330
Type I diabetes mellitus	4	13	ko04940
Toll-like receptor signaling pathway	28	102	ko04620
Cell cycle - yeast	70	259	ko04111
NOD-like receptor signaling pathway	16	58	ko04621
Glycosylphosphatidylinositol(GPI)-anchor biosynthesis	9	32	ko00563
Taurine and hypotaurine metabolism	2	6	ko00430
MAPK signaling pathway - yeast	10	36	ko04011
Caffeine metabolism	3	10	ko00232
Glycosaminoglycan degradation	8	29	ko00531
Long-term potentiation	37	138	ko04720
Biosynthesis of alkaloids derived from terpenoid and polyketide	63	236	ko01066
Glycerophospholipid metabolism	32	121	ko00564
Apoptosis	18	68	ko04210
Other glycan degradation	14	53	ko00511
Cell cycle	76	288	ko04110
Sulfur metabolism	11	42	ko00920
Amyotrophic lateral sclerosis (ALS)	10	39	ko05014
Vascular smooth muscle contraction	25	97	ko04270
Photosynthesis - antenna proteins	3	12	ko00196
Vitamin B6 metabolism	3	12	ko00750
Thyroid cancer	15	60	ko05216
Glycine, serine and threonine metabolism	18	72	ko00260
Renal cell carcinoma	19	76	ko05211
MAPK signaling pathway	38	150	ko04010
1- and 2-Methylnaphthalene degradation	10	41	ko00624
Retinol metabolism	13	53	ko00830
Amino sugar and nucleotide sugar metabolism	38	151	ko00520
Fatty acid elongation in mitochondria	1	4	ko00062
Fc gamma R-mediated phagocytosis	33	132	ko04666
Prostate cancer	26	105	ko05215
Heparan sulfate biosynthesis	2	9	ko00534
Isoquinoline alkaloid biosynthesis	5	22	ko00950
Fatty acid biosynthesis	16	67	ko00061
Huntington's disease	67	266	ko05016
Selenoamino acid metabolism	16	68	ko00450
Ubiquinone and other terpenoid-quinone biosynthesis	13	56	ko00130
Chronic myeloid leukemia	9	40	ko05220
Endocytosis	52	211	ko04144
DNA replication	26	109	ko03030
ECM-receptor interaction	2	10	ko04512
Prion diseases	13	58	ko05020
Systemic lupus erythematosus	19	83	ko05322
Non-homologous end-joining	9	42	ko03450
Circadian rhythm - plant	30	128	ko04712
Mismatch repair	22	96	ko03430
Lipoic acid metabolism	1	6	ko00785
Benzoate degradation via hydroxylation	1	6	ko00362
Taste transduction	1	6	ko04742
Carbon fixation in photosynthetic organisms	24	105	ko00710
Two-component system	6	30	ko02020
Fructose and mannose metabolism	25	110	ko00051
Colorectal cancer	16	73	ko05210
Oocyte meiosis	51	215	ko04114
3-Chloroacrylic acid degradation	9	44	ko00641
High-mannose type N-glycan biosynthesis	2	12	ko00513
Type II diabetes mellitus	12	57	ko04930
Inositol phosphate metabolism	20	91	ko00562
Homologous recombination	24	108	ko03440
Aldosterone-regulated sodium reabsorption	5	27	ko04960
Styrene degradation	2	13	ko00643
Riboflavin metabolism	4	23	ko00740
Viral myocarditis	4	23	ko05416
Regulation of autophagy	12	59	ko04140
Adipocytokine signaling pathway	15	72	ko04920
Fc epsilon RI signaling pathway	7	38	ko04664
Pancreatic cancer	7	38	ko05212
Ethylbenzene degradation	1	8	ko00642
SNARE interactions in vesicular transport	11	56	ko04130
Dorso-ventral axis formation	5	29	ko04320
Bladder cancer	5	29	ko05219
MAPK signaling pathway - fly	5	29	ko04013
Leukocyte transendothelial migration	2	14	ko04670
Meiosis - yeast	32	146	ko04113
Ribosome	63	272	ko03010
PPAR signaling pathway	17	84	ko03320
Caprolactam degradation	6	35	ko00930
Lysosome	28	131	ko04142
Valine, leucine and isoleucine degradation	16	80	ko00280
Adherens junction	22	106	ko04520
Phosphonate and phosphinate metabolism	1	9	ko00440
Bisphenol A degradation	7	40	ko00363
p53 signaling pathway	15	76	ko04115
TGF-beta signaling pathway	17	85	ko04350
Base excision repair	18	90	ko03410
Folate biosynthesis	3	21	ko00790
Phenylalanine, tyrosine and tryptophan biosynthesis	14	73	ko00400
Tetrachloroethene degradation	5	32	ko00625
Hypertrophic cardiomyopathy (HCM)	8	47	ko05410
Valine, leucine and isoleucine biosynthesis	11	61	ko00290
Tyrosine metabolism	20	101	ko00350
Biosynthesis of alkaloids derived from shikimate pathway	67	297	ko01063
Fatty acid metabolism	25	123	ko00071
Non-small cell lung cancer	5	33	ko05223
1,2-Dichloroethane degradation	2	17	ko00631
Biotin metabolism	1	11	ko00780
Melanoma	5	34	ko05218
Ubiquitin mediated proteolysis	67	301	ko04120
Reductive carboxylate cycle (CO2 fixation)	5	35	ko00720
Arginine and proline metabolism	20	106	ko00330
Novobiocin biosynthesis	2	19	ko00401
Tropane, piperidine and pyridine alkaloid biosynthesis	3	25	ko00960
Arachidonic acid metabolism	3	25	ko00590
Natural killer cell mediated cytotoxicity	7	46	ko04650
Acute myeloid leukemia	6	41	ko05221
Chemokine signaling pathway	8	51	ko04062
Axon guidance	8	53	ko04360
Cardiac muscle contraction	3	27	ko04260
Peroxisome	40	198	ko04146
Histidine metabolism	7	49	ko00340
RIG-I-like receptor signaling pathway	6	44	ko04622
Benzoate degradation via CoA ligation	5	39	ko00632
RNA degradation	39	196	ko03018
mTOR signaling pathway	16	94	ko04150
Porphyrin and chlorophyll metabolism	10	66	ko00860
Nucleotide excision repair	30	159	ko03420
Bacterial secretion system	2	23	ko03070
Geraniol degradation	1	16	ko00281
Pyruvate metabolism	26	143	ko00620
Glycolysis / Gluconeogenesis	39	203	ko00010
VEGF signaling pathway	7	54	ko04370
Endometrial cancer	6	49	ko05213
Protein export	11	75	ko03060
Propanoate metabolism	12	80	ko00640
Glyoxylate and dicarboxylate metabolism	4	39	ko00630
B cell receptor signaling pathway	7	56	ko04662
Lysine degradation	13	87	ko00310
Lysine biosynthesis	1	19	ko00300
Circadian rhythm - fly	1	19	ko04711
ErbB signaling pathway	6	51	ko04012
Epithelial cell signaling in Helicobacter pylori infection	2	27	ko05120
Basal transcription factors	19	117	ko03022
Hedgehog signaling pathway	1	20	ko04340
Regulation of actin cytoskeleton	20	123	ko04810
T cell receptor signaling pathway	9	70	ko04660
One carbon pool by folate	1	21	ko00670
Long-term depression	5	48	ko04730
Thiamine metabolism	1	22	ko00730
Alzheimer's disease	35	197	ko05010
Wnt signaling pathway	26	157	ko04310
Nicotinate and nicotinamide metabolism	2	31	ko00760
Cytosolic DNA-sensing pathway	1	23	ko04623
Spliceosome	178	805	ko03040
Butanoate metabolism	14	102	ko00650
Aminoacyl-tRNA biosynthesis	18	123	ko00970
Pantothenate and CoA biosynthesis	2	35	ko00770
N-Glycan biosynthesis	7	69	ko00510
beta-Alanine metabolism	5	57	ko00410
Tight junction	12	98	ko04530
Focal adhesion	9	85	ko04510
Biosynthesis of alkaloids derived from histidine and purine	40	242	ko01065
Oxidative phosphorylation	28	188	ko00190
Parkinson's disease	20	149	ko05012
Biosynthesis of alkaloids derived from ornithine, lysine and nicotinic acid	41	254	ko01064
Vibrio cholerae infection	2	47	ko05110
Citrate cycle (TCA cycle)	7	83	ko00020
Proteasome	2	96	ko03050
