# Supplementary material for: Transcriptional profile of Taxus chinensis cells in response to methyl jasmonate
Source: BMC Genomics. 2012 Jul 2;13:295. doi: 10.1186/1471-2164-13-295 (PMC3414795; doi:10.1186/1471-2164-13-295)
Supplement: Additional file 10 — DEGs with pathway annotation. [file 1471-2164-13-295-S10.xls]

## Sheet: Sheet1
Additional file 8: KEGG clasfication of DEGs
Pathway	DEGs with pathway annotation (3391)
Phenylpropanoid biosynthesis	192 (5.66%)
Stilbenoid, diarylheptanoid and gingerol biosynthesis	94 (2.77%)
Cyanoamino acid metabolism	79 (2.33%)
Flavonoid biosynthesis	103 (3.04%)
Methane metabolism	49 (1.45%)
Biosynthesis of plant hormones	226 (6.66%)
Naphthalene and anthracene degradation	64 (1.89%)
Starch and sucrose metabolism	129 (3.8%)
gamma-Hexachlorocyclohexane degradation	70 (2.06%)
Biosynthesis of phenylpropanoids	204 (6.02%)
Carotenoid biosynthesis	57 (1.68%)
Diterpenoid biosynthesis	29 (0.86%)
Phenylalanine metabolism	51 (1.5%)
Benzoxazinoid biosynthesis	21 (0.62%)
Flavone and flavonol biosynthesis	43 (1.27%)
Limonene and pinene degradation	67 (1.98%)
Terpenoid backbone biosynthesis	33 (0.97%)
Biosynthesis of terpenoids and steroids	130 (3.83%)
Cysteine and methionine metabolism	70 (2.06%)
Pentose and glucuronate interconversions	33 (0.97%)
Metabolism of xenobiotics by cytochrome P450	37 (1.09%)
Anthocyanin biosynthesis	13 (0.38%)
Glucosinolate biosynthesis	22 (0.65%)
Nitrogen metabolism	34 (1%)
alpha-Linolenic acid metabolism	45 (1.33%)
Photosynthesis	26 (0.77%)
Gap junction	26 (0.77%)
Drug metabolism - cytochrome P450	38 (1.12%)
Biosynthesis of ansamycins	4 (0.12%)
Glycosphingolipid biosynthesis - globo series	10 (0.29%)
Indole alkaloid biosynthesis	10 (0.29%)
Metabolic pathways	806 (23.77%)
Small cell lung cancer	19 (0.56%)
Glycerolipid metabolism	37 (1.09%)
Olfactory transduction	20 (0.59%)
Steroid biosynthesis	14 (0.41%)
ABC transporters	42 (1.24%)
Antigen processing and presentation	30 (0.88%)
Sphingolipid metabolism	24 (0.71%)
Galactose metabolism	44 (1.3%)
RNA polymerase	40 (1.18%)
Ascorbate and aldarate metabolism	28 (0.83%)
Brassinosteroid biosynthesis	14 (0.41%)
Glutathione metabolism	35 (1.03%)
Ether lipid metabolism	23 (0.68%)
Betalain biosynthesis	3 (0.09%)
Pyrimidine metabolism	77 (2.27%)
Polyketide sugar unit biosynthesis	5 (0.15%)
Pathways in cancer	68 (2.01%)
GnRH signaling pathway	35 (1.03%)
Fluorene degradation	5 (0.15%)
1,1,1-Trichloro-2,2-bis(4-chlorophenyl)ethane (DDT) degradation	5 (0.15%)
Insulin signaling pathway	70 (2.06%)
Jak-STAT signaling pathway	12 (0.35%)
Renin-angiotensin system	10 (0.29%)
Neurotrophin signaling pathway	46 (1.36%)
Melanogenesis	37 (1.09%)
Monoterpenoid biosynthesis	3 (0.09%)
Streptomycin biosynthesis	9 (0.27%)
Glycosphingolipid biosynthesis - ganglio series	6 (0.18%)
Linoleic acid metabolism	22 (0.65%)
Fluorobenzoate degradation	5 (0.15%)
Drug metabolism - other enzymes	18 (0.53%)
Biosynthesis of vancomycin group antibiotics	3 (0.09%)
Steroid hormone biosynthesis	9 (0.27%)
Phosphatidylinositol signaling system	36 (1.06%)
Alanine, aspartate and glutamate metabolism	31 (0.91%)
Biosynthesis of unsaturated fatty acids	27 (0.8%)
Calcium signaling pathway	33 (0.97%)
Pentose phosphate pathway	19 (0.56%)
Zeatin biosynthesis	11 (0.32%)
Purine metabolism	83 (2.45%)
Progesterone-mediated oocyte maturation	25 (0.74%)
Glioma	26 (0.77%)
Pathogenic Escherichia coli infection	43 (1.27%)
Synthesis and degradation of ketone bodies	3 (0.09%)
Tryptophan metabolism	39 (1.15%)
Notch signaling pathway	20 (0.59%)
Type I diabetes mellitus	4 (0.12%)
Toll-like receptor signaling pathway	28 (0.83%)
Cell cycle - yeast	70 (2.06%)
NOD-like receptor signaling pathway	16 (0.47%)
Glycosylphosphatidylinositol(GPI)-anchor biosynthesis	9 (0.27%)
Taurine and hypotaurine metabolism	2 (0.06%)
MAPK signaling pathway - yeast	10 (0.29%)
Caffeine metabolism	3 (0.09%)
Glycosaminoglycan degradation	8 (0.24%)
Long-term potentiation	37 (1.09%)
Biosynthesis of alkaloids derived from terpenoid and polyketide	63 (1.86%)
Glycerophospholipid metabolism	32 (0.94%)
Apoptosis	18 (0.53%)
Other glycan degradation	14 (0.41%)
Cell cycle	76 (2.24%)
Sulfur metabolism	11 (0.32%)
Amyotrophic lateral sclerosis (ALS)	10 (0.29%)
Vascular smooth muscle contraction	25 (0.74%)
Photosynthesis - antenna proteins	3 (0.09%)
Vitamin B6 metabolism	3 (0.09%)
Thyroid cancer	15 (0.44%)
Glycine, serine and threonine metabolism	18 (0.53%)
Renal cell carcinoma	19 (0.56%)
MAPK signaling pathway	38 (1.12%)
1- and 2-Methylnaphthalene degradation	10 (0.29%)
Retinol metabolism	13 (0.38%)
Amino sugar and nucleotide sugar metabolism	38 (1.12%)
Fatty acid elongation in mitochondria	1 (0.03%)
Fc gamma R-mediated phagocytosis	33 (0.97%)
Prostate cancer	26 (0.77%)
Heparan sulfate biosynthesis	2 (0.06%)
Isoquinoline alkaloid biosynthesis	5 (0.15%)
Fatty acid biosynthesis	16 (0.47%)
Huntington's disease	67 (1.98%)
Selenoamino acid metabolism	16 (0.47%)
Ubiquinone and other terpenoid-quinone biosynthesis	13 (0.38%)
Chronic myeloid leukemia	9 (0.27%)
Endocytosis	52 (1.53%)
DNA replication	26 (0.77%)
ECM-receptor interaction	2 (0.06%)
Prion diseases	13 (0.38%)
Systemic lupus erythematosus	19 (0.56%)
Non-homologous end-joining	9 (0.27%)
Circadian rhythm - plant	30 (0.88%)
Mismatch repair	22 (0.65%)
Lipoic acid metabolism	1 (0.03%)
Benzoate degradation via hydroxylation	1 (0.03%)
Taste transduction	1 (0.03%)
Carbon fixation in photosynthetic organisms	24 (0.71%)
Two-component system	6 (0.18%)
Fructose and mannose metabolism	25 (0.74%)
Colorectal cancer	16 (0.47%)
Oocyte meiosis	51 (1.5%)
3-Chloroacrylic acid degradation	9 (0.27%)
High-mannose type N-glycan biosynthesis	2 (0.06%)
Type II diabetes mellitus	12 (0.35%)
Inositol phosphate metabolism	20 (0.59%)
Homologous recombination	24 (0.71%)
Aldosterone-regulated sodium reabsorption	5 (0.15%)
Styrene degradation	2 (0.06%)
Riboflavin metabolism	4 (0.12%)
Viral myocarditis	4 (0.12%)
Regulation of autophagy	12 (0.35%)
Adipocytokine signaling pathway	15 (0.44%)
Fc epsilon RI signaling pathway	7 (0.21%)
Pancreatic cancer	7 (0.21%)
Ethylbenzene degradation	1 (0.03%)
SNARE interactions in vesicular transport	11 (0.32%)
Dorso-ventral axis formation	5 (0.15%)
Bladder cancer	5 (0.15%)
MAPK signaling pathway - fly	5 (0.15%)
Leukocyte transendothelial migration	2 (0.06%)
Meiosis - yeast	32 (0.94%)
Ribosome	63 (1.86%)
PPAR signaling pathway	17 (0.5%)
Caprolactam degradation	6 (0.18%)
Lysosome	28 (0.83%)
Valine, leucine and isoleucine degradation	16 (0.47%)
Adherens junction	22 (0.65%)
Phosphonate and phosphinate metabolism	1 (0.03%)
Bisphenol A degradation	7 (0.21%)
p53 signaling pathway	15 (0.44%)
TGF-beta signaling pathway	17 (0.5%)
Base excision repair	18 (0.53%)
Folate biosynthesis	3 (0.09%)
Phenylalanine, tyrosine and tryptophan biosynthesis	14 (0.41%)
Tetrachloroethene degradation	5 (0.15%)
Hypertrophic cardiomyopathy (HCM)	8 (0.24%)
Valine, leucine and isoleucine biosynthesis	11 (0.32%)
Tyrosine metabolism	20 (0.59%)
Biosynthesis of alkaloids derived from shikimate pathway	67 (1.98%)
Fatty acid metabolism	25 (0.74%)
Non-small cell lung cancer	5 (0.15%)
1,2-Dichloroethane degradation	2 (0.06%)
Biotin metabolism	1 (0.03%)
Melanoma	5 (0.15%)
Ubiquitin mediated proteolysis	67 (1.98%)
Reductive carboxylate cycle (CO2 fixation)	5 (0.15%)
Arginine and proline metabolism	20 (0.59%)
Novobiocin biosynthesis	2 (0.06%)
Tropane, piperidine and pyridine alkaloid biosynthesis	3 (0.09%)
Arachidonic acid metabolism	3 (0.09%)
Natural killer cell mediated cytotoxicity	7 (0.21%)
Acute myeloid leukemia	6 (0.18%)
Chemokine signaling pathway	8 (0.24%)
Axon guidance	8 (0.24%)
Cardiac muscle contraction	3 (0.09%)
Peroxisome	40 (1.18%)
Histidine metabolism	7 (0.21%)
RIG-I-like receptor signaling pathway	6 (0.18%)
Benzoate degradation via CoA ligation	5 (0.15%)
RNA degradation	39 (1.15%)
mTOR signaling pathway	16 (0.47%)
Porphyrin and chlorophyll metabolism	10 (0.29%)
Nucleotide excision repair	30 (0.88%)
Bacterial secretion system	2 (0.06%)
Geraniol degradation	1 (0.03%)
Pyruvate metabolism	26 (0.77%)
Glycolysis / Gluconeogenesis	39 (1.15%)
VEGF signaling pathway	7 (0.21%)
Endometrial cancer	6 (0.18%)
Protein export	11 (0.32%)
Propanoate metabolism	12 (0.35%)
Glyoxylate and dicarboxylate metabolism	4 (0.12%)
B cell receptor signaling pathway	7 (0.21%)
Lysine degradation	13 (0.38%)
Lysine biosynthesis	1 (0.03%)
Circadian rhythm - fly	1 (0.03%)
ErbB signaling pathway	6 (0.18%)
Epithelial cell signaling in Helicobacter pylori infection	2 (0.06%)
Basal transcription factors	19 (0.56%)
Hedgehog signaling pathway	1 (0.03%)
Regulation of actin cytoskeleton	20 (0.59%)
T cell receptor signaling pathway	9 (0.27%)
One carbon pool by folate	1 (0.03%)
Long-term depression	5 (0.15%)
Thiamine metabolism	1 (0.03%)
Alzheimer's disease	35 (1.03%)
Wnt signaling pathway	26 (0.77%)
Nicotinate and nicotinamide metabolism	2 (0.06%)
Cytosolic DNA-sensing pathway	1 (0.03%)
Spliceosome	178 (5.25%)
Butanoate metabolism	14 (0.41%)
Aminoacyl-tRNA biosynthesis	18 (0.53%)
Pantothenate and CoA biosynthesis	2 (0.06%)
N-Glycan biosynthesis	7 (0.21%)
beta-Alanine metabolism	5 (0.15%)
Tight junction	12 (0.35%)
Focal adhesion	9 (0.27%)
Biosynthesis of alkaloids derived from histidine and purine	40 (1.18%)
Oxidative phosphorylation	28 (0.83%)
Parkinson's disease	20 (0.59%)
Biosynthesis of alkaloids derived from ornithine, lysine and nicotinic acid	41 (1.21%)
Vibrio cholerae infection	2 (0.06%)
Citrate cycle (TCA cycle)	7 (0.21%)
Proteasome	2 (0.06%)
