# Supplementary material for: Transcriptional profile of Taxus chinensis cells in response to methyl jasmonate
Source: BMC Genomics. 2012 Jul 2;13:295. doi: 10.1186/1471-2164-13-295 (PMC3414795; doi:10.1186/1471-2164-13-295)
Supplement: Additional file 13 — The up-regulated transcript sequences encoding putative transcription factors. [file 1471-2164-13-295-S13.xls]

## Sheet: Sheet1
	Additional file 11: the MeJA-responsive transcript sequences encoding putative transcription factors.(A)
		expression
Up/Down	geneID	Tm0_RPKM	Tm16_RPKM	Nr-annotation
Up	Unigene34152_All	0.3888	2.282	myc-like protein [Arabidopsis thaliana]
Up	Unigene15423_All	3.1055	9.3271	AP2 domain transcription factor [Zea mays]
Up	Unigene13797_All	6.0248	13.8804	AP2/ERF domain-containing transcription factor [Populus trichocarpa] >gi|134038586|gb|ABO48361.1| DRE-binding protein 2 [Populus trichocarpa] >gi|222852005|gb|EEE89552.1| AP2/ERF domain-containing transcription factor [Populus trichocarpa]
Up	Unigene13711_All	4.3403	27.009	AP2/ERF domain-containing transcription factor [Populus trichocarpa] >gi|148372099|gb|ABQ62981.1| TINY-like protein [Populus trichocarpa] >gi|222867180|gb|EEF04311.1| AP2/ERF domain-containing transcription factor [Populus trichocarpa]
Up	Unigene16591_All	0.7692	2.0318	AP2/ERF domain-containing transcription factor [Populus trichocarpa] >gi|148372136|gb|ABQ62999.1| RAP2-like protein [Populus trichocarpa] >gi|222866247|gb|EEF03378.1| AP2/ERF domain-containing transcription factor [Populus trichocarpa]
Up	Unigene36042_All	6.9895	25.3184	AP2/ERF domain-containing transcription factor [Populus trichocarpa] >gi|148372136|gb|ABQ62999.1| RAP2-like protein [Populus trichocarpa] >gi|222866247|gb|EEF03378.1| AP2/ERF domain-containing transcription factor [Populus trichocarpa]
Up	Unigene16835_All	62.2865	154.069	AP2/ERF domain-containing transcription factor [Populus trichocarpa] >gi|222859946|gb|EEE97493.1| AP2/ERF domain-containing transcription factor [Populus trichocarpa]
Up	Unigene15992_All	90.4986	524.102	AP2/ERF domain-containing transcription factor [Populus trichocarpa] >gi|222864747|gb|EEF01878.1| AP2/ERF domain-containing transcription factor [Populus trichocarpa]
Up	Unigene16231_All	23.5174	53.4786	AT-GTL1 (GT2-LIKE 1); DNA binding / transcription factor [Arabidopsis thaliana]
Up	Unigene38045_All	0.6845	1.5068	basic helix-loop-helix (bHLH) family protein [Arabidopsis thaliana] >gi|75311758|sp|Q9M0R0.1|BH081_ARATH RecName: Full=Transcription factor bHLH81; AltName: Full=Transcription factor EN 72; AltName: Full=bHLH transcription factor bHLH081; AltName: Full=Basic helix-loop-helix protein 81; Short=bHLH 81; Short=AtbHLH81 >gi|34146832|gb|AAQ62424.1| At4g09180 [Arabidopsis thaliana]
Up	Unigene15859_All	16.9315	34.9478	bZIP transcription factor BZI-2 [Nicotiana tabacum]
Up	Unigene13274_All	3.0792	10.9075	EDM2; transcription factor [Arabidopsis thaliana]
Up	Unigene7366_All	141.166	553.985	ERF transcription factor [Camellia sinensis]
Up	Unigene13016_All	2.5539	12.1161	ERF2 transcription factor [Brassica carinata]
Up	Unigene27567_All	2.0128	9.8839	ERF2 transcription factor [Brassica napus]
Up	Unigene41075_All	0.463	5.8602	ERF2 transcription factor [Brassica napus]
Up	Unigene46555_All	4.9112	12.8867	ethylene responsive transcription factor 1a [Prunus salicina]
Up	Unigene33384_All	64.648	280.097	ethylene-responsive transcription factor 1A [Medicago truncatula]
Up	Unigene3387_All	29.3003	129.468	ethylene-responsive transcription factor 1A [Medicago truncatula]
Up	Unigene14712_All	7.0238	27.0281	global transcription factor group [Populus trichocarpa] >gi|222846066|gb|EEE83613.1| global transcription factor group [Populus trichocarpa]
Up	Unigene40103_All	1.7138	4.1415	GRAS family transcription factor [Populus trichocarpa] >gi|222843975|gb|EEE81522.1| GRAS family transcription factor [Populus trichocarpa]
Up	Unigene13927_All	1.9089	5.4775	GRAS family transcription factor [Populus trichocarpa] >gi|222844493|gb|EEE82040.1| GRAS family transcription factor [Populus trichocarpa]
Up	Unigene9516_All	25.8099	65.3668	GTE4 (GLOBAL TRANSCRIPTION FACTOR GROUP E 4); DNA binding [Arabidopsis thaliana] >gi|30679613|ref|NP_849601.1| GTE4 (GLOBAL TRANSCRIPTION FACTOR GROUP E 4); DNA binding [Arabidopsis thaliana] >gi|8844128|gb|AAF80220.1|AC025290_9 Contains similarity to a Ring3 protein from Homo sapiens gi|133157 and contains a bromodomain PF|00439. EST gb|F14211 comes from this gene [Arabidopsis thaliana]
Up	Unigene36579_All	0.2082	1.146	HB-1 (homeobox-1); transcription factor [Arabidopsis thaliana]
Up	Unigene39224_All	1.0829	3.3463	homeobox transcription factor SKN1 [Picea mariana]
Up	Unigene11759_All	3.2712	7.0705	HSL1 (HSI2-LIKE 1); transcription factor [Arabidopsis thaliana] >gi|75320503|sp|Q5CCK4.1|VAL2_ARATH RecName: Full=B3 domain-containing transcription repressor VAL2; AltName: Full=Protein VP1/ABI3-LIKE 2; AltName: Full=Protein HIGH-LEVEL EXPRESSION OF SUGAR-INDUCIBLE-LIKE 1 >gi|60677679|dbj|BAD90971.1| transcription factor B3-EAR motif family [Arabidopsis thaliana]
Up	Unigene35433_All	0.4395	1.935	myb family transcription factor [Arabidopsis thaliana]
Up	Unigene17767_All	24.3535	76.4611	myb family transcription factor [Arabidopsis thaliana] >gi|8809622|dbj|BAA97173.1| Myb-related transcription activator-like [Arabidopsis thaliana] >gi|21536554|gb|AAM60886.1| Myb-related transcription activator-like [Arabidopsis thaliana] >gi|41618940|gb|AAS09986.1| MYB transcription factor [Arabidopsis thaliana] >gi|110742148|dbj|BAE99002.1| Myb-related transcription activator-like [Arabidopsis …
Up	Unigene17133_All	55.698	146.686	myb transcription factor [Oryza sativa Japonica Group]
Up	Unigene44813_All	0.6764	1.8612	MYB121 (MYB DOMAIN PROTEIN 121); DNA binding / transcription factor [Arabidopsis thaliana] >gi|9294205|dbj|BAB02107.1| MYB-related transcription factor-like protein [Arabidopsis thaliana] >gi|41619270|gb|AAS10063.1| MYB transcription factor [Arabidopsis thaliana]
Up	Unigene37419_All	0.2073	0.9128	nucleic acid binding / transcription factor/ zinc ion binding [Arabidopsis thaliana]
Up	Unigene18461_All	2.3896	6.0606	Os02g0776700 [Oryza sativa (japonica cultivar-group)] >gi|46805510|dbj|BAD16961.1| MYB transcription factor-like [Oryza sativa Japonica Group] >gi|46806152|dbj|BAD17382.1| MYB transcription factor-like [Oryza sativa Japonica Group] >gi|113537817|dbj|BAF10200.1| Os02g0776700 [Oryza sativa Japonica Group]
Up	Unigene46422_All	0.6008	9.9188	Os03g0795900 [Oryza sativa (japonica cultivar-group)] >gi|75290369|sp|Q6F388.1|HFA2E_ORYSJ RecName: Full=Heat stress transcription factor A-2e; AltName: Full=Heat stress transcription factor 12; Short=OsHsf-12 >gi|108711543|gb|ABF99338.1| HSF-type DNA-binding domain containing protein, expressed [Oryza sativa (japonica cultivar-group)] >gi|113550023|dbj|BAF13466.1| Os03g0795900 [Oryza sativa Japo…
Up	Unigene4691_All	35.4778	71.0278	Os03g0854500 [Oryza sativa (japonica cultivar-group)] >gi|75298093|sp|Q84T61.1|HSFA1_ORYSJ RecName: Full=Heat stress transcription factor A-1; AltName: Full=Heat stress transcription factor 13; Short=OsHsf-13; AltName: Full=Heat stress transcription factor 3; Short=rHsf3 >gi|33591100|gb|AAQ23057.1| heat shock factor RHSF3 [Oryza sativa Japonica Group] >gi|113550409|dbj|BAF13852.1| Os03g0854500 [O…
Up	Unigene18146_All	68.4519	159.595	Os09g0534800 [Oryza sativa (japonica cultivar-group)] >gi|21362998|sp|Q8W0W3.1|TF2B_ORYSJ RecName: Full=Transcription initiation factor IIB; AltName: Full=General transcription factor TFIIB >gi|18481632|gb|AAL73491.1|AF464908_1 general transcription factor TFIIB [Oryza sativa] >gi|50725809|dbj|BAD33339.1| Transcription initiation factor IIB [Oryza sativa Japonica Group] >gi|50726577|dbj|BAD34211.…
Up	Unigene32950_All	77.073	216.526	Os09g0534800 [Oryza sativa (japonica cultivar-group)] >gi|21362998|sp|Q8W0W3.1|TF2B_ORYSJ RecName: Full=Transcription initiation factor IIB; AltName: Full=General transcription factor TFIIB >gi|18481632|gb|AAL73491.1|AF464908_1 general transcription factor TFIIB [Oryza sativa] >gi|50725809|dbj|BAD33339.1| Transcription initiation factor IIB [Oryza sativa Japonica Group] >gi|50726577|dbj|BAD34211.…
Up	Unigene967_All	56.4856	221.968	potential fungal zinc cluster transcription factor [Candida albicans SC5314] >gi|68465842|ref|XP_722989.1| potential fungal zinc cluster transcription factor [Candida albicans SC5314] >gi|46445001|gb|EAL04272.1| potential fungal zinc cluster transcription factor [Candida albicans SC5314] >gi|46445157|gb|EAL04427.1| potential fungal zinc cluster transcription factor [Candida albicans SC5314]
Up	Unigene17798_All	46.3816	170.403	R2R3-MYB transcription factor MYB5 [Picea glauca]
Up	Unigene7179_All	66.9637	158.012	R2R3-MYB transcription factor MYB5 [Picea glauca]
Up	Unigene19928_All	15.7019	49.7274	RecName: Full=Heat shock factor protein HSF24; AltName: Full=Heat shock transcription factor 24; Short=HSTF 24; AltName: Full=Heat stress transcription factor >gi|19488|emb|CAA39034.1| heat stress transcription factor [Solanum peruvianum]
Up	Unigene34919_All	0.2523	1.3885	SPL14 (squamosa promoter binding protein-like 14); DNA binding / transcription activator/ transcription factor [Arabidopsis thaliana] >gi|67461574|sp|Q8RY95.3|SPL14_ARATH RecName: Full=Squamosa promoter-binding-like protein 14; AltName: Full=SPL1-related protein 2; AltName: Full=Protein FUMONISIN B1-RESISTANT 6 >gi|4836890|gb|AAD30593.1|AC007369_3 Unknown protein [Arabidopsis thaliana]
Up	Unigene39883_All	0.6444	2.1278	transcription factor [Arabidopsis thaliana] >gi|222424421|dbj|BAH20166.1| AT3G13000 [Arabidopsis thaliana]
Up	Unigene25223_All	19.6517	85.6517	transcription factor [Arabidopsis thaliana] >gi|42572287|ref|NP_974239.1| transcription factor [Arabidopsis thaliana] >gi|75308896|sp|Q9C8Z9.1|BH148_ARATH RecName: Full=Transcription factor bHLH148; AltName: Full=Transcription factor EN 143; AltName: Full=bHLH transcription factor bHLH148; AltName: Full=Basic helix-loop-helix protein 148; Short=bHLH 148; Short=AtbHLH148
Up	Unigene34770_All	0.8194	2.3448	transcription factor [Arabidopsis thaliana] >gi|67461567|sp|Q700C2.2|SPL16_ARATH RecName: Full=Squamosa promoter-binding-like protein 16; AltName: Full=SPL1-related protein 3
Up	Unigene22868_All	6.8868	273.876	transcription factor AP2-EREBP [Lotus japonicus]
Up	Unigene39637_All	0.9538	1.9495	transcription factor jumonji (jmjC) domain-containing protein-like [Oryza sativa Japonica Group]
Up	Unigene43487_All	0.6114	2.6916	transcription factor jumonji (jmjC) domain-containing protein-like [Oryza sativa Japonica Group]
Up	Unigene46306_All	2.3176	18.3459	transcription factor MYBJ6 [Glycine max]
Up	Unigene39849_All	1.1688	2.4442	transcription factor-related [Arabidopsis thaliana]
Up	Unigene44995_All	0.4899	8.8077	WOX8 (WUSCHEL RELATED HOMEOBOX 8); DNA binding / transcription factor [Arabidopsis thaliana] >gi|61217284|sp|Q6X7J5.1|WOX8_ARATH RecName: Full=WUSCHEL-related homeobox 8 >gi|37955180|gb|AAP37138.1| WOX8 protein [Arabidopsis thaliana]
Up	Unigene16637_All	52.2703	110.017	WRKY transcription factor 28 [(Populus tomentosa x P. bolleana) x P. tomentosa]
Up	Unigene21333_All	0.5968	1.3138	WRKY transcription factor 29 [(Populus tomentosa x P. bolleana) x P. tomentosa]
Up	Unigene19964_All	26.7279	107.18	WRKY72 transcription factor [Brassica napus]
Up	Unigene20514_All	42.9885	89.361	zinc finger (GATA type) family protein [Arabidopsis thaliana] >gi|42573812|ref|NP_975002.1| zinc finger (GATA type) family protein [Arabidopsis thaliana] >gi|71660777|sp|Q9FH57.1|GAT14_ARATH RecName: Full=GATA transcription factor 14 >gi|10177426|dbj|BAB10711.1| GATA-binding transcription factor-like protein [Arabidopsis thaliana] >gi|22531223|gb|AAM97115.1| GATA-binding transcription factor-like…
Up	Unigene11610_All	12.879	29.6494	zinc-finger transcription factor [Ananas comosus]
Up	Unigene36373_All	0	1.6345	basic helix-loop-helix (bHLH) family protein [Arabidopsis thaliana] >gi|75303373|sp|Q8S3D2.1|BH087_ARATH RecName: Full=Transcription factor bHLH87; AltName: Full=Transcription factor EN 121; AltName: Full=bHLH transcription factor bHLH087; AltName: Full=Basic helix-loop-helix protein 87; Short=bHLH 87; Short=AtbHLH87 >gi|56382001|gb|AAV85719.1| At3g21330 [Arabidopsis thaliana]
Up	Unigene35689_All	0	0.4624	transcription factor PAP1 [Salvia miltiorrhiza]
