# Supplementary material for: Transcriptional profile of Taxus chinensis cells in response to methyl jasmonate
Source: BMC Genomics. 2012 Jul 2;13:295. doi: 10.1186/1471-2164-13-295 (PMC3414795; doi:10.1186/1471-2164-13-295)
Supplement: Additional file 14 — The down-regulated transcript sequences encoding putative transcription factors. [file 1471-2164-13-295-S14.xls]

## Sheet: Sheet1
Additional file 12: the MeJA-responsive transcript sequences encoding putative transcription factors.(B)
		expression
Up/Down	geneID	Tm0_RPKM	Tm16_RPKM	Nr-annotation
Down	Unigene4832_All	14.1983	3.175	MYC1 [Catharanthus roseus]
Down	Unigene26635_All	1.6897	0.6199	AP2 domain transcription factor [Arabidopsis thaliana]
Down	Unigene35626_All	0.1995	0	AP2 domain transcription factor [Zea mays]
Down	Unigene25015_All	5.4893	0.3776	AP2 domain-containing transcription factor [Populus trichocarpa] >gi|222851258|gb|EEE88805.1| AP2 domain-containing transcription factor [Populus trichocarpa]
Down	Unigene25826_All	12.439	0.7932	AP2 domain-containing transcription factor [Populus trichocarpa] >gi|222864998|gb|EEF02129.1| AP2 domain-containing transcription factor [Populus trichocarpa]
Down	Unigene27489_All	6.0955	0.592	AP2 domain-containing transcription factor family protein [Arabidopsis thaliana] >gi|75262469|sp|Q9FH54.1|EF114_ARATH RecName: Full=Ethylene-responsive transcription factor ERF114 >gi|9758388|dbj|BAB08875.1| AP2 domain transcription factor-like [Arabidopsis thaliana] >gi|182623784|gb|ACB88827.1| At5g61890 [Arabidopsis thaliana]
Down	Unigene27282_All	15.5382	2.7052	AP2/ERF domain-containing transcription factor [Populus trichocarpa] >gi|134038588|gb|ABO48362.1| DRE-binding protein 1 [Populus trichocarpa] >gi|222864172|gb|EEF01303.1| AP2/ERF domain-containing transcription factor [Populus trichocarpa]
Down	Unigene1433_All	6.8422	2.1299	AP2/ERF domain-containing transcription factor [Populus trichocarpa] >gi|148372128|gb|ABQ62995.1| RAP2-like protein [Populus trichocarpa] >gi|222833491|gb|EEE71968.1| AP2/ERF domain-containing transcription factor [Populus trichocarpa]
Down	Unigene2998_All	21.3622	6.0487	AP2/ERF domain-containing transcription factor [Populus trichocarpa] >gi|148372128|gb|ABQ62995.1| RAP2-like protein [Populus trichocarpa] >gi|222833491|gb|EEE71968.1| AP2/ERF domain-containing transcription factor [Populus trichocarpa]
Down	Unigene34498_All	22.6131	5.7204	AP2/ERF domain-containing transcription factor [Populus trichocarpa] >gi|148372132|gb|ABQ62997.1| RAP2-like protein [Populus trichocarpa] >gi|222854484|gb|EEE92031.1| AP2/ERF domain-containing transcription factor [Populus trichocarpa]
Down	Unigene360_All	18.284	8.7086	AP2/ERF domain-containing transcription factor [Populus trichocarpa] >gi|148372134|gb|ABQ62998.1| RAP2-like protein [Populus trichocarpa] >gi|222833490|gb|EEE71967.1| AP2/ERF domain-containing transcription factor [Populus trichocarpa]
Down	Unigene1842_All	6.6488	2.5234	AP2/ERF domain-containing transcription factor [Populus trichocarpa] >gi|222840733|gb|EEE78280.1| AP2/ERF domain-containing transcription factor [Populus trichocarpa]
Down	Unigene33320_All	3.3651	0.2116	AP2/ERF domain-containing transcription factor [Populus trichocarpa] >gi|222840733|gb|EEE78280.1| AP2/ERF domain-containing transcription factor [Populus trichocarpa]
Down	Unigene46484_All	97.1448	39.8014	AP2/ERF domain-containing transcription factor [Populus trichocarpa] >gi|222842072|gb|EEE79619.1| AP2/ERF domain-containing transcription factor [Populus trichocarpa]
Down	Unigene41857_All	72.9419	9.4423	AP2/ERF domain-containing transcription factor [Populus trichocarpa] >gi|222843890|gb|EEE81437.1| AP2/ERF domain-containing transcription factor [Populus trichocarpa]
Down	Unigene27653_All	3.6254	0.1535	AP2/ERF domain-containing transcription factor [Populus trichocarpa] >gi|222846075|gb|EEE83622.1| AP2/ERF domain-containing transcription factor [Populus trichocarpa]
Down	Unigene13201_All	15.8134	7.3656	AP2/ERF domain-containing transcription factor [Populus trichocarpa] >gi|222848085|gb|EEE85632.1| AP2/ERF domain-containing transcription factor [Populus trichocarpa]
Down	Unigene20358_All	73.376	30.7173	AP2/ERF domain-containing transcription factor [Populus trichocarpa] >gi|222856161|gb|EEE93708.1| AP2/ERF domain-containing transcription factor [Populus trichocarpa]
Down	Unigene28507_All	4.4844	1.0834	AP2/ERF domain-containing transcription factor [Populus trichocarpa] >gi|222856291|gb|EEE93838.1| AP2/ERF domain-containing transcription factor [Populus trichocarpa]
Down	Unigene39171_All	7.7671	1.6086	AP2/ERF domain-containing transcription factor [Populus trichocarpa] >gi|222856346|gb|EEE93893.1| AP2/ERF domain-containing transcription factor [Populus trichocarpa]
Down	Unigene33237_All	42.6412	6.0082	AP2/ERF domain-containing transcription factor [Populus trichocarpa] >gi|222858849|gb|EEE96396.1| AP2/ERF domain-containing transcription factor [Populus trichocarpa]
Down	Unigene4257_All	17.7953	1.3179	AP2/ERF domain-containing transcription factor [Populus trichocarpa] >gi|222865751|gb|EEF02882.1| AP2/ERF domain-containing transcription factor [Populus trichocarpa]
Down	Unigene26479_All	10.8609	5.0151	AP2/ERF domain-containing transcription factor [Populus trichocarpa] >gi|222870895|gb|EEF08026.1| AP2/ERF domain-containing transcription factor [Populus trichocarpa]
Down	Unigene1337_All	12.6825	3.8631	AP2-related transcription factor AP2L3 [Picea abies]
Down	Unigene21734_All	1.6983	0.6729	APETALA2-related transcription factor 2 [Picea abies]
Down	Unigene28773_All	12.2006	0.3066	ATERF6 (ETHYLENE RESPONSIVE ELEMENT BINDING FACTOR 6); DNA binding / transcription factor [Arabidopsis thaliana] >gi|57012840|sp|Q8VZ91.2|EF103_ARATH RecName: Full=Ethylene-responsive transcription factor 6; Short=AtERF6; AltName: Full=Ethylene-responsive element-binding factor 6; Short=EREBP-6
Down	Unigene3763_All	20.5977	4.0043	AT-GTL1 (GT2-LIKE 1); DNA binding / transcription factor [Arabidopsis thaliana]
Down	Unigene21473_All	1.4451	0.1988	basic helix-loop-helix (bHLH) family protein [Arabidopsis thaliana] >gi|75309142|sp|Q9FJL4.1|BH078_ARATH RecName: Full=Transcription factor bHLH78; AltName: Full=Transcription factor EN 86; AltName: Full=bHLH transcription factor bHLH078; AltName: Full=Basic helix-loop-helix protein 78; Short=bHLH 78; Short=AtbHLH78
Down	Unigene19985_All	171.381	54.4801	basic helix-loop-helix (bHLH) family protein [Arabidopsis thaliana] >gi|75311758|sp|Q9M0R0.1|BH081_ARATH RecName: Full=Transcription factor bHLH81; AltName: Full=Transcription factor EN 72; AltName: Full=bHLH transcription factor bHLH081; AltName: Full=Basic helix-loop-helix protein 81; Short=bHLH 81; Short=AtbHLH81 >gi|34146832|gb|AAQ62424.1| At4g09180 [Arabidopsis thaliana]
Down	Unigene28208_All	15.066	2.1013	basic helix-loop-helix (bHLH) family protein [Arabidopsis thaliana] >gi|75336852|sp|Q9S7Y1.1|BH030_ARATH RecName: Full=Transcription factor bHLH30; AltName: Full=Transcription factor EN 53; AltName: Full=bHLH transcription factor bHLH030; AltName: Full=Basic helix-loop-helix protein 30; Short=bHLH 30; Short=AtbHLH30
Down	Unigene28976_All	6.142	0.3445	basic helix-loop-helix (bHLH) family protein [Arabidopsis thaliana] >gi|75336852|sp|Q9S7Y1.1|BH030_ARATH RecName: Full=Transcription factor bHLH30; AltName: Full=Transcription factor EN 53; AltName: Full=bHLH transcription factor bHLH030; AltName: Full=Basic helix-loop-helix protein 30; Short=bHLH 30; Short=AtbHLH30
Down	Unigene40143_All	14.2117	3.754	basic helix-loop-helix (bHLH) family protein [Arabidopsis thaliana] >gi|75336852|sp|Q9S7Y1.1|BH030_ARATH RecName: Full=Transcription factor bHLH30; AltName: Full=Transcription factor EN 53; AltName: Full=bHLH transcription factor bHLH030; AltName: Full=Basic helix-loop-helix protein 30; Short=bHLH 30; Short=AtbHLH30
Down	Unigene21709_All	0.7432	0	bHLH transcription factor [Arabidopsis thaliana]
Down	Unigene26828_All	7.7887	2.8202	bHLH transcription factor [Lilium hybrid division I]
Down	Unigene32500_All	3.7256	0.8201	bHLH transcription factor like protein [Arabidopsis thaliana]
Down	Unigene5686_All	14.2819	2.9684	BHLH32 (BASIC HELIX-LOOP-HELIX 32); DNA binding / transcription factor [Arabidopsis thaliana] >gi|75311510|sp|Q9LS08.1|BH032_ARATH RecName: Full=Transcription factor AIG1; Short=AtAIG1; AltName: Full=Transcription factor EN 54; AltName: Full=bHLH transcription factor bHLH032; AltName: Full=Basic helix-loop-helix protein 32; Short=bHLH 32; Short=AtbHLH32 >gi|7939557|dbj|BAA95758.1| DNA-binding pro…
Down	Unigene11374_All	14.794	3.455	bZIP transcription factor [Solanum lycopersicum]
Down	Unigene2881_All	12.3253	3.3914	bZIP transcription factor bZIP50 [Glycine max]
Down	Unigene2473_All	28.3644	6.9322	Contains similarity to a b-Zip binding protein from Arabidopsis thaliana gb|Z86093 and contains a b-Zip transcription factor PF|00170 domain. ESTs gb|AV551499, gb|T04752, gb|AV550784, gb|AV550336, gb|AV545846, gb|AV538486, gb|AV542369, gb|AV538179 come from this gene >gi|17065886|emb|CAD12037.1| AtbZIP transcription factor [Arabidopsis thaliana] >gi|110739188|dbj|BAF01510.1| bZip transcription fa…
Down	Unigene6616_All	66.7279	27.0617	Cys2/His2 zinc-finger transcription factor [Silene latifolia]
Down	Unigene8694_All	88.4226	8.7856	Cys2/His2 zinc-finger transcription factor [Silene latifolia]
Down	Unigene9738_All	133.644	30.1483	Cys2/His2 zinc-finger transcription factor [Silene latifolia]
Down	Unigene23141_All	2.0393	0.1727	DNA binding [Arabidopsis thaliana] >gi|41619068|gb|AAS10016.1| MYB transcription factor [Arabidopsis thaliana]
Down	Unigene33181_All	2.3898	0.8369	DNA binding [Arabidopsis thaliana] >gi|41619068|gb|AAS10016.1| MYB transcription factor [Arabidopsis thaliana]
Down	Unigene5689_All	272.538	101.064	DRE transcription factor 1 [Vitis pseudoreticulata]
Down	Unigene32545_All	4.1085	1.292	global transcription factor group [Populus trichocarpa] >gi|222850929|gb|EEE88476.1| global transcription factor group [Populus trichocarpa]
Down	Unigene1332_All	20.5084	3.3654	global transcription factor group [Populus trichocarpa] >gi|222853925|gb|EEE91472.1| global transcription factor group [Populus trichocarpa]
Down	Unigene426_All	23.0808	11.5105	global transcription factor group [Populus trichocarpa] >gi|222853925|gb|EEE91472.1| global transcription factor group [Populus trichocarpa]
Down	Unigene33762_All	22.9479	0.6875	GRAS family transcription factor [Populus trichocarpa] >gi|222836891|gb|EEE75284.1| GRAS family transcription factor [Populus trichocarpa]
Down	Unigene9803_All	58.6568	2.5584	GRAS family transcription factor [Populus trichocarpa] >gi|222836891|gb|EEE75284.1| GRAS family transcription factor [Populus trichocarpa]
Down	Unigene33179_All	4.7906	0.4793	GRAS family transcription factor [Populus trichocarpa] >gi|222841851|gb|EEE79398.1| GRAS family transcription factor [Populus trichocarpa]
Down	Unigene28552_All	5.1721	0.9648	GRAS family transcription factor [Populus trichocarpa] >gi|222842995|gb|EEE80542.1| GRAS family transcription factor [Populus trichocarpa]
Down	Unigene33484_All	9.6829	3.73	GRAS family transcription factor [Populus trichocarpa] >gi|222845905|gb|EEE83452.1| GRAS family transcription factor [Populus trichocarpa]
Down	Unigene28216_All	13.3944	3.8815	GRAS family transcription factor [Populus trichocarpa] >gi|222861952|gb|EEE99494.1| GRAS family transcription factor [Populus trichocarpa]
Down	Unigene41008_All	11.6604	4.5412	GRAS family transcription factor [Populus trichocarpa] >gi|222861952|gb|EEE99494.1| GRAS family transcription factor [Populus trichocarpa]
Down	Unigene1200_All	13.6439	4.4139	GRAS family transcription factor [Populus trichocarpa] >gi|222865073|gb|EEF02204.1| GRAS family transcription factor [Populus trichocarpa]
Down	Unigene33195_All	5.2511	2.1231	GRAS family transcription factor [Populus trichocarpa] >gi|222869223|gb|EEF06354.1| GRAS family transcription factor [Populus trichocarpa]
Down	Unigene12138_All	56.9796	23.7961	GRAS family transcription factor [Populus trichocarpa] >gi|66947640|emb|CAJ00014.1| Nodulation Signaling Pathway 1 protein homologue 1 [Populus trichocarpa] >gi|222846847|gb|EEE84394.1| GRAS family transcription factor [Populus trichocarpa]
Down	Unigene21756_All	3.8522	0.8772	GRAS family transcription factor containing protein [Oryza sativa (japonica cultivar-group)]
Down	Unigene4535_All	4.5498	1.5765	homeobox transcription factor-like [Oryza sativa Japonica Group] >gi|56202087|dbj|BAD73616.1| homeobox transcription factor-like [Oryza sativa Japonica Group]
Down	Unigene19921_All	160.554	68.3884	LIM2 transcription factor [Pinus pinaster]
Down	Unigene21725_All	9.346	3.8183	LOC100284857 [Zea mays] >gi|195645138|gb|ACG42037.1| nuclear transcription factor Y subunit A-7 [Zea mays]
Down	Unigene28824_All	12.6362	3.1158	MS1 (male sterility 1); DNA binding / transcription factor [Arabidopsis thaliana]
Down	Unigene16103_All	11.2017	4.2973	myb family transcription factor [Arabidopsis thaliana] >gi|41619008|gb|AAS10002.1| MYB transcription factor [Arabidopsis thaliana]
Down	Unigene30943_All	27.5882	0.6507	Myb transcription factor [Sequoia sempervirens]
Down	Unigene19170_All	202.616	93.1192	MYB transcription factor 1 [Vitis pseudoreticulata]
Down	Unigene18925_All	280.201	122.21	MYB transcription factor 2 [Vitis pseudoreticulata]
Down	Unigene27649_All	2.1108	0.086	MYB transcription factor MIXTA-like 2 [Antirrhinum majus]
Down	Unigene23017_All	1.4706	0	MYB-related transcription factor [Nicotiana tabacum]
Down	Unigene32244_All	10.5974	2.2974	myb-related transcription factor [Solanum lycopersicum]
Down	Unigene25818_All	0.8831	0	NAC105 (NAC DOMAIN CONTAINING PROTEIN 105); transcription factor [Arabidopsis thaliana] >gi|10177424|dbj|BAB10709.1| NAM (no apical meristem)-like protein [Arabidopsis thaliana] >gi|53828555|gb|AAU94387.1| At5g66300 [Arabidopsis thaliana] >gi|55733771|gb|AAV59282.1| At5g66300 [Arabidopsis thaliana]
Down	Unigene27751_All	5.6104	2.6664	NF-YB11 (NUCLEAR FACTOR Y, SUBUNIT B11); transcription factor [Arabidopsis thaliana]
Down	Unigene38861_All	3.1262	0.8133	NF-YB11 (NUCLEAR FACTOR Y, SUBUNIT B11); transcription factor [Arabidopsis thaliana]
Down	Unigene13738_All	18.0387	6.414	NTT (NO TRANSMITTING TRACT); nucleic acid binding / transcription factor/ zinc ion binding [Arabidopsis thaliana] >gi|18027012|gb|AAL55722.1|AF254447_1 WIP2 protein [Arabidopsis thaliana] >gi|4678280|emb|CAB41188.1| zinc finger-like protein [Arabidopsis thaliana] >gi|59958298|gb|AAX12859.1| At3g57670 [Arabidopsis thaliana]
Down	Unigene30517_All	23.7399	2.292	Os01g0142500 [Oryza sativa (japonica cultivar-group)] >gi|113531523|dbj|BAF03906.1| Os01g0142500 [Oryza sativa Japonica Group] >gi|194396101|gb|ACF60468.1| myb transcription factor [Oryza sativa Japonica Group]
Down	Unigene4771_All	9.3151	4.0885	Os02g0776700 [Oryza sativa (japonica cultivar-group)] >gi|46805510|dbj|BAD16961.1| MYB transcription factor-like [Oryza sativa Japonica Group] >gi|46806152|dbj|BAD17382.1| MYB transcription factor-like [Oryza sativa Japonica Group] >gi|113537817|dbj|BAF10200.1| Os02g0776700 [Oryza sativa Japonica Group]
Down	Unigene20035_All	121.174	56.7283	Os03g0758000 [Oryza sativa (japonica cultivar-group)] >gi|33519206|gb|AAQ20918.1| WRKY19 [Oryza sativa Japonica Group] >gi|46394260|tpg|DAA05068.1| TPA_inf: WRKY transcription factor 3 [Oryza sativa (japonica cultivar-group)] >gi|108711179|gb|ABF98974.1| WRKY DNA binding domain containing protein, expressed [Oryza sativa (japonica cultivar-group)] >gi|113549800|dbj|BAF13243.1| Os03g0758000 [Oryza…
Down	Unigene31982_All	2.3675	0	Os09g0542500 [Oryza sativa (japonica cultivar-group)] >gi|32526673|dbj|BAC79196.1| bzip-like transcription factor-like protein [Oryza sativa Japonica Group] >gi|52076085|dbj|BAD46598.1| bzip-like transcription factor-like [Oryza sativa Japonica Group]
Down	Unigene24657_All	7.1661	0.8538	PREDICTED: similar to transcription factor [Vitis vinifera]
Down	Unigene8197_All	170.204	81.4329	PREDICTED: similar to ZFP4 (ZINC FINGER PROTEIN 4); nucleic acid binding / transcription factor/ zinc ion binding [Vitis vinifera]
Down	Unigene16274_All	4.9708	1.3677	PRHA (PATHOGENESIS RELATED HOMEODOMAIN PROTEIN A); protein binding / sequence-specific DNA binding / transcription activator/ transcription factor [Arabidopsis thaliana] >gi|1346790|sp|P48785.1|PRH_ARATH RecName: Full=Pathogenesis-related homeodomain protein; Short=PRHA >gi|507220|gb|AAA32843.1| homeodomain protein [Arabidopsis thaliana] >gi|2501810|gb|AAC49836.1| PRHA [Arabidopsis thaliana] >gi|…
Down	Unigene23327_All	5.6416	1.5036	PRHA (PATHOGENESIS RELATED HOMEODOMAIN PROTEIN A); protein binding / sequence-specific DNA binding / transcription activator/ transcription factor [Arabidopsis thaliana] >gi|1346790|sp|P48785.1|PRH_ARATH RecName: Full=Pathogenesis-related homeodomain protein; Short=PRHA >gi|507220|gb|AAA32843.1| homeodomain protein [Arabidopsis thaliana] >gi|2501810|gb|AAC49836.1| PRHA [Arabidopsis thaliana] >gi|…
Down	Unigene9831_All	15.0288	2.3738	PTL (PETAL LOSS); transcription factor [Arabidopsis thaliana] >gi|7340653|emb|CAB82933.1| GT2-like protein [Arabidopsis thaliana]
Down	Unigene23437_All	0.4111	0	R2R3-MYB transcription factor MYB11 [Picea glauca]
Down	Unigene31323_All	1.502	0	R2R3-MYB transcription factor MYB11 [Picea glauca]
Down	Unigene20975_All	10.3085	1.0853	R2R3-MYB transcription factor MYB12 [Picea glauca]
Down	Unigene31856_All	6.763	1.7178	R2R3-MYB transcription factor MYB12 [Picea glauca]
Down	Unigene33645_All	5.0652	0.9489	R2R3-MYB transcription factor MYB12 [Picea glauca]
Down	Unigene11211_All	15.6888	4.8433	R2R3-MYB transcription factor MYB3 [Pinus taeda]
Down	Unigene28518_All	8.0624	2.7848	R2R3-MYB transcription factor MYB5 [Picea glauca]
Down	Unigene32305_All	3.0002	0.869	R2R3-MYB transcription factor MYB5 [Picea glauca]
Down	Unigene14457_All	40.4664	4.8421	R2R3-MYB transcription factor MYB6 [Picea glauca]
Down	Unigene33593_All	47.7533	2.0794	R2R3-MYB transcription factor MYB6 [Picea glauca]
Down	Unigene29066_All	12.2231	3.2804	R2R3-MYB transcription factor MYB7 [Pinus taeda]
Down	Unigene39367_All	6.1034	0.7165	R2R3-MYB transcription factor MYB7 [Pinus taeda]
Down	Unigene39550_All	1.545	0.6802	R2R3-MYB transcription factor MYB7 [Pinus taeda]
Down	Unigene40847_All	6.2441	2.4922	R2R3-MYB transcription factor MYB7 [Pinus taeda]
Down	Unigene20516_All	340.573	107.861	R2R3-MYB transcription factor MYB9 [Picea glauca]
Down	Unigene2193_All	7.4976	3.6463	R2R3-MYB transcription factor MYB9 [Picea glauca]
Down	Unigene31111_All	37.4555	1.0625	R2R3-MYB transcription factor MYB9 [Picea glauca]
Down	Unigene31357_All	20.5714	1.6466	R2R3-MYB transcription factor MYB9 [Picea glauca]
Down	Unigene411_All	35.7839	5.7273	RAV transcription factor [Camellia sinensis]
Down	Unigene23199_All	6.9453	0.4307	RAV1; DNA binding / transcription factor/ transcription repressor [Arabidopsis thaliana] >gi|25091118|sp|Q9ZWM9.1|RAV1_ARATH RecName: Full=AP2/ERF and B3 domain-containing transcription factor RAV1; AltName: Full=Ethylene-responsive transcription factor RAV1; AltName: Full=Protein RELATED TO ABI3/VP1 1 >gi|9958065|gb|AAG09554.1|AC011810_13 DNA binding protein RAV1 [Arabidopsis thaliana] >gi|38688…
Down	Unigene4894_All	92.5579	24.7037	RecName: Full=Ethylene-responsive transcription factor 3; AltName: Full=Ethylene-responsive element-binding factor 3 homolog; AltName: Full=Ethylene-responsive element-binding factor 5; Short=EREBP-5; AltName: Full=NtERF5 >gi|4587373|dbj|BAA76734.1| ethylene responsive element binding factor [Nicotiana tabacum]
Down	Unigene3757_All	5.0705	1.8367	RecName: Full=Ethylene-responsive transcription factor ERF016 >gi|44021931|gb|AAS46630.1| At5g21960 [Arabidopsis thaliana] >gi|45773852|gb|AAS76730.1| At5g21960 [Arabidopsis thaliana]
Down	Unigene4462_All	5.3569	1.5959	RecName: Full=Transcription factor HY5; AltName: Full=LeHY5; AltName: Full=tHY5 >gi|6018699|emb|CAB57979.1| THY5 protein [Solanum lycopersicum]
Down	Unigene2959_All	14.3757	5.0517	RecName: Full=Transcription factor PCF6 >gi|108711432|gb|ABF99227.1| TCP family transcription factor containing protein, expressed [Oryza sativa (japonica cultivar-group)]
Down	Unigene682_All	21.4978	1.5476	RecName: Full=Transcription factor TCP8 >gi|30725660|gb|AAP37852.1| At1g58100 [Arabidopsis thaliana]
Down	Unigene1944_All	9.0334	1.474	REF6 (RELATIVE OF EARLY FLOWERING 6); nucleic acid binding / transcription factor/ zinc ion binding [Arabidopsis thaliana] >gi|50513173|gb|AAT77779.1| relative of early flowering 6 [Arabidopsis thaliana]
Down	Unigene26889_All	2.617	0.24	REF6 (RELATIVE OF EARLY FLOWERING 6); nucleic acid binding / transcription factor/ zinc ion binding [Arabidopsis thaliana] >gi|50513173|gb|AAT77779.1| relative of early flowering 6 [Arabidopsis thaliana]
Down	Unigene28850_All	6.6601	1.4097	REF6 (RELATIVE OF EARLY FLOWERING 6); nucleic acid binding / transcription factor/ zinc ion binding [Arabidopsis thaliana] >gi|50513173|gb|AAT77779.1| relative of early flowering 6 [Arabidopsis thaliana]
Down	Unigene21579_All	4.7548	0.4618	SAP (STERILE APETALA); transcription factor/ transcription regulator [Arabidopsis thaliana] >gi|30580503|sp|Q9FKH1.1|SAP_ARATH RecName: Full=Transcriptional regulator STERILE APETALA >gi|9758652|dbj|BAB09276.1| sterile apetala [Arabidopsis thaliana]
Down	Unigene27452_All	6.6293	2.3066	SAP (STERILE APETALA); transcription factor/ transcription regulator [Arabidopsis thaliana] >gi|30580503|sp|Q9FKH1.1|SAP_ARATH RecName: Full=Transcriptional regulator STERILE APETALA >gi|9758652|dbj|BAB09276.1| sterile apetala [Arabidopsis thaliana]
Down	Unigene8449_All	9.7095	4.1611	SAP (STERILE APETALA); transcription factor/ transcription regulator [Arabidopsis thaliana] >gi|30580503|sp|Q9FKH1.1|SAP_ARATH RecName: Full=Transcriptional regulator STERILE APETALA >gi|9758652|dbj|BAB09276.1| sterile apetala [Arabidopsis thaliana]
Down	Unigene39586_All	1.6376	0.6489	transcription factor [Arabidopsis thaliana] >gi|15010668|gb|AAK73993.1| AT5g05550/MOP10_9 [Arabidopsis thaliana] >gi|16974319|gb|AAL31144.1| AT5g05550/MOP10_9 [Arabidopsis thaliana]
Down	Unigene22729_All	0.6387	0	transcription factor [Arabidopsis thaliana] >gi|222424421|dbj|BAH20166.1| AT3G13000 [Arabidopsis thaliana]
Down	Unigene27355_All	4.0767	1.0957	transcription factor [Arabidopsis thaliana] >gi|30023794|gb|AAP13430.1| At3g54390 [Arabidopsis thaliana]
Down	Unigene10741_All	114.371	29.5862	transcription factor AP2 [Taxus cuspidata]
Down	Unigene29297_All	11.4836	0.5975	transcription factor AP2 [Taxus cuspidata]
Down	Unigene9553_All	66.6955	3.4088	transcription factor AP2 [Taxus cuspidata]
Down	Unigene28105_All	5.4333	2.4523	transcription factor BIM2 [Zea mays]
Down	Unigene3444_All	23.3491	10.4974	transcription factor C3H [Lotus japonicus]
Down	Unigene28917_All	1.6752	0.1229	transcription factor DcMYB3-1 [Daucus carota]
Down	Unigene28396_All	2.776	0.873	transcription factor DP, E2 dimerization partner protein [Populus trichocarpa] >gi|222867523|gb|EEF04654.1| transcription factor DP, E2 dimerization partner protein [Populus trichocarpa]
Down	Unigene10119_All	8.0233	1.6572	transcription factor DP1 [Populus tremula x Populus tremuloides] >gi|32187097|gb|AAP73785.1| DP1 [Populus tremula x Populus tremuloides]
Down	Unigene21895_All	11.7345	0.1982	transcription factor EREBP-like protein [Cicer arietinum]
Down	Unigene21751_All	2.9498	0.1804	transcription factor GAMYB [Triticum monococcum]
Down	Unigene1365_All	6.9321	3.0256	transcription factor jumonji (jmjC) domain-containing protein [Arabidopsis thaliana]
Down	Unigene2104_All	14.2302	4.941	transcription factor-related [Arabidopsis thaliana]
Down	Unigene1046_All	6.0153	1.9794	transcription factor-related [Arabidopsis thaliana]
Down	Unigene678_All	6.2202	1.1833	transcription factor-related [Arabidopsis thaliana]
Down	Unigene924_All	7.8355	1.7513	transcription factor-related [Arabidopsis thaliana]
Down	Unigene7269_All	55.6158	6.9804	TRY (TRIPTYCHON); DNA binding / transcription factor [Arabidopsis thaliana] >gi|75328865|sp|Q8GV05.1|TRY_ARATH RecName: Full=Transcription factor TRY; AltName: Full=Protein TRIPTYCHON >gi|26516846|gb|AAN78321.1| TRIPTYCHON [Arabidopsis thaliana] >gi|41618970|gb|AAS09993.1| MYB transcription factor [Arabidopsis thaliana] >gi|88900370|gb|ABD57497.1| At5g53200 [Arabidopsis thaliana]
Down	Unigene3385_All	10.3211	3.7313	UNE16 (unfertilized embryo sac 16); transcription factor [Arabidopsis thaliana]
Down	Unigene24965_All	3.3465	0	WRKY transcription factor 1 [Picea abies]
Down	Unigene15894_All	4.6071	0.7388	WRKY transcription factor 25 [(Populus tomentosa x P. bolleana) x P. tomentosa]
Down	Unigene14342_All	173.536	37.2271	WRKY transcription factor 28 [(Populus tomentosa x P. bolleana) x P. tomentosa]
Down	Unigene22671_All	23.073	0.3008	WRKY transcription factor 6 [(Populus tomentosa x P. bolleana) x P. tomentosa]
Down	Unigene26882_All	9.3016	2.4957	WRKY transcription factor 72 [Brassica napus]
Down	Unigene2258_All	13.2832	2.55	WRKY42; transcription factor [Arabidopsis thaliana] >gi|20978795|sp|Q9XEC3.1|WRK42_ARATH RecName: Full=Probable WRKY transcription factor 42; AltName: Full=WRKY DNA-binding protein 42 >gi|15990594|gb|AAL11011.1| WRKY transcription factor 42 [Arabidopsis thaliana] >gi|91806634|gb|ABE66044.1| WRKY family transcription factor [Arabidopsis thaliana]
Down	Unigene22208_All	1.9126	0.1403	YAB5 (YABBY5); transcription factor [Arabidopsis thaliana] >gi|30683179|ref|NP_850081.1| YAB5 (YABBY5); transcription factor [Arabidopsis thaliana] >gi|75244351|sp|Q8GW46.1|YAB5_ARATH RecName: Full=Axial regulator YABBY 5 >gi|28372960|gb|AAO39962.1| At2g26580 [Arabidopsis thaliana]
Down	Unigene227_All	20.1511	4.5766	zinc finger (GATA type) family protein [Arabidopsis thaliana] >gi|71660770|sp|P69781.1|GAT13_ARATH RecName: Full=GATA transcription factor 13
Down	Unigene33505_All	5.5324	0.4288	zinc finger (GATA type) family protein [Arabidopsis thaliana] >gi|71660770|sp|P69781.1|GAT13_ARATH RecName: Full=GATA transcription factor 13
Down	Unigene4607_All	10.0223	3.2787	zinc finger (GATA type) family protein [Arabidopsis thaliana] >gi|71660851|sp|Q8W4H1.1|GAT28_ARATH RecName: Full=GATA transcription factor 28 >gi|17064972|gb|AAL32640.1| Unknown protein [Arabidopsis thaliana] >gi|56381985|gb|AAV85711.1| At4g17570 [Arabidopsis thaliana]
Down	Unigene3245_All	15.7022	7.1379	zinc finger (GATA type) family protein [Arabidopsis thaliana] >gi|71660856|sp|Q5PP38.1|GAT29_ARATH RecName: Full=GATA transcription factor 29 >gi|56236048|gb|AAV84480.1| At5g47140 [Arabidopsis thaliana] >gi|56790222|gb|AAW30028.1| At5g47140 [Arabidopsis thaliana]
Down	Unigene10786_All	16.1696	6.7867	AT-hook protein 1 [Zea mays] >gi|195629724|gb|ACG36503.1| AT-hook protein 1 [Zea mays]
Down	Unigene24162_All	11.1228	1.5803	AT-hook DNA-binding protein [Gossypium hirsutum]
Down	Unigene3341_All	6.8858	2.1769	AT-hook DNA-binding protein [Gossypium hirsutum]
Down	Unigene37660_All	5.3274	1.2524	AT-hook DNA-binding protein [Catharanthus roseus]
Down	Unigene40735_All	4.5468	1.6293	AT-hook DNA-binding protein [Catharanthus roseus]
Down	Unigene4653_All	12.4069	2.7108	AT-hook DNA-binding protein [Catharanthus roseus]
Down	Unigene9947_All	10.2507	4.611	AT-hook DNA-binding protein [Catharanthus roseus]
Down	Unigene10054_All	23.4083	3.0423	dof transcription factor [Pinus pinaster]
Down	Unigene10251_All	34.1061	5.5869	dof transcription factor [Pinus pinaster]
Down	Unigene11761_All	28.2011	10.2552	Dof13 [Glycine max]
Down	Unigene5345_All	90.3699	30.7263	Dof domain zinc finger DNA-binding protein [Picea abies]
