# Supplementary material for: Transcriptional profile of Taxus chinensis cells in response to methyl jasmonate
Source: BMC Genomics. 2012 Jul 2;13:295. doi: 10.1186/1471-2164-13-295 (PMC3414795; doi:10.1186/1471-2164-13-295)
Supplement: Additional file 15 — Primers used in qRT-PCR for validation of differentially expressed genes. [file 1471-2164-13-295-S15.xls]

## Sheet: Sheet1
Additional file 13: Primers used in qRT-PCR for validation of differentially expressed genes
Code	Gene-ID	Primer-F (5’-3’)	Primer-R (5’-3’)	RPKM-T0	RPKM-T16
A	Unigene22298_All	ACTCCGCCGATGTCCCGTGT	TGCGGCCTCCTCGGATGACA	2.2807	0.4564
B	Unigene30319_All	GGAGGTCCGAGGACTGA	TCCTTGCCATCCTCCTGCT	2.5547	0.4686
C	Unigene11845_All	AGCCACAAGGAAGAACA	CCAGGACGACTATGATTAC	19.9768	17.7959
D	Unigene18956_All	CCATTGCCACTCACAT	ACCATTCGGAAACCCTC	35.9499	40.3768
E	Unigene2908_All	TGCTGCTCTTCCTTTC	ATCACCTCCTGTCCCT	23.0835	27.8758
F	Unigene8283_All	TCCCTATGACAGTCCG	TAACGCATCTTTGAGC	32.8733	19.1037
G	Unigene27170_All	AACAGATGGGTAGAAGG	CCAAGGGTAGACGAAGA	15.4832	22.6989
H	Unigene2418_All	TTCGGGAATCTTTGAC	TGTTGCTACACCACCT	31.9946	68.3667
I	Unigene18047_All	TGCTACCGACCATCTT	CAACCCTATTGGAAAA	83.8936	124.189
J	Unigene30053_All	TTTGTGGAACCTGGAGT	GCAATGGGAAATAATGG	156.47	149.479
K	Unigene10775_All	AAGATTCGGCTTCACA	GCTCGGCACATACACTA	2.8632	6.2337
L	Unigene26970_All	ATTCAGCACCAAAGCC	AAGCAGAGCAGAGGGT	10.4231	16.7681
ColI	Unigene15135_All	CCGCCCCAATCTGGCGGAAG	CGCTCCGTGTCGCTCGTCTG	9.3733	16.4934
JAZ	Unigene629_All	CGCATTTGGAAGAACCCT	GCCCGTCTACAGCATCATT	5.3933	5.1183
MYC2	Unigene1975_All	GCGTTCGCTCACATTCCGGC	ACCGACGGTACGGGTGTGGT	19.3748	23.9374
DAD	Unigene40114_All	GCCAGATGGAGCAAAACCCCGTC	GCCAATTTGCTGCCCGCGTTG	0.6275	3.0584
AOS	Unigene963_All	CCGCGTCCAGTGCTGCCTTT	TCACGCCGTTCCTTTGCCGT	440.122	1847.98
PLD	Unigene41419_All	AGGGCTCCCTTCCGCAAATCA	TCGGCCACCAGATGAGCCAC	1.221	4.0317
LOX	Unigene20663_All	ACGGCCAGCAGAAGAGTGCC	TGCATGCCGCAGCCTGATCC	3.6804	77.0066
AOC	Unigene17391_All	TGCATGGGCCTCTGTTCCTGT	GATGAAAGGCCACCCGCCCT	175.36	293.034
JMT	Unigene8521_All	ATGGTGGCACGACCAACAGCG	AAGGGCAAGGGCAAAACGGCA	4.7451	5.1355
OPR3	Unigene19884_All	GCGTGGCTCTGTAATGTGTAG	AGTTCTCCAAGCCGTCACA	21.7158	64.7628
TS	Unigene10976_All	TGGTTAAGGTACAAGGACGTGA	TACACGGTCCAAGGCCTACT	1.1866	6.592
DBAT	Unigene40124_All	CATGGCTGACACTGACCTCT	CCTGCTCCTAGTCCATCACA	2.5128	6.2081
DBTNBT	Unigene18076_All	GGAACTGGAAGTGGATTGC	AGAGGATGGAGGTCGTGAA	2.6067	6.7517
BAPT	Unigene39159_All	TCCATCGTTTCAGCAGTTG	GAAGAAACTGGCCAAATCCT	2.1889	4.5731
PAM	Unigene35728_All	ATATTACAGCAACGGCCTACC	GTTGATGTCCTGGTTGTGCT	0.3506	1.1578
TBT	Unigene40964_All	ACGATCCATCATTTCAGCAG	GCCTTTAAGTAACTGGCCGA	1.1164	1.931
T5αH	Unigene13946_All	GCGCTGCAGAGTTACATTG	AGACGATCCTGTTCCTGCTT	2.3604	16.2127
T10βH	Unigene11678_All	CTCCGATCAGAAACACCTCA	CTCTACCAGCTTGTCCTCGTT	1.2889	22.6354
T13αH	Unigene2856_All	CGAACGAGAACAAGCTGGT	TGATGTGGCGTTGGATTC	7.4494	8.4546
TAT	Unigene7834_All	GGTGTATGTGATGGTCGAGG	ACAATTGAAGGCGCTCGT	216.701	1130.78
